# Supplementary material for: Integrated analysis identifies key genes underlying the bidirectional association between depression and renal failure
Source: Sci Rep. 2025 Jul 1;15:21279. doi: 10.1038/s41598-025-04707-9 (PMC12219552; doi:10.1038/s41598-025-04707-9)
Supplement: Supplementary file 2 — Supplementary Material 2 [file 41598_2025_4707_MOESM2_ESM.xlsx]

## Sheet: GS_MM
Genes	moduleColor	GS.Normal	p.GS.Normal	GS.RF	p.GS.RF	MMred	p.MMred	MMblue	p.MMblue	MMyellow	p.MMyellow	MMpink	p.MMpink	MMpurple	p.MMpurple
2025-03-08	blue	-0.2991	0.0265	0.2991	0.0265	0.117	0.3948	0.7279	0	0.3883	0.0034	-0.4369	0.0009	-0.2148	0.1154
A2M-AS1	blue	0.4964	0.0001	-0.4964	0.0001	-0.5179	0.0001	-0.5339	0	-0.3532	0.0082	-0.02	0.8846	0.6238	0
A4GALT	blue	-0.7128	0	0.7128	0	0.4492	0.0006	0.8774	0	0.6167	0	-0.5224	0	-0.5734	0
ABCB10	blue	-0.4869	0.0002	0.4869	0.0002	0.6272	0	0.3883	0.0034	0.1703	0.2138	0.4488	0.0006	-0.5754	0
ABCC13	blue	-0.6179	0	0.6179	0	0.3875	0.0035	0.8727	0	0.6362	0	-0.4456	0.0007	-0.407	0.002
ABCG2	blue	-0.4307	0.001	0.4307	0.001	0.321	0.0169	0.7003	0	0.3757	0.0047	-0.2761	0.0413	-0.2758	0.0415
ABHD15	blue	0.613	0	-0.613	0	-0.4805	0.0002	-0.8118	0	-0.3896	0.0033	0.4114	0.0018	0.4446	0.0007
AC005256.1	blue	-0.5749	0	0.5749	0	0.3484	0.0092	0.6406	0	0.5362	0	-0.3229	0.0162	-0.5443	0
AC005306.3	blue	-0.7304	0	0.7304	0	0.3336	0.0128	0.6962	0	0.6632	0	-0.4268	0.0012	-0.4473	0.0006
AC005523.2	blue	-0.4807	0.0002	0.4807	0.0002	0.2363	0.0824	0.6373	0	0.4522	0.0005	-0.3656	0.0061	-0.2422	0.0748
AC008753.4	blue	-0.7309	0	0.7309	0	0.5507	0	0.8251	0	0.5218	0	-0.3612	0.0067	-0.6893	0
AC009133.15	blue	-0.6068	0	0.6068	0	0.3703	0.0054	0.8254	0	0.5072	0.0001	-0.3996	0.0025	-0.5066	0.0001
AC017002.2	blue	0.3499	0.0088	-0.3499	0.0088	-0.4466	0.0006	-0.3698	0.0055	-0.1923	0.1595	-0.1141	0.407	0.5459	0
AC074212.6	blue	-0.766	0	0.766	0	0.5043	0.0001	0.8909	0	0.7301	0	-0.4566	0.0005	-0.5777	0
AC083949.1	blue	-0.7516	0	0.7516	0	0.5483	0	0.5106	0.0001	0.7289	0	-0.1431	0.2972	-0.4628	0.0004
ACAD8	blue	0.7015	0	-0.7015	0	-0.5022	0.0001	-0.7868	0	-0.7376	0	0.3715	0.0052	0.4947	0.0001
ACKR1	blue	-0.2783	0.0396	0.2783	0.0396	0.0398	0.7732	0.7543	0	0.4492	0.0006	-0.6775	0	-0.1607	0.2411
ACP5	blue	-0.5915	0	0.5915	0	0.5181	0.0001	0.6515	0	0.519	0	-0.1739	0.2042	-0.3874	0.0035
ACTL6A	blue	0.6564	0	-0.6564	0	-0.3353	0.0123	-0.6976	0	-0.5937	0	0.3554	0.0077	0.408	0.002
ACTL8	blue	-0.6013	0	0.6013	0	0.3472	0.0094	0.7676	0	0.8055	0	-0.4352	0.0009	-0.2839	0.0357
ADCY8	blue	-0.6539	0	0.6539	0	0.4841	0.0002	0.7128	0	0.575	0	-0.3107	0.021	-0.5055	0.0001
ADIPOR1	blue	-0.164	0.2315	0.164	0.2315	-0.074	0.5911	0.6131	0	0.3544	0.0079	-0.4744	0.0003	-0.0562	0.6834
ADSS	blue	0.5593	0	-0.5593	0	-0.3081	0.0221	-0.7166	0	-0.3629	0.0065	0.4958	0.0001	0.4893	0.0002
AEN	blue	-0.6168	0	0.6168	0	0.4311	0.001	0.8503	0	0.5776	0	-0.4925	0.0001	-0.4861	0.0002
AGO2 /// CASC7 /// CASC7 /// DQ574852	blue	-0.4419	0.0007	0.4419	0.0007	0.2957	0.0284	0.5842	0	0.2825	0.0367	-0.1642	0.231	-0.3422	0.0106
AHCTF1 /// AHCTF1P1	blue	0.6359	0	-0.6359	0	-0.4206	0.0014	-0.8015	0	-0.4865	0.0002	0.4816	0.0002	0.5561	0
AHSP	blue	-0.5367	0	0.5367	0	0.483	0.0002	0.7951	0	0.6031	0	-0.4279	0.0011	-0.2372	0.0812
AIDA	blue	-0.615	0	0.615	0	0.7284	0	0.6322	0	0.4112	0.0018	0.1764	0.1977	-0.5722	0
AK025288	blue	0.5024	0.0001	-0.5024	0.0001	-0.5173	0.0001	-0.5532	0	-0.4206	0.0014	-0.018	0.8963	0.6225	0
AK055910 /// ZBTB1	blue	0.5797	0	-0.5797	0	-0.4446	0.0007	-0.7133	0	-0.3564	0.0076	0.1429	0.2981	0.7367	0
AK096592 /// YLPM1	blue	0.3193	0.0175	-0.3193	0.0175	-0.3366	0.012	-0.3282	0.0144	-0.0691	0.6162	-0.082	0.5516	0.5305	0
AK096803 /// RP11-395B7.2	blue	-0.6211	0	0.6211	0	0.3386	0.0114	0.8996	0	0.7335	0	-0.5764	0	-0.4519	0.0005
AK1	blue	-0.522	0	0.522	0	0.1987	0.1458	0.8182	0	0.6344	0	-0.6683	0	-0.2848	0.0351
AK125860 /// RP11-582J16.4	blue	-0.8323	0	0.8323	0	0.5312	0	0.8613	0	0.7506	0	-0.3713	0.0052	-0.5802	0
AKIRIN1	blue	0.5237	0	-0.5237	0	-0.2797	0.0386	-0.5528	0	-0.445	0.0007	0.464	0.0004	0.4831	0.0002
AL022341.3	blue	-0.7725	0	0.7725	0	0.6148	0	0.7893	0	0.5227	0	-0.2314	0.0891	-0.718	0
AL928768.3 /// Ig alpha 1-[alpha]2m /// IGH	blue	0.3525	0.0083	-0.3525	0.0083	-0.2876	0.0333	-0.426	0.0012	-0.4908	0.0001	0.1648	0.2292	0.1039	0.4504
ALAS2	blue	-0.2035	0.1362	0.2035	0.1362	0.0466	0.7355	0.5457	0	0.4265	0.0012	-0.3627	0.0065	0.0981	0.4759
ALDH3A1	blue	-0.8024	0	0.8024	0	0.5295	0	0.7384	0	0.7959	0	-0.3551	0.0078	-0.434	0.0009
ALDH5A1	blue	-0.5498	0	0.5498	0	0.3316	0.0134	0.7351	0	0.5329	0	-0.2852	0.0348	-0.3443	0.0101
ALOX12	blue	0.3351	0.0124	-0.3351	0.0124	-0.3056	0.0233	-0.2764	0.0411	-0.2404	0.077	0.0997	0.4691	0.2796	0.0387
ALOX15	blue	-0.1702	0.2141	0.1702	0.2141	0.1216	0.3765	0.1494	0.2763	0.1215	0.3769	-0.0229	0.8681	-0.2259	0.0973
ALPL	blue	0.5091	0.0001	-0.5091	0.0001	-0.3149	0.0192	-0.5227	0	-0.6306	0	0.3258	0.0152	0.2722	0.0444
ALS2CR12	blue	-0.4444	0.0007	0.4444	0.0007	0.3928	0.003	0.5002	0.0001	0.6271	0	-0.1809	0.1863	-0.1064	0.4395
ANK1	blue	-0.4524	0.0005	0.4524	0.0005	0.2484	0.0675	0.8073	0	0.4719	0.0003	-0.4668	0.0003	-0.2779	0.0399
ANKRD9	blue	-0.4968	0.0001	0.4968	0.0001	0.2519	0.0636	0.8541	0	0.5496	0	-0.5377	0	-0.3313	0.0135
AP2B1	blue	-0.6359	0	0.6359	0	0.4705	0.0003	0.8028	0	0.5742	0	-0.3438	0.0102	-0.3825	0.004
APOBEC3F /// APOBEC3G	blue	0.2621	0.0532	-0.2621	0.0532	-0.1186	0.3883	-0.5125	0.0001	-0.3913	0.0031	0.3096	0.0214	0.1702	0.2142
APOL2	blue	-0.7109	0	0.7109	0	0.4125	0.0018	0.8583	0	0.7228	0	-0.449	0.0006	-0.5575	0
APOO	blue	-0.5762	0	0.5762	0	0.3586	0.0072	0.6637	0	0.5803	0	-0.3636	0.0064	-0.3126	0.0202
APPL1	blue	0.5619	0	-0.5619	0	-0.2303	0.0907	-0.7914	0	-0.694	0	0.6107	0	0.2987	0.0267
AQP1	blue	-0.5649	0	0.5649	0	0.2453	0.0711	0.8182	0	0.5205	0	-0.5261	0	-0.3626	0.0065
ARL4A	blue	-0.6033	0	0.6033	0	0.4304	0.001	0.7927	0	0.358	0.0073	-0.2959	0.0283	-0.4633	0.0004
ARL6IP1	blue	-0.4045	0.0022	0.4045	0.0022	0.5408	0	0.3686	0.0056	0.2707	0.0456	0.2624	0.0529	-0.3875	0.0035
ARMC5	blue	-0.7972	0	0.7972	0	0.5211	0	0.8842	0	0.6675	0	-0.4039	0.0022	-0.6887	0
ARMC6	blue	-0.7084	0	0.7084	0	0.38	0.0042	0.8908	0	0.6878	0	-0.5265	0	-0.5357	0
ARNTL	blue	0.5705	0	-0.5705	0	-0.3586	0.0072	-0.8052	0	-0.6311	0	0.5769	0	0.4696	0.0003
ASAP1-IT2	blue	0.3975	0.0027	-0.3975	0.0027	-0.45	0.0006	-0.3846	0.0037	-0.2325	0.0876	-0.1123	0.4145	0.6919	0
ASCC2	blue	-0.5639	0	0.5639	0	0.2001	0.143	0.8938	0	0.6753	0	-0.6664	0	-0.3707	0.0053
ASPDH	blue	-0.6746	0	0.6746	0	0.3972	0.0027	0.9285	0	0.7552	0	-0.5182	0.0001	-0.5721	0
ATG14	blue	-0.181	0.186	0.181	0.186	0.1447	0.2918	0.3003	0.0259	0.0176	0.8986	-0.0179	0.897	-0.1201	0.3823
ATG16L2	blue	0.6107	0	-0.6107	0	-0.5762	0	-0.5865	0	-0.3519	0.0084	-0.073	0.5964	0.5442	0
ATG9A	blue	-0.298	0.0271	0.298	0.0271	-0.0276	0.8414	0.7064	0	0.4334	0.0009	-0.6271	0	-0.1876	0.1701
ATHL1	blue	0.4514	0.0005	-0.4514	0.0005	-0.4588	0.0004	-0.4529	0.0005	-0.3234	0.016	-0.1684	0.2192	0.452	0.0005
ATHL1 /// LOC101930595	blue	-0.736	0	0.736	0	0.4899	0.0001	0.7226	0	0.6127	0	-0.2533	0.062	-0.6253	0
ATP6V1B2	blue	0.6433	0	-0.6433	0	-0.3872	0.0035	-0.8018	0	-0.7405	0	0.6162	0	0.3273	0.0147
AV8S2 /// TRAV13-2 /// TRAV13-2	blue	0.3851	0.0037	-0.3851	0.0037	-0.3466	0.0095	-0.4402	0.0008	-0.4862	0.0002	-0.0198	0.8857	0.3375	0.0118
AZGP1 /// AZGP1P1	blue	-0.7567	0	0.7567	0	0.4646	0.0004	0.8466	0	0.6547	0	-0.4022	0.0023	-0.6034	0
BABAM1	blue	-0.1848	0.1768	0.1848	0.1768	-0.0412	0.7651	0.5855	0	0.585	0	-0.6499	0	0.0677	0.6234
BAG1	blue	-0.4614	0.0004	0.4614	0.0004	0.2029	0.1374	0.8117	0	0.4952	0.0001	-0.5198	0	-0.4014	0.0024
BAG3	blue	0.2983	0.027	-0.2983	0.027	-0.3399	0.0111	-0.2513	0.0642	-0.2098	0.1242	-0.0616	0.6549	0.1294	0.3465
BAGE2 /// BAGE4	blue	0.5351	0	-0.5351	0	-0.4413	0.0007	-0.657	0	-0.5073	0.0001	0.3304	0.0137	0.4687	0.0003
BAI1	blue	-0.7222	0	0.7222	0	0.4963	0.0001	0.7516	0	0.6189	0	-0.2319	0.0885	-0.6642	0
BBC3 /// MIR3190 /// MIR3191	blue	-0.7118	0	0.7118	0	0.4161	0.0016	0.8818	0	0.7952	0	-0.4948	0.0001	-0.4532	0.0005
BC032415	blue	0.4712	0.0003	-0.4712	0.0003	-0.2782	0.0397	-0.7878	0	-0.508	0.0001	0.6387	0	0.3658	0.006
BCL2L1	blue	-0.1712	0.2113	0.1712	0.2113	-0.0025	0.9857	0.634	0	0.3751	0.0048	-0.4212	0.0014	-0.11	0.4239
BIRC2	blue	-0.7182	0	0.7182	0	0.8061	0	0.6265	0	0.4523	0.0005	0.2369	0.0816	-0.607	0
BIRC7	blue	-0.668	0	0.668	0	0.4583	0.0004	0.7348	0	0.4781	0.0002	-0.3576	0.0073	-0.507	0.0001
BLVRB	blue	-0.402	0.0023	0.402	0.0023	0.2521	0.0634	0.7724	0	0.5599	0	-0.6113	0	-0.1598	0.2439
BNIP3L	blue	-0.627	0	0.627	0	0.5761	0	0.7761	0	0.5096	0.0001	-0.1076	0.4341	-0.4246	0.0012
BOLA2 /// LOC101060386 /// SMG1	blue	0.4254	0.0012	-0.4254	0.0012	-0.2493	0.0664	-0.5588	0	-0.26	0.0553	0.3392	0.0113	0.6091	0
BPGM	blue	-0.5569	0	0.5569	0	0.4614	0.0004	0.8183	0	0.4814	0.0002	-0.2754	0.0419	-0.4161	0.0016
BTBD18	blue	0.5375	0	-0.5375	0	-0.5052	0.0001	-0.6873	0	-0.3439	0.0102	-0.0053	0.9695	0.5707	0
BTN3A3	blue	0.559	0	-0.559	0	-0.4536	0.0005	-0.8191	0	-0.436	0.0009	0.2745	0.0425	0.5743	0
BZRAP1-AS1	blue	0.7226	0	-0.7226	0	-0.6113	0	-0.7333	0	-0.7352	0	0.2178	0.1102	0.4543	0.0005
C12orf29	blue	-0.4757	0.0002	0.4757	0.0002	0.6971	0	0.3506	0.0087	-0.0094	0.946	0.4324	0.001	-0.6001	0
C12orf66	blue	0.7468	0	-0.7468	0	-0.4876	0.0002	-0.7964	0	-0.6235	0	0.3507	0.0087	0.6611	0
C12orf75	blue	0.4618	0.0004	-0.4618	0.0004	-0.26	0.0553	-0.5015	0.0001	-0.5065	0.0001	0.2496	0.0661	0.2692	0.0469
C14orf80	blue	-0.6213	0	0.6213	0	0.4965	0.0001	0.5367	0	0.656	0	-0.1199	0.3831	-0.5763	0
C17orf53	blue	-0.4713	0.0003	0.4713	0.0003	0.3693	0.0055	0.7836	0	0.3564	0.0076	-0.4648	0.0004	-0.4947	0.0001
C17orf96	blue	-0.6055	0	0.6055	0	0.1949	0.1539	0.8258	0	0.7579	0	-0.6421	0	-0.4068	0.0021
C19orf33	blue	-0.163	0.2344	0.163	0.2344	0.0937	0.4962	0.132	0.3368	0.1014	0.4614	-0.0391	0.7771	-0.1494	0.2764
C19orf68	blue	-0.8153	0	0.8153	0	0.5039	0.0001	0.8958	0	0.8116	0	-0.4691	0.0003	-0.6177	0
C1orf174	blue	0.6598	0	-0.6598	0	-0.4574	0.0004	-0.8613	0	-0.5096	0.0001	0.4102	0.0019	0.6728	0
C2orf88	blue	-0.5858	0	0.5858	0	0.47	0.0003	0.6362	0	0.5005	0.0001	-0.0813	0.5553	-0.504	0.0001
C3orf62 /// MIR4271	blue	0.5049	0.0001	-0.5049	0.0001	-0.3684	0.0056	-0.6895	0	-0.4048	0.0022	0.3333	0.0129	0.6437	0
C4BPA	blue	0.225	0.0986	-0.225	0.0986	-0.2069	0.1296	-0.2294	0.092	-0.3518	0.0084	0.1955	0.1527	0.1763	0.1978
C7orf55-LUC7L2 /// LUC7L2	blue	0.6389	0	-0.6389	0	-0.4382	0.0008	-0.8513	0	-0.6355	0	0.4395	0.0008	0.5334	0
C7orf73	blue	-0.4751	0.0002	0.4751	0.0002	0.331	0.0136	0.7318	0	0.2938	0.0295	-0.2807	0.0379	-0.3854	0.0037
C7orf73 /// LOC101930655	blue	-0.418	0.0015	0.418	0.0015	0.322	0.0165	0.7282	0	0.3134	0.0198	-0.2736	0.0433	-0.3578	0.0073
C8orf44 /// C8orf44-SGK3 /// SGK3	blue	0.5264	0	-0.5264	0	-0.3827	0.0039	-0.6593	0	-0.3614	0.0067	0.2349	0.0843	0.8389	0
C9orf172	blue	-0.6676	0	0.6676	0	0.2676	0.0483	0.8754	0	0.7346	0	-0.6145	0	-0.3804	0.0042
C9orf40	blue	-0.2761	0.0413	0.2761	0.0413	0.2387	0.0793	0.6111	0	0.0566	0.6814	-0.2461	0.0702	-0.3649	0.0062
C9orf78	blue	-0.5578	0	0.5578	0	0.4597	0.0004	0.8453	0	0.4853	0.0002	-0.2986	0.0268	-0.4763	0.0002
C9orf91	blue	0.5524	0	-0.5524	0	-0.2877	0.0332	-0.8021	0	-0.6734	0	0.5641	0	0.2994	0.0264
CA1	blue	-0.5054	0.0001	0.5054	0.0001	0.412	0.0018	0.8109	0	0.5148	0.0001	-0.4037	0.0022	-0.2838	0.0358
CA2	blue	-0.1491	0.2774	0.1491	0.2774	0.0112	0.9355	0.471	0.0003	0.1233	0.3699	-0.1734	0.2054	-0.2172	0.1112
CACNA2D3	blue	0.3973	0.0027	-0.3973	0.0027	-0.3606	0.0068	-0.4989	0.0001	-0.5368	0	0.2029	0.1373	0.137	0.3186
CAMP	blue	-0.5134	0.0001	0.5134	0.0001	0.425	0.0012	0.4717	0.0003	0.5716	0	-0.2255	0.0979	-0.2804	0.0381
CARM1	blue	-0.1665	0.2245	0.1665	0.2245	-0.082	0.5518	0.6296	0	0.2971	0.0276	-0.6298	0	-0.1166	0.3966
CASC14	blue	-0.8335	0	0.8335	0	0.5183	0.0001	0.8885	0	0.7993	0	-0.3994	0.0025	-0.5685	0
CASP8AP2	blue	0.5012	0.0001	-0.5012	0.0001	-0.1049	0.4459	-0.7744	0	-0.659	0	0.7124	0	0.423	0.0013
CCDC115	blue	0.6839	0	-0.6839	0	-0.5221	0	-0.6932	0	-0.2914	0.0309	0.134	0.3295	0.5688	0
CCDC176	blue	-0.7125	0	0.7125	0	0.5188	0	0.9485	0	0.6362	0	-0.4299	0.0011	-0.5196	0
CCDC23	blue	-0.6667	0	0.6667	0	0.5462	0	0.7891	0	0.5286	0	-0.4195	0.0014	-0.4941	0.0001
CCDC91	blue	0.3579	0.0073	-0.3579	0.0073	-0.1755	0.2	-0.4991	0.0001	-0.2759	0.0415	0.3395	0.0112	0.7006	0
CCL21	blue	-0.5844	0	0.5844	0	0.3825	0.004	0.7302	0	0.5495	0	-0.3881	0.0034	-0.5287	0
CCL5	blue	0.5689	0	-0.5689	0	-0.5475	0	-0.4498	0.0006	-0.307	0.0226	-0.1696	0.2157	0.449	0.0006
CCNDBP1	blue	-0.6079	0	0.6079	0	0.5604	0	0.808	0	0.5144	0.0001	-0.2043	0.1347	-0.4313	0.001
CCR7	blue	0.4159	0.0016	-0.4159	0.0016	-0.3482	0.0092	-0.4767	0.0002	-0.2324	0.0878	-0.0392	0.7762	0.3412	0.0108
CD177	blue	-0.2724	0.0442	0.2724	0.0442	0.1569	0.2527	0.3092	0.0216	0.2115	0.1212	-0.0501	0.7167	-0.1972	0.1489
CD247	blue	0.5655	0	-0.5655	0	-0.4536	0.0005	-0.6774	0	-0.3513	0.0085	0.1854	0.1754	0.5362	0
CD7	blue	0.5685	0	-0.5685	0	-0.5926	0	-0.562	0	-0.5045	0.0001	-0.0755	0.5836	0.4554	0.0005
CD81	blue	0.8256	0	-0.8256	0	-0.7127	0	-0.7088	0	-0.6487	0	-0.0239	0.8627	0.581	0
CD93	blue	0.2825	0.0367	-0.2825	0.0367	-0.2524	0.0631	-0.6099	0	-0.291	0.0311	0.4051	0.0022	0.3581	0.0073
CDC34	blue	-0.4985	0.0001	0.4985	0.0001	0.2547	0.0605	0.882	0	0.5121	0.0001	-0.5978	0	-0.3357	0.0122
CEBPB	blue	0.6731	0	-0.6731	0	-0.5488	0	-0.7787	0	-0.6008	0	0.4576	0.0004	0.4078	0.002
CEBPD	blue	0.5435	0	-0.5435	0	-0.3854	0.0037	-0.7117	0	-0.6036	0	0.4891	0.0002	0.1908	0.163
CEBPE	blue	-0.4253	0.0012	0.4253	0.0012	0.3059	0.0231	0.3757	0.0047	0.3521	0.0084	-0.2487	0.0672	-0.3424	0.0105
CECR5	blue	0.47	0.0003	-0.47	0.0003	-0.3312	0.0135	-0.8408	0	-0.5798	0	0.4726	0.0003	0.3376	0.0117
CEMP1	blue	-0.6508	0	0.6508	0	0.2175	0.1106	0.7993	0	0.7316	0	-0.577	0	-0.3879	0.0034
CENPBD1P1 /// RPL23AP7	blue	-0.4665	0.0003	0.4665	0.0003	0.3631	0.0064	0.2074	0.1287	0.3523	0.0083	0.0284	0.8368	-0.2479	0.068
CES1 /// LOC100653057	blue	0.222	0.1033	-0.222	0.1033	-0.3089	0.0217	-0.3655	0.0061	-0.0631	0.6473	0.0574	0.6771	0.334	0.0127
CES1P1	blue	-0.7424	0	0.7424	0	0.4789	0.0002	0.7916	0	0.7557	0	-0.4257	0.0012	-0.5415	0
CFD	blue	-0.1338	0.33	0.1338	0.33	0.1286	0.3494	-0.1025	0.4564	-0.1212	0.3779	0.0491	0.7217	-0.174	0.204
CGB /// CGB1 /// CGB5 /// CGB7 /// CGB8	blue	-0.8404	0	0.8404	0	0.6014	0	0.7537	0	0.5979	0	-0.2176	0.1105	-0.6635	0
CGB1 /// LHB	blue	-0.505	0.0001	0.505	0.0001	0.2537	0.0616	0.8684	0	0.6299	0	-0.6388	0	-0.3448	0.0099
CHAC2	blue	-0.2393	0.0785	0.2393	0.0785	0.5695	0	0.1607	0.2413	-0.2233	0.1013	0.3642	0.0063	-0.3901	0.0032
CHI3L1	blue	0.5065	0.0001	-0.5065	0.0001	-0.4397	0.0008	-0.5768	0	-0.4468	0.0006	0.2233	0.1012	0.3635	0.0064
CHIC2	blue	0.7238	0	-0.7238	0	-0.3877	0.0035	-0.7876	0	-0.7012	0	0.5465	0	0.4405	0.0008
CHST8	blue	-0.6565	0	0.6565	0	0.4172	0.0015	0.7983	0	0.5341	0	-0.3895	0.0033	-0.5886	0
CISD2	blue	-0.6705	0	0.6705	0	0.5994	0	0.8141	0	0.4648	0.0004	-0.1935	0.157	-0.5226	0
CKAP2 /// DKFZp667J0810 /// IGLC1 /// IGLJ2 /// IGLJ2 /// IGLJ3 /// IGLJ3 /// IGLJ3 /// IGLV1-36 /// IGLV1-36 /// IGLV1-44 /// IGLV1-50 /// IGLV1-50 /// IGLV@	blue	0.3297	0.014	-0.3297	0.014	-0.2437	0.073	-0.3944	0.0029	-0.3391	0.0113	0.282	0.037	0.2129	0.1186
CKAP2 /// IGLC1 /// IGLJ2 /// IGLJ2 /// IGLJ3 /// IGLJ3 /// IGLJ3 /// IGLV1-44 /// IGLV2-14 /// IGLV@	blue	-0.1375	0.3167	0.1375	0.3167	0.0071	0.959	0.4435	0.0007	0.2476	0.0683	-0.2747	0.0424	-0.1873	0.1709
CLDN5	blue	-0.3862	0.0036	0.3862	0.0036	0.2027	0.1378	0.7017	0	0.3346	0.0125	-0.375	0.0048	-0.5237	0
CLEC1B	blue	-0.13	0.3443	0.13	0.3443	0.0476	0.7302	0.2619	0.0535	0.2622	0.0532	-0.0035	0.9798	0.0232	0.8665
CLIC2	blue	-0.6237	0	0.6237	0	0.5836	0	0.6994	0	0.4369	0.0009	-0.0997	0.4687	-0.4645	0.0004
CLIC3	blue	0.5512	0	-0.5512	0	-0.574	0	-0.6778	0	-0.4723	0.0003	0.0876	0.5248	0.5358	0
CLSTN3	blue	-0.3744	0.0049	0.3744	0.0049	0.2146	0.1156	0.6328	0	0.1406	0.3058	-0.4381	0.0008	-0.3327	0.0131
CMTM8	blue	0.4222	0.0013	-0.4222	0.0013	-0.2478	0.0682	-0.5922	0	-0.3836	0.0038	0.3175	0.0182	0.335	0.0124
CNN2P10 /// CNN2P10	blue	-0.8294	0	0.8294	0	0.5517	0	0.8375	0	0.7104	0	-0.3685	0.0056	-0.6791	0
CNPPD1	blue	-0.2475	0.0684	0.2475	0.0684	-0.0005	0.9971	0.7229	0	0.4764	0.0002	-0.6102	0	-0.1664	0.2247
CNTNAP3	blue	0.4818	0.0002	-0.4818	0.0002	-0.3415	0.0107	-0.4643	0.0004	-0.4771	0.0002	0.2962	0.0281	0.5056	0.0001
CPSF2	blue	0.557	0	-0.557	0	-0.2452	0.0712	-0.7931	0	-0.755	0	0.6661	0	0.4873	0.0002
CR1 /// CR1L	blue	-0.5636	0	0.5636	0	0.3521	0.0084	0.8528	0	0.5685	0	-0.4991	0.0001	-0.3133	0.0199
CR1L	blue	-0.4773	0.0002	0.4773	0.0002	0.3067	0.0228	0.7809	0	0.567	0	-0.5295	0	-0.2537	0.0616
CREG1	blue	-0.6302	0	0.6302	0	0.584	0	0.7888	0	0.4485	0.0006	-0.0741	0.5907	-0.5368	0
CRYBB2	blue	-0.4696	0.0003	0.4696	0.0003	0.2822	0.0369	0.8129	0	0.4842	0.0002	-0.503	0.0001	-0.4707	0.0003
CRYGEP	blue	-0.5815	0	0.5815	0	0.3859	0.0036	0.6899	0	0.3017	0.0252	-0.3188	0.0177	-0.5765	0
CTB-50L17.7	blue	-0.6216	0	0.6216	0	0.4778	0.0002	0.8042	0	0.4995	0.0001	-0.3679	0.0057	-0.5641	0
CTC-425F1.4	blue	-0.7543	0	0.7543	0	0.411	0.0018	0.7882	0	0.7051	0	-0.3832	0.0039	-0.6216	0
CTD-3028N15.1	blue	-0.649	0	0.649	0	0.3939	0.0029	0.8226	0	0.5849	0	-0.4279	0.0011	-0.5411	0
CTNNAL1	blue	-0.7459	0	0.7459	0	0.5673	0	0.847	0	0.5098	0.0001	-0.181	0.186	-0.5869	0
CTSW	blue	0.5584	0	-0.5584	0	-0.5957	0	-0.5374	0	-0.3059	0.0231	-0.1181	0.3903	0.4281	0.0011
CXCL5	blue	0.6157	0	-0.6157	0	-0.428	0.0011	-0.5083	0.0001	-0.6102	0	0.3752	0.0048	0.2403	0.0772
CXCR2	blue	0.6823	0	-0.6823	0	-0.4551	0.0005	-0.7572	0	-0.6699	0	0.4572	0.0004	0.3772	0.0045
CXCR4	blue	0.5848	0	-0.5848	0	-0.3142	0.0195	-0.7401	0	-0.5569	0	0.5982	0	0.2068	0.1298
CXorf24	blue	0.8098	0	-0.8098	0	-0.6814	0	-0.7414	0	-0.7945	0	0.1265	0.3574	0.6418	0
CYCS	blue	0.5518	0	-0.5518	0	-0.2647	0.0508	-0.7324	0	-0.5883	0	0.3947	0.0029	0.4262	0.0012
CYP20A1	blue	0.4953	0.0001	-0.4953	0.0001	-0.2929	0.03	-0.7158	0	-0.5633	0	0.4543	0.0005	0.6087	0
CYP2W1	blue	-0.7519	0	0.7519	0	0.5436	0	0.8242	0	0.7249	0	-0.3657	0.006	-0.6406	0
CYP4F12	blue	-0.4642	0.0004	0.4642	0.0004	0.2757	0.0416	0.5715	0	0.6534	0	-0.367	0.0058	-0.1849	0.1765
CYSTM1	blue	-0.7	0	0.7	0	0.5248	0	0.7841	0	0.5417	0	-0.1712	0.2114	-0.4641	0.0004
DAP	blue	-0.4197	0.0014	0.4197	0.0014	0.2305	0.0904	0.6367	0	0.3516	0.0085	-0.1921	0.16	-0.3813	0.0041
DBET /// DUX4 /// DUX4L1 /// DUX4L2 /// DUX4L24 /// DUX4L3 /// DUX4L4 /// DUX4L5 /// DUX4L6 /// DUX4L7 /// DUX4L8 /// LOC100288289 /// LOC100291626 /// LOC652301	blue	-0.7758	0	0.7758	0	0.5081	0.0001	0.9247	0	0.6594	0	-0.4236	0.0013	-0.6451	0
DCAF12	blue	-0.3346	0.0125	0.3346	0.0125	0.1966	0.1502	0.7383	0	0.443	0.0007	-0.3681	0.0057	-0.2097	0.1244
DDIT4	blue	0.4959	0.0001	-0.4959	0.0001	-0.4432	0.0007	-0.5474	0	-0.4592	0.0004	0.1377	0.316	0.206	0.1314
DDX3Y	blue	-0.2086	0.1264	0.2086	0.1264	0.2151	0.1148	0.0948	0.491	0.126	0.3594	-0.0147	0.915	-0.0936	0.4965
DEGS2	blue	-0.6019	0	0.6019	0	0.3666	0.0059	0.7928	0	0.5779	0	-0.4275	0.0011	-0.4764	0.0002
DENND2D	blue	0.5613	0	-0.5613	0	-0.3778	0.0045	-0.7833	0	-0.6158	0	0.4126	0.0017	0.3826	0.0039
DES /// SUPT20H	blue	-0.6287	0	0.6287	0	0.2692	0.0469	0.924	0	0.7263	0	-0.6059	0	-0.48	0.0002
DHX29	blue	-0.4668	0.0003	0.4668	0.0003	0.5756	0	0.3689	0.0056	0.1236	0.3685	0.319	0.0176	-0.4444	0.0007
DKKL1	blue	-0.6793	0	0.6793	0	0.3485	0.0091	0.8245	0	0.7489	0	-0.532	0	-0.4282	0.0011
DMRTA1	blue	-0.4372	0.0008	0.4372	0.0008	0.3655	0.0061	0.5194	0	-0.0289	0.834	-0.1424	0.2996	-0.6091	0
DMTN	blue	-0.1979	0.1475	0.1979	0.1475	-0.0406	0.7685	0.6002	0	0.4657	0.0003	-0.5455	0	-0.0749	0.5866
DNAJA4	blue	-0.0634	0.6456	0.0634	0.6456	-0.1008	0.4638	0.5452	0	0.2173	0.1111	-0.4756	0.0002	0.0335	0.8081
DOCK10	blue	0.5949	0	-0.5949	0	-0.447	0.0006	-0.7784	0	-0.5404	0	0.346	0.0097	0.5446	0
DPCD	blue	-0.6193	0	0.6193	0	0.4186	0.0015	0.9027	0	0.6701	0	-0.5066	0.0001	-0.3889	0.0033
DPM2	blue	-0.4652	0.0003	0.4652	0.0003	0.1683	0.2193	0.8355	0	0.6895	0	-0.6015	0	-0.2415	0.0756
DPYSL2	blue	0.5481	0	-0.5481	0	-0.4617	0.0004	-0.7769	0	-0.5771	0	0.4774	0.0002	0.4356	0.0009
DQ570835	blue	0.5767	0	-0.5767	0	-0.428	0.0011	-0.5818	0	-0.4477	0.0006	0.1251	0.3627	0.4799	0.0002
DUOXA2	blue	-0.5686	0	0.5686	0	0.33	0.0139	0.8584	0	0.5442	0	-0.5457	0	-0.4692	0.0003
DUSP5	blue	0.5951	0	-0.5951	0	-0.4992	0.0001	-0.5134	0.0001	-0.5847	0	0.1219	0.3755	0.4092	0.0019
DUX1	blue	-0.7315	0	0.7315	0	0.425	0.0012	0.9072	0	0.7079	0	-0.4771	0.0002	-0.6142	0
E2F2	blue	-0.3016	0.0252	0.3016	0.0252	0.0986	0.4737	0.7454	0	0.4958	0.0001	-0.4891	0.0002	-0.1797	0.1892
EGFL7	blue	-0.6501	0	0.6501	0	0.3348	0.0125	0.9089	0	0.745	0	-0.529	0	-0.4816	0.0002
EID2B	blue	0.3023	0.0249	-0.3023	0.0249	-0.0879	0.5236	-0.56	0	-0.355	0.0078	0.2668	0.0489	0.2868	0.0337
EIF1AY	blue	-0.3331	0.013	0.3331	0.013	0.3029	0.0246	0.2996	0.0263	0.2864	0.034	-0.1679	0.2205	-0.1522	0.2673
EIF2AK1	blue	-0.3609	0.0068	0.3609	0.0068	0.1367	0.3198	0.7519	0	0.4466	0.0006	-0.4999	0.0001	-0.1906	0.1634
EIF2S3	blue	0.6581	0	-0.6581	0	-0.4785	0.0002	-0.6402	0	-0.4813	0.0002	0.3601	0.0069	0.4425	0.0007
EIF3C	blue	0.551	0	-0.551	0	-0.2567	0.0586	-0.634	0	-0.5641	0	0.3188	0.0177	0.436	0.0009
EIF5A	blue	-0.0249	0.8569	0.0249	0.8569	0.1249	0.3638	0.1652	0.2282	0.1079	0.4331	-0.0542	0.6946	-0.184	0.1787
ELANE	blue	-0.1313	0.3393	0.1313	0.3393	0.0897	0.5147	0.0788	0.5672	0.0835	0.5443	-0.0444	0.7474	-0.0496	0.7192
ELOF1	blue	-0.5359	0	0.5359	0	0.2681	0.0478	0.8809	0	0.6988	0	-0.6853	0	-0.283	0.0363
ENC1	blue	0.1221	0.3743	-0.1221	0.3743	-0.0861	0.5318	-0.2927	0.0301	-0.1867	0.1723	0.1769	0.1964	0.0866	0.5296
ENDOD1	blue	-0.2903	0.0315	0.2903	0.0315	0.121	0.3787	0.4763	0.0002	0.242	0.0751	-0.1867	0.1724	-0.2006	0.142
EOMES	blue	0.5339	0	-0.5339	0	-0.5056	0.0001	-0.5337	0	-0.3706	0.0054	-0.0535	0.6981	0.5724	0
EPB41	blue	-0.0923	0.5028	0.0923	0.5028	0.0209	0.8795	0.3927	0.003	0.1878	0.1698	-0.1084	0.4309	-0.0035	0.9798
EPB41L3	blue	0.6056	0	-0.6056	0	-0.4743	0.0003	-0.739	0	-0.7192	0	0.4578	0.0004	0.4725	0.0003
EPB42	blue	-0.4036	0.0022	0.4036	0.0022	0.1796	0.1895	0.8039	0	0.6139	0	-0.5836	0	-0.2443	0.0722
EPN1	blue	-0.6532	0	0.6532	0	0.3199	0.0173	0.9359	0	0.8047	0	-0.6038	0	-0.5033	0.0001
ERMN	blue	0.5172	0.0001	-0.5172	0.0001	-0.362	0.0066	-0.6852	0	-0.6797	0	0.3478	0.0093	0.3362	0.0121
ERV3-1	blue	0.121	0.3787	-0.121	0.3787	-0.076	0.5814	-0.2444	0.0722	0.2351	0.084	0.096	0.4857	0.5183	0.0001
ERVK3-1 /// ZNF8	blue	0.5127	0.0001	-0.5127	0.0001	-0.2887	0.0325	-0.7012	0	-0.4847	0.0002	0.4264	0.0012	0.4133	0.0017
ESRG /// MIR4454	blue	-0.1883	0.1686	0.1883	0.1686	0.0064	0.9629	0.448	0.0006	0.2194	0.1075	-0.3341	0.0127	-0.1498	0.275
EVA1B	blue	-0.7619	0	0.7619	0	0.4881	0.0002	0.6538	0	0.7788	0	-0.3141	0.0195	-0.5344	0
EXOC2	blue	0.5766	0	-0.5766	0	-0.2587	0.0565	-0.7528	0	-0.6829	0	0.4403	0.0008	0.4532	0.0005
FAIM3	blue	0.6838	0	-0.6838	0	-0.6356	0	-0.5926	0	-0.39	0.0032	-0.0641	0.6419	0.5164	0.0001
FAM104A	blue	-0.4669	0.0003	0.4669	0.0003	0.3213	0.0168	0.8464	0	0.5338	0	-0.4634	0.0004	-0.318	0.018
FAM109A	blue	-0.6712	0	0.6712	0	0.3592	0.0071	0.9073	0	0.8107	0	-0.6059	0	-0.4637	0.0004
FAM117A	blue	-0.3169	0.0184	0.3169	0.0184	0.1409	0.3048	0.7606	0	0.3519	0.0084	-0.4357	0.0009	-0.3529	0.0082
FAM129A	blue	0.4685	0.0003	-0.4685	0.0003	-0.3483	0.0092	-0.6549	0	-0.3691	0.0056	0.4212	0.0014	0.4357	0.0009
FAM132B	blue	-0.3533	0.0082	0.3533	0.0082	0.2557	0.0596	0.5541	0	0.2116	0.121	-0.1989	0.1455	-0.3826	0.0039
FAM177A1 /// LOC101927178	blue	0.2773	0.0404	-0.2773	0.0404	-0.1874	0.1706	-0.3622	0.0066	-0.2113	0.1215	0.167	0.2229	0.5628	0
FAM210B	blue	-0.4191	0.0014	0.4191	0.0014	0.1978	0.1478	0.7757	0	0.5389	0	-0.5211	0	-0.1771	0.1959
FAM231D /// LOC388692	blue	-0.5731	0	0.5731	0	0.2694	0.0467	0.8223	0	0.6051	0	-0.5227	0	-0.458	0.0004
FAM46C	blue	-0.4555	0.0005	0.4555	0.0005	0.2918	0.0307	0.7883	0	0.4737	0.0003	-0.3961	0.0028	-0.2425	0.0744
FAM57B /// LOC100996332	blue	-0.5673	0	0.5673	0	0.2801	0.0383	0.822	0	0.4925	0.0001	-0.543	0	-0.4596	0.0004
FAM83G	blue	-0.6477	0	0.6477	0	0.2186	0.1089	0.8241	0	0.7071	0	-0.6514	0	-0.3814	0.0041
FAM99B	blue	-0.7389	0	0.7389	0	0.4736	0.0003	0.7867	0	0.7542	0	-0.4484	0.0006	-0.4732	0.0003
FAXDC2	blue	-0.0706	0.6085	0.0706	0.6085	-0.2037	0.1358	0.5313	0	0.3607	0.0068	-0.5793	0	0.0767	0.5778
FBLL1 /// FBLL1	blue	-0.7399	0	0.7399	0	0.4352	0.0009	0.8343	0	0.6012	0	-0.3517	0.0085	-0.614	0
FBXO44	blue	-0.7502	0	0.7502	0	0.4232	0.0013	0.8179	0	0.7521	0	-0.5304	0	-0.4756	0.0002
FBXO6	blue	0.4933	0.0001	-0.4933	0.0001	-0.3287	0.0143	-0.5932	0	-0.5502	0	0.2366	0.082	0.2673	0.0485
FCF1 /// MAPK1IP1L	blue	0.2751	0.0421	-0.2751	0.0421	0.0226	0.8702	-0.2631	0.0523	-0.062	0.6531	0.1874	0.1708	0.385	0.0037
FCRL3	blue	0.6959	0	-0.6959	0	-0.4994	0.0001	-0.7295	0	-0.6716	0	0.2508	0.0648	0.5007	0.0001
FECH	blue	-0.4659	0.0003	0.4659	0.0003	0.3158	0.0188	0.7969	0	0.5642	0	-0.4442	0.0007	-0.194	0.1557
FFAR2	blue	0.3435	0.0102	-0.3435	0.0102	-0.1451	0.2905	-0.4704	0.0003	-0.2664	0.0493	0.2439	0.0728	0.5569	0
FGFBP2	blue	0.5091	0.0001	-0.5091	0.0001	-0.4272	0.0011	-0.5759	0	-0.3944	0.0029	0.0427	0.7571	0.4064	0.0021
FHIT	blue	0.278	0.0399	-0.278	0.0399	-0.1558	0.2559	-0.2459	0.0704	-0.2324	0.0878	-0.1163	0.3976	0.334	0.0127
FHL2	blue	-0.4958	0.0001	0.4958	0.0001	0.3441	0.0101	0.7932	0	0.4374	0.0008	-0.3443	0.01	-0.3943	0.0029
FIS1	blue	-0.5916	0	0.5916	0	0.455	0.0005	0.8487	0	0.558	0	-0.5352	0	-0.3298	0.0139
FKBP1B	blue	-0.666	0	0.666	0	0.3948	0.0029	0.9186	0	0.5773	0	-0.4839	0.0002	-0.5272	0
FKBP1B /// MFSD2B	blue	-0.696	0	0.696	0	0.3386	0.0114	0.8454	0	0.739	0	-0.4739	0.0003	-0.428	0.0011
FKTN	blue	0.6127	0	-0.6127	0	-0.3252	0.0154	-0.7419	0	-0.6777	0	0.4506	0.0006	0.4174	0.0015
FLI1	blue	0.6905	0	-0.6905	0	-0.4103	0.0019	-0.8135	0	-0.6986	0	0.6674	0	0.3647	0.0062
FLJ12120	blue	0.1525	0.2663	-0.1525	0.2663	-0.2208	0.1052	-0.2218	0.1037	-0.0672	0.6257	0.0681	0.6215	0.3128	0.0201
FLJ20021	blue	-0.7946	0	0.7946	0	0.6453	0	0.8289	0	0.6953	0	-0.2458	0.0705	-0.7215	0
FNDC3B	blue	0.6101	0	-0.6101	0	-0.4742	0.0003	-0.5669	0	-0.4719	0.0003	0.2092	0.1253	0.6479	0
FNDC4	blue	-0.5363	0	0.5363	0	0.2776	0.0401	0.8625	0	0.5824	0	-0.537	0	-0.405	0.0022
FOLR3	blue	-0.1816	0.1845	0.1816	0.1845	0.1708	0.2124	0.132	0.3369	0.1662	0.2252	-0.0547	0.6918	-0.1567	0.2532
FOXJ1	blue	-0.6804	0	0.6804	0	0.4949	0.0001	0.7273	0	0.6657	0	-0.3432	0.0103	-0.524	0
FOXO3	blue	-0.6922	0	0.6922	0	0.4675	0.0003	0.839	0	0.6133	0	-0.3154	0.019	-0.4111	0.0018
FOXO3 /// FOXO3B	blue	-0.2565	0.0588	0.2565	0.0588	0.1488	0.2782	0.4565	0.0005	0.1867	0.1722	-0.0657	0.6339	-0.2139	0.1168
FOXO4	blue	-0.5726	0	0.5726	0	0.3148	0.0193	0.8902	0	0.6105	0	-0.5195	0	-0.3734	0.005
FUBP3	blue	0.6516	0	-0.6516	0	-0.3188	0.0177	-0.7507	0	-0.7659	0	0.5063	0.0001	0.5017	0.0001
FURIN	blue	-0.4482	0.0006	0.4482	0.0006	0.1237	0.3684	0.8573	0	0.5121	0.0001	-0.6153	0	-0.3837	0.0038
GABARAPL2	blue	-0.2802	0.0383	0.2802	0.0383	0.2737	0.0432	0.6215	0	0.3153	0.019	-0.2125	0.1192	-0.1557	0.2562
GABPB2	blue	0.5959	0	-0.5959	0	-0.4553	0.0005	-0.7724	0	-0.3888	0.0033	0.3224	0.0164	0.5557	0
GADD45A	blue	-0.5262	0	0.5262	0	0.3919	0.0031	0.768	0	0.4565	0.0005	-0.2625	0.0529	-0.4977	0.0001
GALNT9	blue	-0.7503	0	0.7503	0	0.4515	0.0005	0.8871	0	0.7758	0	-0.4806	0.0002	-0.4904	0.0001
GATA1	blue	-0.5267	0	0.5267	0	0.2217	0.1039	0.8536	0	0.6973	0	-0.6435	0	-0.3494	0.0089
GATA3	blue	0.6815	0	-0.6815	0	-0.5854	0	-0.7205	0	-0.4713	0.0003	0.2021	0.139	0.509	0.0001
GCLC	blue	-0.3542	0.008	0.3542	0.008	0.4178	0.0015	0.5189	0	0.2044	0.1344	0.0107	0.9384	-0.3022	0.0249
GDE1	blue	-0.4923	0.0001	0.4923	0.0001	0.3691	0.0056	0.6934	0	0.2582	0.057	-0.0245	0.859	-0.5167	0.0001
GDF2	blue	-0.7039	0	0.7039	0	0.4154	0.0016	0.8592	0	0.8291	0	-0.5161	0.0001	-0.4663	0.0003
GFM1	blue	0.5864	0	-0.5864	0	-0.2931	0.0299	-0.8131	0	-0.8195	0	0.6596	0	0.3377	0.0117
GID4	blue	-0.561	0	0.561	0	0.3682	0.0057	0.8487	0	0.6558	0	-0.4931	0.0001	-0.4267	0.0012
GIMAP6	blue	0.5779	0	-0.5779	0	-0.4571	0.0005	-0.7237	0	-0.4072	0.002	0.3437	0.0102	0.4333	0.001
GIMAP7	blue	-0.3642	0.0063	0.3642	0.0063	0.3892	0.0033	0.5277	0	0.3783	0.0044	-0.3701	0.0054	-0.2448	0.0717
GLOD4	blue	0.5225	0	-0.5225	0	-0.279	0.0392	-0.7058	0	-0.6158	0	0.3284	0.0144	0.3577	0.0073
GLRX5	blue	-0.524	0	0.524	0	0.3821	0.004	0.8423	0	0.5016	0.0001	-0.3503	0.0088	-0.3912	0.0031
GLTSCR2	blue	-0.7918	0	0.7918	0	0.5058	0.0001	0.8868	0	0.7511	0	-0.4402	0.0008	-0.6072	0
GLUD1	blue	0.6973	0	-0.6973	0	-0.3785	0.0044	-0.7185	0	-0.7195	0	0.5178	0.0001	0.3951	0.0028
GMPR	blue	-0.4812	0.0002	0.4812	0.0002	0.2273	0.0951	0.8425	0	0.6477	0	-0.5428	0	-0.2527	0.0627
GNA12	blue	-0.4077	0.002	0.4077	0.002	0.1607	0.2412	0.7331	0	0.4509	0.0006	-0.4275	0.0011	-0.2995	0.0263
GNE	blue	0.5889	0	-0.5889	0	-0.4531	0.0005	-0.7629	0	-0.4377	0.0008	0.3995	0.0025	0.5484	0
GOLGA4	blue	0.1425	0.2992	-0.1425	0.2992	-0.0597	0.665	-0.3393	0.0113	-0.0289	0.8342	0.296	0.0282	0.5465	0
GOLGA6L11P /// GOLGA6L11P /// GOLGA6L16P /// GOLGA6L16P	blue	-0.638	0	0.638	0	0.3132	0.0199	0.7313	0	0.687	0	-0.4501	0.0006	-0.4057	0.0021
GPR146	blue	-0.4086	0.002	0.4086	0.002	0.196	0.1515	0.7906	0	0.4303	0.001	-0.5123	0.0001	-0.3228	0.0162
GPT	blue	-0.6718	0	0.6718	0	0.4475	0.0006	0.8783	0	0.6552	0	-0.483	0.0002	-0.5262	0
GPX1	blue	-0.1643	0.2306	0.1643	0.2306	-0.0645	0.6399	0.6179	0	0.5059	0.0001	-0.621	0	0.0653	0.6357
GPX4	blue	-0.5484	0	0.5484	0	0.1819	0.1839	0.7529	0	0.4886	0.0002	-0.6196	0	-0.3983	0.0026
GRASP	blue	-0.5394	0	0.5394	0	0.2177	0.1103	0.8848	0	0.7659	0	-0.6525	0	-0.3791	0.0043
GSG1L	blue	-0.7138	0	0.7138	0	0.4534	0.0005	0.7781	0	0.4793	0.0002	-0.348	0.0092	-0.5579	0
GTF2H2B	blue	0.1382	0.3142	-0.1382	0.3142	-0.1427	0.2986	-0.2371	0.0814	-0.0922	0.5031	-0.0644	0.6402	0.384	0.0038
GUCD1	blue	-0.2995	0.0263	0.2995	0.0263	0.0085	0.951	0.7525	0	0.4998	0.0001	-0.6371	0	-0.2216	0.104
GUK1	blue	-0.7383	0	0.7383	0	0.4745	0.0003	0.8572	0	0.7158	0	-0.4135	0.0017	-0.4891	0.0002
GVINP1	blue	0.2703	0.0459	-0.2703	0.0459	-0.2375	0.0809	-0.4484	0.0006	-0.1872	0.1712	0.2318	0.0887	0.5236	0
GYPA	blue	-0.5781	0	0.5781	0	0.4484	0.0006	0.7819	0	0.5339	0	-0.3548	0.0079	-0.302	0.025
GYPB	blue	-0.4223	0.0013	0.4223	0.0013	0.2904	0.0315	0.7665	0	0.429	0.0011	-0.502	0.0001	-0.2493	0.0665
GYPC	blue	-0.3272	0.0148	0.3272	0.0148	0.1144	0.4055	0.7085	0	0.549	0	-0.5562	0	-0.1147	0.4045
GZMH	blue	0.2623	0.053	-0.2623	0.053	-0.221	0.1049	-0.3007	0.0257	-0.1404	0.3067	-0.0824	0.5499	0.2623	0.0531
H1FX	blue	0.6942	0	-0.6942	0	-0.6492	0	-0.7675	0	-0.5768	0	0.0709	0.6068	0.4878	0.0002
H3F3A	blue	-0.8612	0	0.8612	0	0.6676	0	0.7751	0	0.4967	0.0001	-0.1563	0.2544	-0.6867	0
HAB1	blue	-0.6145	0	0.6145	0	0.3417	0.0107	0.8936	0	0.6032	0	-0.5486	0	-0.5031	0.0001
HAGH	blue	-0.4711	0.0003	0.4711	0.0003	0.2668	0.0489	0.8333	0	0.6289	0	-0.6033	0	-0.222	0.1032
HAMP	blue	-0.3269	0.0149	0.3269	0.0149	0.285	0.035	0.3887	0.0034	-0.1581	0.2488	-0.0535	0.6983	-0.5531	0
HAND2	blue	-0.727	0	0.727	0	0.4485	0.0006	0.7347	0	0.7285	0	-0.3558	0.0077	-0.4279	0.0011
HBD	blue	-0.4158	0.0016	0.4158	0.0016	0.2906	0.0314	0.7301	0	0.5514	0	-0.4995	0.0001	-0.1008	0.4638
HBG1 /// HBG2	blue	-0.0243	0.8601	0.0243	0.8601	0.1467	0.2852	0.2566	0.0586	0.1098	0.4247	-0.1424	0.2997	-0.016	0.9077
HBM	blue	-0.5154	0.0001	0.5154	0.0001	0.2921	0.0305	0.7697	0	0.6873	0	-0.5409	0	-0.2496	0.0661
HBQ1	blue	-0.2417	0.0754	0.2417	0.0754	-0.0012	0.9931	0.6396	0	0.4846	0.0002	-0.6637	0	-0.0632	0.6465
HBZ	blue	-0.1105	0.4219	0.1105	0.4219	-0.0263	0.8489	0.4275	0.0011	0.1698	0.2151	-0.2746	0.0424	-0.101	0.4633
HCG11	blue	0.2779	0.04	-0.2779	0.04	-0.1373	0.3176	-0.5143	0.0001	-0.2397	0.078	0.294	0.0294	0.4524	0.0005
HDGF	blue	-0.0824	0.5497	0.0824	0.5497	-0.1096	0.4258	0.6268	0	0.3245	0.0157	-0.6382	0	-0.0068	0.9605
HEATR3	blue	0.669	0	-0.669	0	-0.4904	0.0001	-0.6404	0	-0.4661	0.0003	0.1492	0.2768	0.688	0
HEBP1	blue	-0.5941	0	0.5941	0	0.387	0.0035	0.8085	0	0.459	0.0004	-0.3691	0.0056	-0.445	0.0007
HEMGN	blue	-0.5333	0	0.5333	0	0.378	0.0044	0.7881	0	0.5638	0	-0.3558	0.0077	-0.2921	0.0304
HEPACAM2	blue	-0.6073	0	0.6073	0	0.4765	0.0002	0.7313	0	0.4093	0.0019	-0.1759	0.1989	-0.4302	0.001
HIP1	blue	0.5176	0.0001	-0.5176	0.0001	-0.4565	0.0005	-0.5476	0	-0.378	0.0044	0.0714	0.6046	0.3688	0.0056
HIST1H1C	blue	-0.5779	0	0.5779	0	0.3572	0.0074	0.5855	0	0.3343	0.0126	-0.1529	0.2649	-0.4676	0.0003
HIST1H2AE	blue	-0.4361	0.0009	0.4361	0.0009	0.311	0.0208	0.3301	0.0138	0.2375	0.0808	-0.0322	0.8154	-0.4818	0.0002
HK1	blue	-0.2707	0.0456	0.2707	0.0456	-0.0231	0.8673	0.6136	0	0.1984	0.1465	-0.4813	0.0002	-0.1942	0.1555
HLA-DQA1	blue	-0.0791	0.5659	0.0791	0.5659	0.1132	0.4105	-0.0779	0.5718	0.0055	0.9683	0.0486	0.7248	-0.0255	0.8533
HLA-DQA1 /// HLA-DQA2 /// LOC100509457	blue	0.337	0.0119	-0.337	0.0119	-0.2331	0.0868	-0.3047	0.0237	-0.2644	0.0511	0.1044	0.4481	0.3698	0.0055
HLA-DRB1 /// HLA-DRB3 /// HLA-DRB4 /// HLA-DRB5 /// LOC100996809	blue	-0.0063	0.9639	0.0063	0.9639	-0.0099	0.9428	0.1137	0.4085	0.1068	0.4378	-0.0203	0.8832	-0.1159	0.3995
HMBS	blue	-0.4757	0.0002	0.4757	0.0002	0.2683	0.0477	0.8742	0	0.6381	0	-0.6116	0	-0.2761	0.0413
HMG20A	blue	0.5088	0.0001	-0.5088	0.0001	-0.2846	0.0352	-0.8215	0	-0.5722	0	0.5665	0	0.4204	0.0014
HMGN1	blue	0.345	0.0099	-0.345	0.0099	-0.1318	0.3376	-0.4457	0.0006	-0.289	0.0324	0.2832	0.0362	0.3538	0.008
HMX1	blue	-0.6389	0	0.6389	0	0.2927	0.0301	0.8697	0	0.8344	0	-0.5981	0	-0.4012	0.0024
HOTAIRM1	blue	0.313	0.02	-0.313	0.02	-0.2343	0.0852	-0.3404	0.011	-0.2155	0.1141	-0.2056	0.1321	0.4188	0.0015
HP	blue	-0.4528	0.0005	0.4528	0.0005	0.3652	0.0061	0.535	0	0.347	0.0095	-0.3133	0.0199	-0.2159	0.1133
HP /// HPR	blue	-0.3167	0.0185	0.3167	0.0185	0.3409	0.0109	0.3703	0.0054	0.2114	0.1213	-0.1758	0.1993	-0.0871	0.5271
HPS1	blue	-0.3261	0.0151	0.3261	0.0151	0.0554	0.6878	0.7202	0	0.4076	0.002	-0.5334	0	-0.2016	0.14
HPS5	blue	0.3733	0.005	-0.3733	0.005	-0.3603	0.0069	-0.6733	0	-0.4281	0.0011	0.3502	0.0088	0.5218	0
HSP90AB1	blue	0.4834	0.0002	-0.4834	0.0002	-0.4391	0.0008	-0.5499	0	-0.5321	0	0.2146	0.1156	0.266	0.0496
HSPB1	blue	-0.5683	0	0.5683	0	0.3415	0.0107	0.6215	0	0.4221	0.0013	-0.3906	0.0032	-0.3822	0.004
HTATSF1P2	blue	0.2609	0.0544	-0.2609	0.0544	-0.2472	0.0689	-0.3339	0.0127	-0.3096	0.0214	0.184	0.1788	0.3041	0.024
HYMAI	blue	0.1319	0.337	-0.1319	0.337	-0.2596	0.0556	-0.2122	0.1198	0.1888	0.1674	-0.1177	0.3922	0.4509	0.0006
IBTK	blue	0.5255	0	-0.5255	0	-0.3648	0.0062	-0.6164	0	-0.4629	0.0004	0.3144	0.0194	0.7169	0
ID2 /// ID2B	blue	0.429	0.0011	-0.429	0.0011	-0.4103	0.0019	-0.5085	0.0001	-0.355	0.0078	-0.0032	0.9816	0.3786	0.0044
IDO1	blue	-0.2907	0.0313	0.2907	0.0313	0.2531	0.0622	0.4313	0.001	0.1479	0.2812	-0.249	0.0668	-0.4295	0.0011
IFI27	blue	-0.6496	0	0.6496	0	0.4993	0.0001	0.8112	0	0.6094	0	-0.3558	0.0077	-0.3981	0.0026
IFI27L2	blue	-0.8188	0	0.8188	0	0.6178	0	0.9442	0	0.7075	0	-0.421	0.0014	-0.6334	0
IFI6	blue	-0.0695	0.6142	0.0695	0.6142	0.182	0.1836	0.1356	0.3237	0.1684	0.2191	-0.0292	0.8326	-0.018	0.8962
IGF2-AS	blue	-0.6227	0	0.6227	0	0.2484	0.0674	0.779	0	0.388	0.0034	-0.4891	0.0002	-0.4674	0.0003
IGF2BP2	blue	-0.4428	0.0007	0.4428	0.0007	0.1217	0.376	0.8303	0	0.568	0	-0.5797	0	-0.2617	0.0536
IGFBP2	blue	-0.656	0	0.656	0	0.4469	0.0006	0.8374	0	0.5315	0	-0.3838	0.0038	-0.5827	0
IGH /// IGHA1 /// IGHA2 /// IGHD /// IGHG1 /// IGHG3 /// IGHG4 /// IGHM /// IGHV3-23 /// IGHV4-31	blue	0.6052	0	-0.6052	0	-0.3755	0.0047	-0.592	0	-0.3815	0.0041	0.3756	0.0047	0.3172	0.0183
IGHG1 /// IGHG2 /// IGHM /// IGHV4-31 /// MIR8071-1 /// MIR8071-2	blue	0.4883	0.0002	-0.4883	0.0002	-0.4481	0.0006	-0.5932	0	-0.4091	0.0019	0.3004	0.0258	0.3473	0.0094
IGKC /// IGKV2-28 /// IGKV2-28 /// IGKV2D-28 /// IGKV2D-28	blue	0.3552	0.0078	-0.3552	0.0078	-0.3062	0.023	-0.2557	0.0595	-0.2233	0.1013	0.0909	0.5093	0.1963	0.1509
IGLV4-3 /// IGLV4-3	blue	-0.7274	0	0.7274	0	0.4722	0.0003	0.7428	0	0.7713	0	-0.2724	0.0442	-0.6469	0
IL13	blue	-0.4304	0.001	0.4304	0.001	0.1453	0.2899	0.439	0.0008	0.3066	0.0228	-0.2852	0.0348	-0.2319	0.0884
IL2RB	blue	0.5828	0	-0.5828	0	-0.6158	0	-0.6311	0	-0.3033	0.0244	0.073	0.5962	0.4693	0.0003
IL34	blue	-0.7512	0	0.7512	0	0.4554	0.0005	0.9203	0	0.7294	0	-0.4905	0.0001	-0.5579	0
IQCC	blue	-0.518	0.0001	0.518	0.0001	0.2488	0.067	0.7658	0	0.3482	0.0092	-0.4819	0.0002	-0.5554	0
IREB2	blue	0.5451	0	-0.5451	0	-0.3185	0.0178	-0.757	0	-0.6076	0	0.6132	0	0.507	0.0001
IRF2	blue	0.6989	0	-0.6989	0	-0.4689	0.0003	-0.5837	0	-0.5615	0	0.3763	0.0046	0.3794	0.0043
IRF7	blue	-0.1386	0.313	0.1386	0.313	0.1856	0.175	0.0585	0.6714	-0.0539	0.6961	0.0289	0.8343	-0.2169	0.1117
ISCA1	blue	-0.5759	0	0.5759	0	0.525	0	0.8259	0	0.5241	0	-0.291	0.0311	-0.381	0.0041
ISG15	blue	-0.5457	0	0.5457	0	0.624	0	0.4822	0.0002	0.4904	0.0001	0.016	0.9077	-0.4339	0.0009
ITLN1	blue	-0.557	0	0.557	0	0.3611	0.0068	0.6441	0	0.3913	0.0031	-0.2672	0.0486	-0.2462	0.07
JAZF1	blue	-0.5414	0	0.5414	0	0.3496	0.0089	0.8389	0	0.466	0.0003	-0.3373	0.0118	-0.3949	0.0028
JHDM1D-AS1	blue	-0.4556	0.0005	0.4556	0.0005	0.2219	0.1035	0.7085	0	0.4809	0.0002	-0.4845	0.0002	-0.1497	0.2752
JSRP1	blue	-0.7316	0	0.7316	0	0.4445	0.0007	0.835	0	0.7417	0	-0.4379	0.0008	-0.5174	0.0001
KAT2B	blue	-0.5665	0	0.5665	0	0.5755	0	0.6507	0	0.3626	0.0065	0.1035	0.4519	-0.4746	0.0003
KCNA3	blue	0.0987	0.4733	-0.0987	0.4733	-0.057	0.6792	-0.2317	0.0888	0.1487	0.2785	0.0686	0.6189	0.3157	0.0189
KCNE3	blue	0.6512	0	-0.6512	0	-0.3993	0.0025	-0.7686	0	-0.6209	0	0.5458	0	0.4881	0.0002
KCNF1	blue	-0.6168	0	0.6168	0	0.3886	0.0034	0.6909	0	0.465	0.0003	-0.2976	0.0274	-0.5517	0
KCNH2	blue	-0.2402	0.0774	0.2402	0.0774	-0.0145	0.9162	0.6808	0	0.3201	0.0172	-0.6135	0	-0.249	0.0667
KCNIP2-AS1	blue	-0.2453	0.0711	0.2453	0.0711	-0.0261	0.8502	0.7093	0	0.5387	0	-0.7147	0	-0.1129	0.4117
KCNQ1DN	blue	-0.6187	0	0.6187	0	0.2843	0.0354	0.6536	0	0.7598	0	-0.439	0.0008	-0.2862	0.0341
KCTD18	blue	0.7181	0	-0.7181	0	-0.4771	0.0002	-0.8447	0	-0.6085	0	0.5093	0.0001	0.5837	0
KDM1B	blue	0.6765	0	-0.6765	0	-0.5335	0	-0.8399	0	-0.6256	0	0.488	0.0002	0.4038	0.0022
KDM3B	blue	0.7302	0	-0.7302	0	-0.5376	0	-0.7452	0	-0.5155	0.0001	0.2867	0.0338	0.6777	0
KDM4B /// LOC100507022	blue	0.151	0.2711	-0.151	0.2711	-0.0907	0.51	-0.2001	0.143	0.0014	0.9921	-0.0646	0.6393	0.2153	0.1144
KDM7A	blue	-0.4575	0.0004	0.4575	0.0004	0.4683	0.0003	0.517	0.0001	0.0708	0.6076	0.1366	0.3202	-0.3662	0.006
KEL	blue	-0.3222	0.0164	0.3222	0.0164	0.0143	0.9172	0.7046	0	0.5506	0	-0.631	0	-0.0898	0.5144
KIAA0907	blue	0.6858	0	-0.6858	0	-0.4818	0.0002	-0.7438	0	-0.5046	0.0001	0.38	0.0042	0.5868	0
KIAA1324	blue	0.2962	0.0281	-0.2962	0.0281	-0.1713	0.211	-0.4117	0.0018	-0.2551	0.0601	0.1709	0.2122	0.2104	0.1231
KIAA1614	blue	-0.6988	0	0.6988	0	0.4448	0.0007	0.8316	0	0.5392	0	-0.3769	0.0046	-0.5833	0
KIR2DS2	blue	0.4263	0.0012	-0.4263	0.0012	-0.5584	0	-0.4974	0.0001	-0.206	0.1313	-0.0043	0.9754	0.3758	0.0047
KIR3DS1	blue	0.1831	0.1809	-0.1831	0.1809	-0.4	0.0025	-0.3377	0.0117	-0.0541	0.6947	0.0665	0.6298	0.1925	0.1591
KISS1R	blue	-0.0749	0.5868	0.0749	0.5868	-0.0087	0.9496	-0.1354	0.3243	0.1785	0.1924	-0.0258	0.8519	0.1599	0.2434
KLC3	blue	-0.5085	0.0001	0.5085	0.0001	0.247	0.069	0.8884	0	0.5978	0	-0.572	0	-0.3502	0.0088
KLF1	blue	-0.4107	0.0018	0.4107	0.0018	0.1745	0.2025	0.8418	0	0.549	0	-0.5948	0	-0.271	0.0454
KLF4	blue	0.5024	0.0001	-0.5024	0.0001	-0.4009	0.0024	-0.724	0	-0.5655	0	0.5349	0	0.2976	0.0273
KLHDC8A	blue	-0.506	0.0001	0.506	0.0001	0.2509	0.0646	0.779	0	0.4952	0.0001	-0.4021	0.0023	-0.3713	0.0053
KLRC3	blue	0.2935	0.0296	-0.2935	0.0296	-0.1282	0.3508	-0.4523	0.0005	-0.368	0.0057	0.3	0.0261	0.1016	0.4605
KLRD1	blue	0.3612	0.0067	-0.3612	0.0067	-0.3739	0.0049	-0.4878	0.0002	-0.2042	0.1348	0.0981	0.476	0.375	0.0048
KLRG1	blue	0.4984	0.0001	-0.4984	0.0001	-0.5025	0.0001	-0.4201	0.0014	-0.3283	0.0144	-0.1069	0.4375	0.5861	0
KRT1	blue	-0.4502	0.0006	0.4502	0.0006	0.1475	0.2825	0.742	0	0.55	0	-0.4598	0.0004	-0.1772	0.1956
KRT16	blue	-0.6808	0	0.6808	0	0.4881	0.0002	0.6023	0	0.5741	0	-0.2911	0.031	-0.5202	0
KRT3	blue	-0.8043	0	0.8043	0	0.6011	0	0.8382	0	0.5925	0	-0.3462	0.0096	-0.6621	0
LA16c-380H5.4	blue	-0.6934	0	0.6934	0	0.4078	0.002	0.859	0	0.7135	0	-0.5352	0	-0.3616	0.0067
LAIR2	blue	0.1844	0.1778	-0.1844	0.1778	-0.0921	0.5038	-0.1257	0.3604	-0.0529	0.7015	-0.0324	0.8145	0.2116	0.1209
LAMA5-AS1	blue	-0.7158	0	0.7158	0	0.5064	0.0001	0.749	0	0.5364	0	-0.2547	0.0606	-0.7071	0
LBH	blue	0.7036	0	-0.7036	0	-0.4934	0.0001	-0.4917	0.0001	-0.502	0.0001	0.035	0.7997	0.4684	0.0003
LCP1	blue	0.6775	0	-0.6775	0	-0.5349	0	-0.8689	0	-0.4944	0.0001	0.4627	0.0004	0.5404	0
LENG1	blue	-0.7259	0	0.7259	0	0.4866	0.0002	0.6829	0	0.7666	0	-0.332	0.0133	-0.5683	0
LEPREL2	blue	-0.6548	0	0.6548	0	0.3534	0.0081	0.6993	0	0.7029	0	-0.4061	0.0021	-0.439	0.0008
LGALS2	blue	-0.5359	0	0.5359	0	0.4162	0.0016	0.4159	0.0016	0.3715	0.0052	-0.0202	0.8839	-0.4981	0.0001
LGALS3	blue	-0.3289	0.0142	0.3289	0.0142	0.0987	0.4735	0.5945	0	0.5765	0	-0.5976	0	0.1919	0.1605
LHFPL2	blue	-0.6443	0	0.6443	0	0.5145	0.0001	0.7334	0	0.2695	0.0467	-0.1388	0.3122	-0.6111	0
LHPP	blue	-0.3438	0.0102	0.3438	0.0102	0.0418	0.7619	0.6628	0	0.3118	0.0205	-0.5027	0.0001	-0.4764	0.0002
LIAS	blue	0.583	0	-0.583	0	-0.3794	0.0043	-0.7854	0	-0.4574	0.0004	0.2684	0.0475	0.7451	0
LILRA3	blue	0.1678	0.2207	-0.1678	0.2207	-0.2635	0.0519	-0.2359	0.0829	-0.1473	0.2831	0.1013	0.4617	0.1482	0.2801
LINC00152 /// LOC101930489 /// MIR4435-1HG	blue	-0.7074	0	0.7074	0	0.6102	0	0.7873	0	0.564	0	-0.3681	0.0057	-0.4671	0.0003
LINC00339	blue	0.4468	0.0006	-0.4468	0.0006	-0.2266	0.0962	-0.4106	0.0018	-0.3956	0.0028	0.1389	0.312	0.3929	0.003
LINC00849 /// SLC25A16	blue	0.6963	0	-0.6963	0	-0.4698	0.0003	-0.9037	0	-0.766	0	0.4652	0.0003	0.5127	0.0001
LINC00969	blue	0.513	0.0001	-0.513	0.0001	-0.5029	0.0001	-0.6671	0	-0.3251	0.0155	0.1307	0.3415	0.6847	0
LINC01001 /// LINC01347 /// LOC101060494 /// LOC101926894 /// LOC101929038 /// LOC101929819 /// LOC101930127 /// LOC101930567 /// LOC388572	blue	0.6896	0	-0.6896	0	-0.3957	0.0028	-0.7725	0	-0.5554	0	0.3531	0.0082	0.5311	0
LINC01023	blue	-0.7783	0	0.7783	0	0.5025	0.0001	0.8743	0	0.7104	0	-0.4339	0.0009	-0.5547	0
LINC01127	blue	0.3326	0.0131	-0.3326	0.0131	-0.2249	0.0988	-0.4593	0.0004	-0.2345	0.0848	0.0946	0.492	0.436	0.0009
LIPE-AS1 /// LOC101930071	blue	-0.7606	0	0.7606	0	0.534	0	0.836	0	0.6482	0	-0.3686	0.0056	-0.6691	0
LIX1L	blue	0.8614	0	-0.8614	0	-0.6498	0	-0.6963	0	-0.7796	0	0.2273	0.0951	0.5018	0.0001
LNX2	blue	-0.4909	0.0001	0.4909	0.0001	0.5814	0	0.5481	0	0.2827	0.0365	0.13	0.344	-0.475	0.0002
LOC100128644	blue	-0.4367	0.0009	0.4367	0.0009	0.175	0.2012	0.7709	0	0.3753	0.0047	-0.4751	0.0002	-0.5125	0.0001
LOC100129516	blue	-0.7274	0	0.7274	0	0.5221	0	0.7557	0	0.7161	0	-0.3646	0.0062	-0.5611	0
LOC100130872 /// SPON2	blue	0.5911	0	-0.5911	0	-0.6394	0	-0.584	0	-0.5402	0	0.0082	0.9526	0.4096	0.0019
LOC100130938	blue	-0.4973	0.0001	0.4973	0.0001	0.2936	0.0296	0.3858	0.0036	0.4902	0.0001	-0.2269	0.0957	-0.189	0.167
LOC100133130	blue	0.4403	0.0008	-0.4403	0.0008	-0.4275	0.0011	-0.6174	0	-0.3719	0.0052	0.1172	0.3941	0.3861	0.0036
LOC100287098	blue	-0.7109	0	0.7109	0	0.4548	0.0005	0.9162	0	0.7038	0	-0.459	0.0004	-0.656	0
LOC100287497	blue	0.708	0	-0.708	0	-0.6068	0	-0.7174	0	-0.5355	0	0.1389	0.312	0.6539	0
LOC100289283	blue	-0.7758	0	0.7758	0	0.4515	0.0005	0.9164	0	0.774	0	-0.4904	0.0001	-0.5862	0
LOC100293704 /// MIR8072	blue	-0.8594	0	0.8594	0	0.5579	0	0.8029	0	0.7799	0	-0.3674	0.0058	-0.5525	0
LOC100505501	blue	0.7022	0	-0.7022	0	-0.4981	0.0001	-0.7758	0	-0.6118	0	0.2866	0.0339	0.4289	0.0011
LOC100506076 /// LOC100506123	blue	0.6064	0	-0.6064	0	-0.5307	0	-0.5327	0	-0.5924	0	0.1013	0.462	0.3933	0.003
LOC100996425	blue	-0.7785	0	0.7785	0	0.5354	0	0.7351	0	0.7641	0	-0.2579	0.0573	-0.5674	0
LOC100996756	blue	0.1246	0.3646	-0.1246	0.3646	-0.0885	0.5205	-0.3544	0.0079	-0.2487	0.0672	0.1741	0.2035	0.0229	0.868
LOC100996792 /// MAP2K3	blue	0.0209	0.8794	-0.0209	0.8794	-0.2318	0.0886	0.5011	0.0001	0.2351	0.084	-0.5159	0.0001	0.1136	0.4088
LOC101060604 /// LOC101929910 /// LOC102725125 /// LOC613037 /// NPIPA5 /// NPIPB3 /// NPIPB4 /// NPIPB5 /// SLC7A5P1 /// SMG1P1 /// SMG1P3	blue	0.6174	0	-0.6174	0	-0.4572	0.0005	-0.6158	0	-0.4055	0.0021	0.2276	0.0948	0.7776	0
LOC101243545 /// SNORD4A	blue	-0.8838	0	0.8838	0	0.672	0	0.8015	0	0.6091	0	-0.2112	0.1217	-0.6833	0
LOC101927268 /// LOC102724851	blue	0.3525	0.0083	-0.3525	0.0083	-0.1593	0.2454	-0.3289	0.0142	-0.4223	0.0013	0.0676	0.6237	0.3432	0.0103
LOC101927365	blue	0.4653	0.0003	-0.4653	0.0003	-0.301	0.0255	-0.6732	0	-0.3968	0.0027	0.3133	0.0199	0.4356	0.0009
LOC101927752	blue	-0.586	0	0.586	0	0.4299	0.0011	0.8403	0	0.5212	0	-0.4663	0.0003	-0.4192	0.0014
LOC101928054	blue	0.5704	0	-0.5704	0	-0.2709	0.0454	-0.7986	0	-0.7511	0	0.6286	0	0.3955	0.0028
LOC101928378	blue	-0.6997	0	0.6997	0	0.4171	0.0015	0.89	0	0.5831	0	-0.5482	0	-0.567	0
LOC101928429	blue	0.2163	0.1128	-0.2163	0.1128	-0.0475	0.7305	-0.421	0.0014	-0.2691	0.047	0.3446	0.01	0.5335	0
LOC101929372	blue	-0.3937	0.0029	0.3937	0.0029	0.22	0.1065	0.6836	0	0.1104	0.4224	-0.4153	0.0016	-0.526	0
LOC101930026	blue	-0.6906	0	0.6906	0	0.4026	0.0023	0.8895	0	0.6786	0	-0.4673	0.0003	-0.6115	0
LOC101930415	blue	0.0175	0.899	-0.0175	0.899	0.0028	0.984	-0.2978	0.0272	0.1717	0.2099	0.0588	0.6697	0.3018	0.0251
LOC101930421	blue	-0.7762	0	0.7762	0	0.5599	0	0.8165	0	0.5841	0	-0.275	0.0422	-0.6395	0
LOC102724094	blue	-0.7061	0	0.7061	0	0.449	0.0006	0.8673	0	0.7889	0	-0.4197	0.0014	-0.6074	0
LOC102724229 /// RASA4 /// RASA4B	blue	0.5806	0	-0.5806	0	-0.5479	0	-0.6281	0	-0.4441	0.0007	0.0273	0.8434	0.5373	0
LOC102724387	blue	-0.7606	0	0.7606	0	0.6529	0	0.818	0	0.5919	0	-0.1814	0.185	-0.5536	0
LOC102724689	blue	0.3054	0.0234	-0.3054	0.0234	-0.2604	0.0548	-0.1306	0.342	-0.3213	0.0168	0.1264	0.3576	-0.0184	0.8937
LOC102724782	blue	-0.4573	0.0004	0.4573	0.0004	0.261	0.0543	0.7447	0	0.6273	0	-0.5722	0	-0.2269	0.0957
LOC102724870	blue	-0.758	0	0.758	0	0.4684	0.0003	0.7497	0	0.7132	0	-0.3517	0.0085	-0.3098	0.0213
LOC102724965	blue	-0.6654	0	0.6654	0	0.5018	0.0001	0.8097	0	0.5236	0	-0.3164	0.0186	-0.4953	0.0001
LOC145474	blue	0.3099	0.0213	-0.3099	0.0213	-0.2808	0.0378	-0.6371	0	-0.4299	0.0011	0.3176	0.0181	0.4854	0.0002
LOC153682	blue	0.6661	0	-0.6661	0	-0.5379	0	-0.668	0	-0.6689	0	0.0782	0.5703	0.675	0
LOC220729 /// SDHA /// SDHAP1 /// SDHAP2	blue	0.5357	0	-0.5357	0	-0.4047	0.0022	-0.709	0	-0.4826	0.0002	0.2573	0.0579	0.4805	0.0002
LOC283335	blue	-0.5936	0	0.5936	0	0.257	0.0582	0.8484	0	0.6873	0	-0.5649	0	-0.3973	0.0027
LOC285812	blue	0.4457	0.0007	-0.4457	0.0007	-0.3412	0.0108	-0.6562	0	-0.4267	0.0012	0.4052	0.0021	0.2926	0.0302
LOC285957	blue	0.6102	0	-0.6102	0	-0.6044	0	-0.6968	0	-0.3866	0.0035	0.1028	0.4551	0.5146	0.0001
LOC388210 /// LOC400499	blue	-0.5882	0	0.5882	0	0.3912	0.0031	0.5812	0	0.653	0	-0.4212	0.0014	-0.2722	0.0444
LOC389834 /// MAFIP /// TEKT4P2	blue	0.0055	0.9684	-0.0055	0.9684	0.0106	0.939	-0.1817	0.1843	-0.1897	0.1654	0.0973	0.4796	0.0079	0.9542
LOC729870	blue	-0.3208	0.0169	0.3208	0.0169	0.0446	0.7464	0.729	0	0.4723	0.0003	-0.586	0	-0.1099	0.4244
LOC730098	blue	-0.6519	0	0.6519	0	0.4173	0.0015	0.7979	0	0.4791	0.0002	-0.3347	0.0125	-0.615	0
LRRC16B	blue	-0.7144	0	0.7144	0	0.3857	0.0036	0.8813	0	0.7759	0	-0.5405	0	-0.5022	0.0001
LRRC47	blue	0.3192	0.0175	-0.3192	0.0175	-0.3099	0.0213	-0.6218	0	-0.202	0.1391	0.368	0.0057	0.2295	0.0919
LRRC71	blue	-0.5232	0	0.5232	0	0.2608	0.0545	0.637	0	0.6897	0	-0.3862	0.0036	-0.2884	0.0328
LRRC75A	blue	-0.4419	0.0007	0.4419	0.0007	0.2314	0.0892	0.5939	0	0.0739	0.592	-0.2484	0.0675	-0.5483	0
LTB4R2	blue	-0.8399	0	0.8399	0	0.6131	0	0.8824	0	0.7833	0	-0.3072	0.0225	-0.655	0
LYL1	blue	-0.3871	0.0035	0.3871	0.0035	0.1126	0.4132	0.726	0	0.4142	0.0017	-0.5275	0	-0.409	0.0019
MAD1L1	blue	0.2167	0.1121	-0.2167	0.1121	-0.0902	0.5124	-0.4526	0.0005	-0.2645	0.051	0.0614	0.6562	0.1552	0.2578
MAF1	blue	-0.2665	0.0492	0.2665	0.0492	-0.0251	0.8559	0.7347	0	0.4239	0.0013	-0.7024	0	-0.1701	0.2143
MAP3K8	blue	0.2601	0.0551	-0.2601	0.0551	-0.0251	0.8554	-0.6109	0	-0.5954	0	0.6711	0	0.0874	0.5256
MAPK8IP2	blue	-0.6787	0	0.6787	0	0.3482	0.0092	0.9024	0	0.7039	0	-0.5831	0	-0.4712	0.0003
MBNL3	blue	-0.6401	0	0.6401	0	0.4676	0.0003	0.8783	0	0.5413	0	-0.3554	0.0078	-0.4403	0.0008
MCEMP1	blue	-0.6356	0	0.6356	0	0.5816	0	0.5455	0	0.4753	0.0002	-0.0195	0.8878	-0.395	0.0028
MCOLN1	blue	-0.2865	0.0339	0.2865	0.0339	0.1462	0.2869	0.5994	0	0.4663	0.0003	-0.4113	0.0018	-0.0548	0.6912
MDK	blue	-0.4955	0.0001	0.4955	0.0001	0.3759	0.0047	0.6335	0	0.105	0.4453	-0.1862	0.1735	-0.6788	0
MED29	blue	0.7921	0	-0.7921	0	-0.6249	0	-0.8939	0	-0.6742	0	0.3169	0.0184	0.6607	0
MED6	blue	0.6183	0	-0.6183	0	-0.5087	0.0001	-0.8432	0	-0.5277	0	0.3448	0.0099	0.7065	0
MEFV	blue	-0.3788	0.0043	0.3788	0.0043	0.2833	0.0361	0.5013	0.0001	0.0299	0.8284	-0.1627	0.2353	-0.5737	0
METTL2A /// METTL2B	blue	0.6958	0	-0.6958	0	-0.5939	0	-0.7706	0	-0.6393	0	0.1617	0.2383	0.6945	0
MFHAS1	blue	-0.3122	0.0203	0.3122	0.0203	0.0877	0.5241	0.6061	0	0.3288	0.0142	-0.4716	0.0003	-0.2339	0.0857
MGC10814	blue	-0.597	0	0.597	0	0.3616	0.0067	0.7763	0	0.3841	0.0038	-0.4033	0.0023	-0.6531	0
MGC24103	blue	0.3664	0.0059	-0.3664	0.0059	-0.384	0.0038	-0.5689	0	-0.3914	0.0031	0.1283	0.3504	0.478	0.0002
MIR146A	blue	-0.8181	0	0.8181	0	0.528	0	0.8681	0	0.6528	0	-0.4237	0.0013	-0.5474	0
MIR22 /// MIR22HG	blue	-0.4823	0.0002	0.4823	0.0002	0.4447	0.0007	0.5373	0	0.2319	0.0885	0.0917	0.5055	-0.4696	0.0003
MIR4746 /// UBXN6	blue	-0.4366	0.0009	0.4366	0.0009	0.1619	0.2376	0.7946	0	0.5584	0	-0.6569	0	-0.2745	0.0426
MIR4784 /// MZT2A /// MZT2B	blue	-0.8038	0	0.8038	0	0.6318	0	0.7232	0	0.7528	0	-0.3153	0.019	-0.5273	0
MKRN1	blue	-0.3355	0.0123	0.3355	0.0123	0.1936	0.1566	0.74	0	0.4571	0.0005	-0.4342	0.0009	-0.142	0.3011
MLXIPL	blue	-0.6562	0	0.6562	0	0.3792	0.0043	0.906	0	0.5569	0	-0.5125	0.0001	-0.5637	0
MOSPD1	blue	-0.5908	0	0.5908	0	0.5448	0	0.6409	0	0.4443	0.0007	-0.0456	0.7408	-0.3444	0.01
MPHOSPH9	blue	0.6225	0	-0.6225	0	-0.3705	0.0054	-0.8519	0	-0.7173	0	0.494	0.0001	0.5268	0
MPP1	blue	-0.3004	0.0259	0.3004	0.0259	0.0822	0.5506	0.7105	0	0.3871	0.0035	-0.4658	0.0003	-0.1227	0.3723
MRC2	blue	-0.4319	0.001	0.4319	0.001	0.1137	0.4085	0.843	0	0.6155	0	-0.7067	0	-0.2514	0.0641
MRPL51	blue	-0.5712	0	0.5712	0	0.5079	0.0001	0.6828	0	0.5344	0	-0.4779	0.0002	-0.4581	0.0004
MSANTD2	blue	0.6269	0	-0.6269	0	-0.4226	0.0013	-0.8095	0	-0.6565	0	0.4314	0.001	0.4896	0.0001
MSL2	blue	0.7555	0	-0.7555	0	-0.5278	0	-0.8445	0	-0.7819	0	0.5094	0.0001	0.5119	0.0001
MXI1	blue	-0.5603	0	0.5603	0	0.3104	0.0211	0.8219	0	0.623	0	-0.4657	0.0003	-0.2653	0.0503
MYL10	blue	-0.7229	0	0.7229	0	0.4354	0.0009	0.9214	0	0.6921	0	-0.4721	0.0003	-0.5977	0
MYL4	blue	-0.5953	0	0.5953	0	0.4133	0.0017	0.829	0	0.7147	0	-0.4729	0.0003	-0.2783	0.0396
MYL9	blue	-0.2835	0.0359	0.2835	0.0359	0.1119	0.416	0.3388	0.0114	0.2892	0.0322	-0.1266	0.357	-0.1955	0.1526
MYOD1	blue	-0.5925	0	0.5925	0	0.279	0.0391	0.8023	0	0.6568	0	-0.5138	0.0001	-0.394	0.0029
MYSM1	blue	0.5857	0	-0.5857	0	-0.3646	0.0062	-0.6163	0	-0.6787	0	0.4636	0.0004	0.5876	0
N4BP2L2	blue	0.3316	0.0134	-0.3316	0.0134	-0.157	0.2525	-0.482	0.0002	-0.2079	0.1277	0.3557	0.0077	0.6985	0
NAA25	blue	0.5769	0	-0.5769	0	-0.3883	0.0034	-0.6503	0	-0.5521	0	0.1447	0.2918	0.651	0
NAPSB	blue	0.2857	0.0345	-0.2857	0.0345	-0.2953	0.0286	-0.3226	0.0163	-0.2924	0.0303	0.0292	0.8324	0.2502	0.0654
NARF	blue	-0.5488	0	0.5488	0	0.3318	0.0133	0.7756	0	0.6809	0	-0.4853	0.0002	-0.2134	0.1178
NCOA4	blue	-0.3844	0.0038	0.3844	0.0038	0.4341	0.0009	0.3095	0.0215	0.1737	0.2048	0.3995	0.0025	-0.3572	0.0074
NDUFA1	blue	-0.5409	0	0.5409	0	0.59	0	0.6379	0	0.422	0.0013	-0.3415	0.0107	-0.4478	0.0006
NFKBIL1	blue	-0.5988	0	0.5988	0	0.312	0.0204	0.784	0	0.5823	0	-0.5282	0	-0.5289	0
NHLRC3	blue	0.6353	0	-0.6353	0	-0.3874	0.0035	-0.8063	0	-0.789	0	0.5476	0	0.514	0.0001
NINJ2	blue	-0.1829	0.1814	0.1829	0.1814	-0.0589	0.6693	0.604	0	0.3537	0.0081	-0.4489	0.0006	-0.0751	0.5856
NKG7	blue	0.6337	0	-0.6337	0	-0.5629	0	-0.688	0	-0.4416	0.0007	0.0368	0.7898	0.5744	0
NME4	blue	-0.557	0	0.557	0	0.2438	0.0728	0.7619	0	0.6133	0	-0.5117	0.0001	-0.3643	0.0063
NMRK1	blue	0.4318	0.001	-0.4318	0.001	-0.105	0.4456	-0.5357	0	-0.4037	0.0022	0.2804	0.0381	0.3388	0.0114
NOXA1	blue	-0.68	0	0.68	0	0.3956	0.0028	0.7373	0	0.4466	0.0006	-0.3328	0.013	-0.6748	0
NPHP3	blue	0.6374	0	-0.6374	0	-0.3774	0.0045	-0.7441	0	-0.6878	0	0.489	0.0002	0.5384	0
NPTN-IT1	blue	0.3569	0.0075	-0.3569	0.0075	-0.2071	0.1292	-0.4481	0.0006	-0.375	0.0048	0.2405	0.0769	0.2856	0.0345
NT5M	blue	-0.4634	0.0004	0.4634	0.0004	0.1818	0.1841	0.4802	0.0002	0.5099	0.0001	-0.2912	0.031	-0.2274	0.0949
NTAN1	blue	-0.6112	0	0.6112	0	0.3656	0.0061	0.8696	0	0.5273	0	-0.5252	0	-0.4412	0.0007
NUDT1	blue	-0.8309	0	0.8309	0	0.6578	0	0.7026	0	0.654	0	-0.2873	0.0334	-0.5963	0
NUDT4 /// NUDT4P1	blue	-0.6593	0	0.6593	0	0.4902	0.0001	0.8228	0	0.5253	0	-0.2929	0.03	-0.4423	0.0007
NUDT4 /// NUDT4P1 /// NUDT4P2	blue	-0.5354	0	0.5354	0	0.454	0.0005	0.8531	0	0.4722	0.0003	-0.3519	0.0084	-0.3906	0.0032
NUMB	blue	0.1826	0.182	-0.1826	0.182	-0.1169	0.3955	-0.3818	0.004	-0.3285	0.0143	0.2454	0.0709	0.2628	0.0526
NUP153	blue	0.5727	0	-0.5727	0	-0.4707	0.0003	-0.7998	0	-0.4447	0.0007	0.4586	0.0004	0.558	0
NUPR1	blue	-0.7377	0	0.7377	0	0.411	0.0018	0.7914	0	0.6077	0	-0.4041	0.0022	-0.5374	0
ODC1	blue	-0.1291	0.3475	0.1291	0.3475	0.1071	0.4363	0.5139	0.0001	0.2389	0.079	-0.274	0.0429	-0.1607	0.2413
ONECUT3	blue	-0.6524	0	0.6524	0	0.4984	0.0001	0.5967	0	0.2819	0.037	-0.1096	0.4258	-0.617	0
OPHN1	blue	-0.6357	0	0.6357	0	0.2899	0.0318	0.7801	0	0.7385	0	-0.5033	0.0001	-0.3893	0.0033
OPTN	blue	-0.6076	0	0.6076	0	0.4604	0.0004	0.8322	0	0.6084	0	-0.3125	0.0202	-0.4139	0.0017
ORM1	blue	-0.5454	0	0.5454	0	0.5088	0.0001	0.5216	0	0.3822	0.004	-0.1028	0.455	-0.4054	0.0021
ORM1 /// ORM2	blue	-0.3392	0.0113	0.3392	0.0113	0.3529	0.0082	0.2191	0.108	0.3166	0.0185	0.0398	0.7732	-0.1625	0.2357
OSBP2	blue	-0.3427	0.0104	0.3427	0.0104	0.1732	0.2061	0.7505	0	0.2809	0.0378	-0.3986	0.0026	-0.3345	0.0125
OSBPL3	blue	0.6496	0	-0.6496	0	-0.5088	0.0001	-0.7401	0	-0.5905	0	0.2659	0.0498	0.507	0.0001
OSGIN1	blue	-0.7774	0	0.7774	0	0.4801	0.0002	0.8263	0	0.7645	0	-0.4714	0.0003	-0.4983	0.0001
P2RX5	blue	0.3598	0.007	-0.3598	0.007	-0.2835	0.036	-0.2188	0.1085	-0.1641	0.2311	-0.0285	0.8365	0.214	0.1167
PABPN1	blue	0.6834	0	-0.6834	0	-0.6724	0	-0.5338	0	-0.4832	0.0002	-0.2151	0.1148	0.6978	0
PAN3-AS1	blue	0.4686	0.0003	-0.4686	0.0003	-0.1141	0.407	-0.7235	0	-0.7434	0	0.5507	0	0.3789	0.0043
PAQR9	blue	-0.4556	0.0005	0.4556	0.0005	0.2268	0.0959	0.5706	0	0.5575	0	-0.3361	0.0121	-0.1089	0.4286
PARD6A	blue	-0.6893	0	0.6893	0	0.4725	0.0003	0.685	0	0.6346	0	-0.3221	0.0165	-0.5174	0.0001
PAXIP1-AS1	blue	0.5768	0	-0.5768	0	-0.3603	0.0069	-0.7512	0	-0.5655	0	0.3812	0.0041	0.407	0.002
PBX1	blue	-0.5352	0	0.5352	0	0.3037	0.0242	0.8096	0	0.4811	0.0002	-0.4052	0.0021	-0.3783	0.0044
PCDHA10	blue	-0.7218	0	0.7218	0	0.474	0.0003	0.7371	0	0.7785	0	-0.4076	0.002	-0.4347	0.0009
PCED1B	blue	0.6051	0	-0.6051	0	-0.61	0	-0.4642	0.0004	-0.3481	0.0092	-0.1635	0.233	0.3977	0.0026
PCGF5	blue	-0.7272	0	0.7272	0	0.7703	0	0.7102	0	0.4968	0.0001	0.1439	0.2946	-0.6317	0
PCTP	blue	-0.5165	0.0001	0.5165	0.0001	0.3864	0.0036	0.7834	0	0.4179	0.0015	-0.2516	0.0639	-0.4991	0.0001
PERM1	blue	-0.5447	0	0.5447	0	0.286	0.0343	0.8403	0	0.3951	0.0028	-0.4997	0.0001	-0.5123	0.0001
PFAS	blue	0.627	0	-0.627	0	-0.5587	0	-0.5976	0	-0.6798	0	0.1254	0.3615	0.379	0.0043
PGLYRP1	blue	-0.3215	0.0167	0.3215	0.0167	0.1853	0.1756	0.1419	0.3014	0.1942	0.1554	-0.0139	0.92	-0.1537	0.2625
PI16	blue	-0.6247	0	0.6247	0	0.2523	0.0631	0.8774	0	0.8053	0	-0.6339	0	-0.3564	0.0076
PICK1	blue	-0.5159	0.0001	0.5159	0.0001	0.2467	0.0694	0.8141	0	0.5782	0	-0.5624	0	-0.4374	0.0008
PINK1	blue	-0.504	0.0001	0.504	0.0001	0.271	0.0453	0.8954	0	0.5444	0	-0.5197	0	-0.4256	0.0012
PIP4K2A	blue	-0.4855	0.0002	0.4855	0.0002	0.213	0.1185	0.812	0	0.5871	0	-0.4553	0.0005	-0.3127	0.0201
PITHD1	blue	-0.3395	0.0112	0.3395	0.0112	0.1943	0.1553	0.7089	0	0.5063	0.0001	-0.4489	0.0006	-0.0876	0.5249
PKIG	blue	-0.243	0.0739	0.243	0.0739	0.299	0.0266	0.2742	0.0428	0.2585	0.0567	0.057	0.6793	-0.2526	0.0628
PLCB3	blue	-0.4877	0.0002	0.4877	0.0002	0.3084	0.022	0.5731	0	0.3768	0.0046	-0.3171	0.0183	-0.5299	0
PLEKHA4	blue	-0.5118	0.0001	0.5118	0.0001	0.3878	0.0034	0.7263	0	0.4047	0.0022	-0.4083	0.002	-0.4638	0.0004
PLEKHG5	blue	-0.8056	0	0.8056	0	0.4635	0.0004	0.9384	0	0.7866	0	-0.5335	0	-0.5676	0
PLEKHN1	blue	-0.7314	0	0.7314	0	0.4981	0.0001	0.811	0	0.4571	0.0005	-0.3227	0.0163	-0.6847	0
PLGLB1 /// PLGLB2	blue	0.4572	0.0004	-0.4572	0.0004	-0.3379	0.0116	-0.4434	0.0007	-0.451	0.0005	0.1126	0.413	0.2545	0.0608
PLIN4	blue	-0.6025	0	0.6025	0	0.2914	0.0309	0.8792	0	0.6826	0	-0.595	0	-0.4019	0.0024
PLVAP	blue	-0.206	0.1313	0.206	0.1313	-0.0893	0.517	0.5294	0	0.4161	0.0016	-0.4382	0.0008	-0.0224	0.8709
PNP	blue	-0.6394	0	0.6394	0	0.4398	0.0008	0.8646	0	0.5632	0	-0.3918	0.0031	-0.4704	0.0003
POC1B	blue	-0.5003	0.0001	0.5003	0.0001	0.5789	0	0.5643	0	0.2072	0.129	0.2322	0.088	-0.5439	0
POLE3	blue	0.5764	0	-0.5764	0	-0.4099	0.0019	-0.4631	0.0004	-0.3745	0.0048	-0.0293	0.832	0.4733	0.0003
POLL	blue	-0.4589	0.0004	0.4589	0.0004	0.1723	0.2086	0.7959	0	0.6774	0	-0.5981	0	-0.2692	0.0469
POLR1D	blue	-0.4994	0.0001	0.4994	0.0001	0.2966	0.0279	0.8392	0	0.4813	0.0002	-0.4443	0.0007	-0.3811	0.0041
POLR2J2	blue	-0.671	0	0.671	0	0.3177	0.0181	0.8484	0	0.6926	0	-0.6021	0	-0.4726	0.0003
PP12719	blue	0.3148	0.0192	-0.3148	0.0192	-0.2474	0.0686	-0.3343	0.0126	-0.2859	0.0343	0.0155	0.9107	0.5022	0.0001
PPBP	blue	-0.3581	0.0073	0.3581	0.0073	0.4629	0.0004	0.443	0.0007	0.2695	0.0466	-0.0342	0.8043	-0.2801	0.0383
PPP1R21	blue	0.5493	0	-0.5493	0	-0.2929	0.03	-0.675	0	-0.7085	0	0.5581	0	0.5084	0.0001
PPP2R5B	blue	-0.4884	0.0002	0.4884	0.0002	0.1585	0.2478	0.8349	0	0.5915	0	-0.6602	0	-0.2352	0.0839
PPP3R1	blue	-0.3521	0.0084	0.3521	0.0084	0.3152	0.0191	0.6102	0	0.2335	0.0862	-0.0795	0.5639	-0.2783	0.0396
PPWD1	blue	0.3581	0.0073	-0.3581	0.0073	-0.1687	0.2181	-0.6997	0	-0.539	0	0.5275	0	0.3936	0.0029
PQLC1	blue	-0.6351	0	0.6351	0	0.4456	0.0007	0.8836	0	0.5195	0	-0.4835	0.0002	-0.5192	0
PRDX2	blue	-0.5116	0.0001	0.5116	0.0001	0.2221	0.1032	0.8514	0	0.607	0	-0.6794	0	-0.2563	0.0589
PRDX5	blue	-0.3198	0.0173	0.3198	0.0173	0.1623	0.2366	0.6201	0	0.4076	0.002	-0.5599	0	-0.1852	0.1759
PRH1 /// PRH1-PRR4 /// PRH2	blue	-0.8049	0	0.8049	0	0.5774	0	0.8798	0	0.7216	0	-0.3167	0.0185	-0.7131	0
PRKX	blue	0.5338	0	-0.5338	0	-0.4577	0.0004	-0.582	0	-0.6162	0	0.2877	0.0332	0.3223	0.0164
PRO2852	blue	0.514	0.0001	-0.514	0.0001	-0.4061	0.0021	-0.5731	0	-0.1676	0.2213	0.1746	0.2023	0.7003	0
PROC	blue	-0.4489	0.0006	0.4489	0.0006	0.2265	0.0963	0.5237	0	0.5319	0	-0.3366	0.012	-0.4676	0.0003
PRR34-AS1	blue	-0.6594	0	0.6594	0	0.4336	0.0009	0.7776	0	0.6639	0	-0.5181	0.0001	-0.4362	0.0009
PRSS22	blue	-0.5876	0	0.5876	0	0.3529	0.0082	0.7895	0	0.7985	0	-0.3965	0.0027	-0.4746	0.0003
PSD	blue	-0.6961	0	0.6961	0	0.3524	0.0083	0.8537	0	0.7215	0	-0.548	0	-0.5061	0.0001
PSMF1	blue	-0.2625	0.0529	0.2625	0.0529	0.0426	0.7576	0.6864	0	0.4	0.0025	-0.456	0.0005	-0.1435	0.2961
PTCD3	blue	0.6721	0	-0.6721	0	-0.517	0.0001	-0.73	0	-0.6941	0	0.1556	0.2565	0.5859	0
PTCRA	blue	-0.6395	0	0.6395	0	0.3206	0.017	0.8721	0	0.7628	0	-0.5128	0.0001	-0.5075	0.0001
PTMS	blue	-0.7594	0	0.7594	0	0.4772	0.0002	0.8583	0	0.6141	0	-0.4606	0.0004	-0.5315	0
PTPLA	blue	-0.743	0	0.743	0	0.4667	0.0003	0.813	0	0.5837	0	-0.4045	0.0022	-0.5707	0
PTTG1	blue	-0.4765	0.0002	0.4765	0.0002	0.3182	0.0179	0.7216	0	0.4642	0.0004	-0.3666	0.0059	-0.3028	0.0246
PVALB	blue	-0.1799	0.1887	0.1799	0.1887	0.0527	0.7024	0.3239	0.0158	0.2324	0.0877	-0.2129	0.1186	-0.1794	0.1901
RAB2B	blue	-0.3933	0.003	0.3933	0.003	0.2552	0.06	0.7621	0	0.4954	0.0001	-0.4415	0.0007	-0.2161	0.1131
RAB30-AS1	blue	0.6566	0	-0.6566	0	-0.4718	0.0003	-0.7066	0	-0.5399	0	0.2784	0.0396	0.7451	0
RAB6A /// RAB6C /// WTH3DI	blue	-0.4558	0.0005	0.4558	0.0005	0.5039	0.0001	0.53	0	0.4213	0.0014	0.1533	0.2638	-0.3798	0.0042
RABL2A /// RABL2B	blue	0.7258	0	-0.7258	0	-0.5643	0	-0.8526	0	-0.5623	0	0.2075	0.1285	0.699	0
RAD23A	blue	-0.3084	0.022	0.3084	0.022	0.0335	0.8079	0.7626	0	0.4483	0.0006	-0.6883	0	-0.2069	0.1296
RAMP1	blue	-0.1994	0.1445	0.1994	0.1445	0.2054	0.1325	0.4529	0.0005	-0.1148	0.4041	-0.2008	0.1415	-0.4899	0.0001
RAP1GAP	blue	-0.425	0.0012	0.425	0.0012	0.2688	0.0472	0.7541	0	0.4003	0.0025	-0.353	0.0082	-0.4391	0.0008
RASSF5	blue	0.7176	0	-0.7176	0	-0.5548	0	-0.8364	0	-0.6112	0	0.4728	0.0003	0.4069	0.002
RAX	blue	-0.4647	0.0004	0.4647	0.0004	0.305	0.0236	0.5579	0	0.4591	0.0004	-0.2351	0.084	-0.3207	0.017
RBAKDN	blue	-0.7537	0	0.7537	0	0.4599	0.0004	0.87	0	0.7006	0	-0.443	0.0007	-0.4942	0.0001
RBBP8NL	blue	-0.7509	0	0.7509	0	0.4548	0.0005	0.8694	0	0.6883	0	-0.3961	0.0028	-0.6041	0
RBM3	blue	0.6362	0	-0.6362	0	-0.4501	0.0006	-0.6833	0	-0.5141	0.0001	0.1061	0.4407	0.6833	0
RBM38	blue	-0.4616	0.0004	0.4616	0.0004	0.2541	0.0612	0.7991	0	0.617	0	-0.5459	0	-0.2089	0.1258
RBM4	blue	0.5526	0	-0.5526	0	-0.3714	0.0052	-0.7	0	-0.4218	0.0013	0.3022	0.0249	0.4359	0.0009
RBX1	blue	-0.751	0	0.751	0	0.7598	0	0.8289	0	0.5	0.0001	-0.2111	0.1219	-0.5475	0
RCOR2	blue	-0.7273	0	0.7273	0	0.4076	0.002	0.9306	0	0.8024	0	-0.5392	0	-0.5167	0.0001
RCOR3	blue	-0.4738	0.0003	0.4738	0.0003	0.5975	0	0.4075	0.002	0.1009	0.4635	0.4249	0.0012	-0.5758	0
RCSD1	blue	0.5883	0	-0.5883	0	-0.5245	0	-0.6797	0	-0.3246	0.0156	0.3588	0.0071	0.3901	0.0032
REXO1	blue	-0.8421	0	0.8421	0	0.598	0	0.8582	0	0.7439	0	-0.3377	0.0117	-0.6629	0
RGS10	blue	-0.8097	0	0.8097	0	0.6825	0	0.8934	0	0.6389	0	-0.2914	0.0309	-0.648	0
RHCE /// RHD	blue	-0.3809	0.0041	0.3809	0.0041	0.2168	0.1119	0.7445	0	0.4434	0.0007	-0.4801	0.0002	-0.2329	0.0871
RHD	blue	-0.4919	0.0001	0.4919	0.0001	0.2857	0.0345	0.7656	0	0.5074	0.0001	-0.4433	0.0007	-0.3105	0.021
RHPN1	blue	-0.6267	0	0.6267	0	0.3259	0.0152	0.8284	0	0.4903	0.0001	-0.5157	0.0001	-0.541	0
RILP	blue	-0.483	0.0002	0.483	0.0002	0.2122	0.1198	0.8524	0	0.7449	0	-0.6617	0	-0.2773	0.0404
RIN1	blue	-0.6761	0	0.6761	0	0.3166	0.0185	0.8601	0	0.5778	0	-0.5505	0	-0.5503	0
RIOK3	blue	-0.5459	0	0.5459	0	0.3525	0.0083	0.7917	0	0.6558	0	-0.3562	0.0076	-0.2084	0.1268
RMND5A	blue	-0.3865	0.0036	0.3865	0.0036	0.3966	0.0027	0.5898	0	0.2237	0.1007	0.0408	0.7675	-0.3847	0.0037
RNF10	blue	-0.4373	0.0008	0.4373	0.0008	0.1846	0.1772	0.804	0	0.4483	0.0006	-0.4903	0.0001	-0.3051	0.0235
RNF11	blue	-0.6556	0	0.6556	0	0.6344	0	0.7714	0	0.5046	0.0001	0.0105	0.9393	-0.5698	0
RNF123	blue	-0.2816	0.0373	0.2816	0.0373	0.0023	0.9868	0.7533	0	0.4516	0.0005	-0.6043	0	-0.2397	0.078
RNF14	blue	-0.3525	0.0083	0.3525	0.0083	0.381	0.0041	0.5697	0	0.1934	0.1571	-0.0231	0.8672	-0.3566	0.0075
RNF166	blue	0.8408	0	-0.8408	0	-0.6503	0	-0.8205	0	-0.7534	0	0.2446	0.0719	0.528	0
RNF175	blue	-0.5928	0	0.5928	0	0.4185	0.0015	0.831	0	0.5024	0.0001	-0.4189	0.0015	-0.4254	0.0012
RNF182	blue	-0.3569	0.0075	0.3569	0.0075	0.4567	0.0005	0.3804	0.0042	0.063	0.6478	0.1533	0.2638	-0.5757	0
RNF19B	blue	0.8439	0	-0.8439	0	-0.6358	0	-0.8121	0	-0.5262	0	0.2851	0.0349	0.6068	0
RNFT1 /// TBC1D3P1-DHX40P1	blue	0.565	0	-0.565	0	-0.3079	0.0222	-0.661	0	-0.5167	0.0001	0.4819	0.0002	0.6263	0
ROM1	blue	-0.6284	0	0.6284	0	0.2602	0.055	0.7984	0	0.7473	0	-0.5169	0.0001	-0.4202	0.0014
RP11-173M1.8	blue	0.2395	0.0782	-0.2395	0.0782	-0.0267	0.8464	-0.5977	0	-0.625	0	0.5264	0	0.1274	0.3541
RP1-118J21.25	blue	-0.8423	0	0.8423	0	0.5737	0	0.854	0	0.6426	0	-0.3039	0.0241	-0.6015	0
RP11-199F11.2	blue	0.7267	0	-0.7267	0	-0.6269	0	-0.6394	0	-0.6678	0	0.129	0.3478	0.6118	0
RP11-271C24.3	blue	0.3706	0.0053	-0.3706	0.0053	-0.4055	0.0021	-0.5693	0	-0.2608	0.0544	0.0862	0.5317	0.5995	0
RP11-272D12.1	blue	-0.6705	0	0.6705	0	0.4398	0.0008	0.9157	0	0.7152	0	-0.5562	0	-0.4889	0.0002
RP11-28F1.2	blue	0.2428	0.074	-0.2428	0.074	-0.1369	0.319	-0.3224	0.0164	-0.0564	0.6825	-0.0626	0.65	0.3706	0.0053
RP11-373D23.2	blue	0.4337	0.0009	-0.4337	0.0009	-0.4031	0.0023	-0.4951	0.0001	-0.2665	0.0492	0.0816	0.5535	0.4496	0.0006
RP11-382F24.1 /// RP11-382F24.2	blue	-0.6814	0	0.6814	0	0.5399	0	0.8271	0	0.4451	0.0007	-0.2791	0.039	-0.4892	0.0002
RP11-391M1.4	blue	0.6641	0	-0.6641	0	-0.3998	0.0025	-0.6203	0	-0.6646	0	0.2653	0.0503	0.4031	0.0023
RP11-420K14.2	blue	-0.4971	0.0001	0.4971	0.0001	0.4911	0.0001	0.5033	0.0001	0.2541	0.0613	0.0094	0.9456	-0.5147	0.0001
RP11-432J9.6	blue	-0.711	0	0.711	0	0.4465	0.0006	0.8321	0	0.6944	0	-0.4354	0.0009	-0.5238	0
RP11-436D10.3	blue	-0.7837	0	0.7837	0	0.5711	0	0.6823	0	0.5962	0	-0.2253	0.0982	-0.5821	0
RP11-465B22.8	blue	-0.5715	0	0.5715	0	0.293	0.03	0.8418	0	0.6521	0	-0.4768	0.0002	-0.407	0.002
RP11-517C16.2	blue	-0.6541	0	0.6541	0	0.4096	0.0019	0.8309	0	0.7766	0	-0.5099	0.0001	-0.3908	0.0032
RP11-554J4.1	blue	0.5795	0	-0.5795	0	-0.2834	0.036	-0.7228	0	-0.5222	0	0.4158	0.0016	0.6497	0
RP11-63D14.1	blue	-0.6953	0	0.6953	0	0.3999	0.0025	0.7156	0	0.5852	0	-0.2694	0.0467	-0.5465	0
RP11-654A16.3	blue	-0.6782	0	0.6782	0	0.5047	0.0001	0.4893	0.0001	0.7427	0	-0.1576	0.2505	-0.3768	0.0046
RP11-68I3.11	blue	0.3902	0.0032	-0.3902	0.0032	-0.252	0.0635	-0.618	0	-0.4636	0.0004	0.3905	0.0032	0.14	0.3081
RP1-170O19.17	blue	-0.6375	0	0.6375	0	0.3652	0.0061	0.7136	0	0.7035	0	-0.4269	0.0012	-0.4457	0.0007
RP11-727A23.11	blue	0.4383	0.0008	-0.4383	0.0008	-0.3904	0.0032	-0.4482	0.0006	-0.2787	0.0394	-0.1167	0.396	0.5236	0
RP11-998D10.7	blue	-0.6879	0	0.6879	0	0.5413	0	0.7446	0	0.391	0.0032	-0.2249	0.0988	-0.7769	0
RP1-30M3.5	blue	0.6421	0	-0.6421	0	-0.4423	0.0007	-0.7047	0	-0.7385	0	0.2753	0.0419	0.7061	0
RP4-781K5.2	blue	-0.5363	0	0.5363	0	0.2402	0.0773	0.8831	0	0.7139	0	-0.6258	0	-0.3294	0.014
RP5-1061H20.3	blue	-0.7442	0	0.7442	0	0.5013	0.0001	0.6464	0	0.7662	0	-0.1879	0.1694	-0.5458	0
RP5-1092A3.4	blue	0.7262	0	-0.7262	0	-0.4608	0.0004	-0.7272	0	-0.6805	0	0.2386	0.0793	0.6327	0
RP5-1154L15.2	blue	-0.1966	0.1503	0.1966	0.1503	0.0765	0.5789	0.4868	0.0002	0.4248	0.0012	-0.4608	0.0004	0.1033	0.4529
RPIA	blue	-0.5237	0	0.5237	0	0.4271	0.0011	0.8235	0	0.5058	0.0001	-0.3158	0.0188	-0.3979	0.0026
RPL27A	blue	-0.8881	0	0.8881	0	0.6422	0	0.7821	0	0.6871	0	-0.2088	0.1261	-0.7067	0
RPL36AL	blue	-0.3166	0.0185	0.3166	0.0185	0.4132	0.0017	0.432	0.001	0.351	0.0086	-0.3524	0.0083	-0.2732	0.0435
RPL38	blue	-0.8199	0	0.8199	0	0.5527	0	0.8717	0	0.6676	0	-0.3869	0.0035	-0.6114	0
RPS11	blue	-0.8707	0	0.8707	0	0.6206	0	0.8373	0	0.7173	0	-0.2401	0.0774	-0.7094	0
RPS25	blue	-0.5041	0.0001	0.5041	0.0001	0.5219	0	0.5202	0	0.4367	0.0009	-0.4048	0.0022	-0.3069	0.0227
RRN3 /// RRN3P1 /// RRN3P2	blue	0.6229	0	-0.6229	0	-0.3647	0.0062	-0.7928	0	-0.5653	0	0.5527	0	0.5004	0.0001
RRN3P2	blue	0.4747	0.0003	-0.4747	0.0003	-0.2999	0.0261	-0.6336	0	-0.4152	0.0016	0.3959	0.0028	0.4656	0.0003
RTN1	blue	0.508	0.0001	-0.508	0.0001	-0.445	0.0007	-0.7212	0	-0.5608	0	0.4221	0.0013	0.3885	0.0034
RUNDC3A	blue	-0.4721	0.0003	0.4721	0.0003	0.2079	0.1278	0.8397	0	0.5821	0	-0.6221	0	-0.2862	0.0341
RWDD3	blue	-0.4721	0.0003	0.4721	0.0003	0.6862	0	0.4112	0.0018	-0.0423	0.759	0.3128	0.0201	-0.6407	0
S100PBP	blue	0.5127	0.0001	-0.5127	0.0001	-0.2268	0.0958	-0.7656	0	-0.6537	0	0.5268	0	0.453	0.0005
S1PR1	blue	0.5474	0	-0.5474	0	-0.365	0.0061	-0.6081	0	-0.5929	0	0.4445	0.0007	0.1542	0.2609
SAA1 /// SAA2 /// SAA2-SAA4	blue	-0.7862	0	0.7862	0	0.4776	0.0002	0.8412	0	0.7943	0	-0.449	0.0006	-0.5233	0
SAC3D1	blue	0.67	0	-0.67	0	-0.4712	0.0003	-0.8212	0	-0.6922	0	0.2555	0.0598	0.5296	0
SCO2	blue	-0.0998	0.4686	0.0998	0.4686	0.0905	0.5113	-0.1148	0.4039	-0.0674	0.6249	0.0236	0.8643	0.0477	0.7296
SCUBE1	blue	-0.6173	0	0.6173	0	0.2787	0.0394	0.7871	0	0.7822	0	-0.5526	0	-0.2777	0.0401
SCYL3	blue	0.2752	0.042	-0.2752	0.042	0.0399	0.7725	-0.7078	0	-0.6589	0	0.7649	0	0.0398	0.7727
SEC62	blue	-0.647	0	0.647	0	0.7365	0	0.6328	0	0.3105	0.021	0.1461	0.2871	-0.5596	0
SEC63	blue	0.5992	0	-0.5992	0	-0.3347	0.0125	-0.8422	0	-0.5409	0	0.5968	0	0.4699	0.0003
SELENBP1	blue	-0.2739	0.043	0.2739	0.043	0.0761	0.5807	0.7187	0	0.4632	0.0004	-0.5772	0	-0.0582	0.6729
SELK	blue	-0.6559	0	0.6559	0	0.6826	0	0.8305	0	0.509	0.0001	-0.2129	0.1186	-0.556	0
SEPT5-GP1BB	blue	-0.8069	0	0.8069	0	0.5705	0	0.8918	0	0.5728	0	-0.3474	0.0094	-0.7202	0
SESN3	blue	-0.637	0	0.637	0	0.5908	0	0.8343	0	0.4967	0.0001	-0.1587	0.2471	-0.4871	0.0002
SGK223	blue	0.3001	0.026	-0.3001	0.026	-0.2862	0.0341	-0.4174	0.0015	-0.3661	0.006	0.0984	0.4747	0.0182	0.8949
SH2D1B	blue	0.4882	0.0002	-0.4882	0.0002	-0.3938	0.0029	-0.6393	0	-0.5128	0.0001	0.3782	0.0044	0.3757	0.0047
SHARPIN	blue	-0.5756	0	0.5756	0	0.2104	0.1232	0.8352	0	0.6774	0	-0.5918	0	-0.4312	0.001
SHISA4	blue	-0.3669	0.0059	0.3669	0.0059	0.2324	0.0877	0.5953	0	0.183	0.1811	-0.2457	0.0706	-0.4882	0.0002
SIAH1	blue	0.5721	0	-0.5721	0	-0.4643	0.0004	-0.5055	0.0001	-0.4647	0.0004	0.1577	0.2502	0.6975	0
SIAH2	blue	-0.5133	0.0001	0.5133	0.0001	0.3178	0.0181	0.8207	0	0.5684	0	-0.398	0.0026	-0.3068	0.0227
SIMC1	blue	0.4438	0.0007	-0.4438	0.0007	-0.3742	0.0049	-0.6375	0	-0.4215	0.0013	0.3419	0.0106	0.3151	0.0191
SLBP	blue	0.5209	0	-0.5209	0	-0.1745	0.2026	-0.8115	0	-0.5598	0	0.7256	0	0.2165	0.1124
SLC14A1	blue	-0.409	0.0019	0.409	0.0019	0.2666	0.0491	0.7158	0	0.3994	0.0025	-0.3568	0.0075	-0.2467	0.0694
SLC18B1	blue	-0.2049	0.1334	0.2049	0.1334	0.1791	0.1908	0.2925	0.0303	0.2363	0.0823	0.0632	0.6469	-0.1507	0.2721
SLC1A5	blue	-0.5018	0.0001	0.5018	0.0001	0.2551	0.0602	0.8533	0	0.6191	0	-0.5604	0	-0.3411	0.0108
SLC22A31	blue	-0.4028	0.0023	0.4028	0.0023	0.1421	0.3006	0.8248	0	0.6965	0	-0.663	0	-0.3069	0.0227
SLC22A4	blue	-0.7162	0	0.7162	0	0.6137	0	0.6835	0	0.4673	0.0003	0.0124	0.9282	-0.4588	0.0004
SLC25A37	blue	-0.6593	0	0.6593	0	0.3816	0.004	0.9117	0	0.7198	0	-0.4427	0.0007	-0.392	0.0031
SLC2A1	blue	-0.4307	0.001	0.4307	0.001	0.1941	0.1556	0.7744	0	0.4187	0.0015	-0.4564	0.0005	-0.3066	0.0228
SLC35A3	blue	0.4914	0.0001	-0.4914	0.0001	-0.2358	0.0831	-0.6666	0	-0.4043	0.0022	0.47	0.0003	0.6883	0
SLC4A1	blue	-0.3494	0.0089	0.3494	0.0089	0.2178	0.1103	0.7386	0	0.4585	0.0004	-0.4562	0.0005	-0.1182	0.39
SLC6A10P /// SLC6A10PB /// SLC6A8	blue	-0.2779	0.0399	0.2779	0.0399	0.0826	0.5487	0.7307	0	0.4126	0.0017	-0.5937	0	-0.1276	0.3533
SLC6A19	blue	-0.4943	0.0001	0.4943	0.0001	0.2284	0.0935	0.8165	0	0.5046	0.0001	-0.545	0	-0.3518	0.0085
SLC6A8	blue	-0.2692	0.0468	0.2692	0.0468	0.0401	0.7712	0.7445	0	0.5064	0.0001	-0.6358	0	-0.1084	0.431
SLC7A5	blue	-0.3173	0.0182	0.3173	0.0182	0.13	0.3441	0.7243	0	0.3993	0.0025	-0.4942	0.0001	-0.2125	0.1193
SLFN5	blue	0.5512	0	-0.5512	0	-0.3387	0.0114	-0.6623	0	-0.5732	0	0.4802	0.0002	0.3936	0.003
SMAD7	blue	0.7392	0	-0.7392	0	-0.642	0	-0.7842	0	-0.6985	0	0.2669	0.0489	0.4352	0.0009
SMAP2	blue	0.7743	0	-0.7743	0	-0.6031	0	-0.8309	0	-0.7386	0	0.3939	0.0029	0.4727	0.0003
SMIM1	blue	-0.3802	0.0042	0.3802	0.0042	0.1933	0.1573	0.3932	0.003	0.199	0.1451	-0.1839	0.1788	-0.4621	0.0004
SMIM24	blue	-0.452	0.0005	0.452	0.0005	0.2265	0.0964	0.7438	0	0.4552	0.0005	-0.4146	0.0016	-0.4175	0.0015
SMIM5	blue	-0.571	0	0.571	0	0.2381	0.08	0.8884	0	0.7272	0	-0.6138	0	-0.3575	0.0074
SMOX	blue	-0.3963	0.0027	0.3963	0.0027	0.0714	0.6042	0.6624	0	0.5304	0	-0.351	0.0086	-0.2573	0.0579
SMURF2	blue	0.5015	0.0001	-0.5015	0.0001	-0.335	0.0124	-0.6857	0	-0.4086	0.002	0.375	0.0048	0.7223	0
SNAPC3	blue	0.6141	0	-0.6141	0	-0.4043	0.0022	-0.7349	0	-0.6217	0	0.4416	0.0007	0.704	0
SNCA	blue	-0.5626	0	0.5626	0	0.4704	0.0003	0.8108	0	0.5538	0	-0.2526	0.0629	-0.3656	0.0061
SNHG1 /// SNORD22 /// SNORD25 /// SNORD26 /// SNORD27 /// SNORD28 /// SNORD29 /// SNORD30 /// SNORD31	blue	0.2526	0.0628	-0.2526	0.0628	-0.2484	0.0674	-0.3176	0.0181	-0.12	0.3827	-0.133	0.3329	0.292	0.0305
SNHG17	blue	0.607	0	-0.607	0	-0.3877	0.0034	-0.4834	0.0002	-0.4812	0.0002	0.1306	0.3418	0.3349	0.0124
SNHG5 /// SNORD50A /// SNORD50B	blue	-0.5229	0	0.5229	0	0.4286	0.0011	0.3554	0.0078	0.3606	0.0068	-0.1875	0.1704	-0.3651	0.0061
SNORA21	blue	0.47	0.0003	-0.47	0.0003	-0.4816	0.0002	-0.654	0	-0.2955	0.0285	0.0724	0.5992	0.6005	0
SNORA71B	blue	-0.594	0	0.594	0	0.3499	0.0088	0.7775	0	0.4474	0.0006	-0.4321	0.001	-0.6269	0
SNORD89	blue	0.51	0.0001	-0.51	0.0001	-0.3204	0.0171	-0.5371	0	-0.3426	0.0105	0.2662	0.0495	0.5758	0
SNX15	blue	-0.6818	0	0.6818	0	0.4323	0.001	0.8497	0	0.4871	0.0002	-0.384	0.0038	-0.6982	0
SNX3	blue	-0.5503	0	0.5503	0	0.4845	0.0002	0.8268	0	0.52	0	-0.2481	0.0678	-0.4063	0.0021
SNX8	blue	-0.7398	0	0.7398	0	0.523	0	0.7327	0	0.4418	0.0007	-0.2255	0.0978	-0.6768	0
SOD3	blue	-0.3636	0.0064	0.3636	0.0064	0.1391	0.311	0.7461	0	0.5895	0	-0.5631	0	-0.1983	0.1467
SPARC	blue	-0.0287	0.8353	0.0287	0.8353	-0.1199	0.3831	0.107	0.4369	0.0074	0.9573	-0.0467	0.735	-0.0034	0.9804
SPATA5L1	blue	0.6862	0	-0.6862	0	-0.4964	0.0001	-0.8537	0	-0.7734	0	0.4347	0.0009	0.6033	0
SPN	blue	-0.6236	0	0.6236	0	0.3567	0.0075	0.7977	0	0.5247	0	-0.4855	0.0002	-0.5609	0
SPRED3	blue	-0.5696	0	0.5696	0	0.2461	0.0701	0.8736	0	0.6059	0	-0.6453	0	-0.4105	0.0019
SPTB	blue	-0.6701	0	0.6701	0	0.4047	0.0022	0.8998	0	0.7636	0	-0.4721	0.0003	-0.4335	0.0009
SRCRB4D	blue	-0.7959	0	0.7959	0	0.5746	0	0.929	0	0.7139	0	-0.4343	0.0009	-0.5485	0
SRFBP1	blue	0.6137	0	-0.6137	0	-0.3018	0.0251	-0.6366	0	-0.6893	0	0.3578	0.0073	0.6278	0
SRGAP2B /// SRGAP2C /// SRGAP2C	blue	0.4017	0.0024	-0.4017	0.0024	-0.3921	0.0031	-0.5411	0	-0.3095	0.0215	0.1076	0.4344	0.6913	0
SRGAP2C	blue	0.283	0.0363	-0.283	0.0363	-0.2691	0.0469	-0.4261	0.0012	-0.1634	0.2333	0.153	0.2647	0.4972	0.0001
SRRD	blue	-0.5196	0	0.5196	0	0.2891	0.0323	0.8817	0	0.5422	0	-0.5161	0.0001	-0.3992	0.0025
SRXN1	blue	-0.417	0.0015	0.417	0.0015	0.3985	0.0026	0.6241	0	0.2926	0.0302	-0.1959	0.1517	-0.4956	0.0001
SSC5D	blue	-0.8067	0	0.8067	0	0.4882	0.0002	0.9126	0	0.778	0	-0.4944	0.0001	-0.5856	0
ST13	blue	-0.497	0.0001	0.497	0.0001	0.5001	0.0001	0.7074	0	0.3177	0.0181	-0.1132	0.4106	-0.4478	0.0006
STOM	blue	-0.5468	0	0.5468	0	0.4078	0.002	0.7642	0	0.4314	0.001	-0.2552	0.0601	-0.3978	0.0026
STRADB	blue	-0.2876	0.0332	0.2876	0.0332	0.1624	0.2363	0.717	0	0.2821	0.0369	-0.411	0.0018	-0.226	0.0971
SUZ12 /// SUZ12P1	blue	0.2362	0.0826	-0.2362	0.0826	-0.0897	0.5147	-0.5156	0.0001	-0.1168	0.3959	0.3205	0.0171	0.4736	0.0003
SUZ12P /// SUZ12P1	blue	0.5509	0	-0.5509	0	-0.4011	0.0024	-0.6978	0	-0.5474	0	0.2455	0.0709	0.5288	0
SYNJ2BP /// SYNJ2BP-COX16	blue	0.4818	0.0002	-0.4818	0.0002	-0.2811	0.0377	-0.6755	0	-0.5786	0	0.4451	0.0007	0.4075	0.002
SYTL2	blue	0.6265	0	-0.6265	0	-0.6111	0	-0.7058	0	-0.6486	0	0.1621	0.2372	0.6072	0
TARDBP	blue	0.4232	0.0013	-0.4232	0.0013	-0.2302	0.0909	-0.5653	0	-0.5458	0	0.4195	0.0014	0.3	0.0261
TBPL1	blue	-0.5756	0	0.5756	0	0.5753	0	0.6363	0	0.223	0.1018	0.1066	0.4388	-0.6395	0
TCAP	blue	-0.7143	0	0.7143	0	0.4405	0.0008	0.7367	0	0.4305	0.001	-0.3482	0.0092	-0.5574	0
TCEAL4	blue	0.2555	0.0597	-0.2555	0.0597	-0.1236	0.3687	-0.2557	0.0596	-0.3265	0.015	-0.0453	0.7424	-0.0129	0.9253
TCEAL8	blue	0.4609	0.0004	-0.4609	0.0004	-0.0379	0.7833	-0.5261	0	-0.6311	0	0.3602	0.0069	0.257	0.0582
T-Cell Receptor V-alpha region /// TRAV9-2 /// TRAV9-2	blue	0.4181	0.0015	-0.4181	0.0015	-0.3226	0.0163	-0.358	0.0073	-0.3755	0.0047	0.0132	0.9238	0.503	0.0001
TCERG1	blue	0.5821	0	-0.5821	0	-0.2569	0.0583	-0.7784	0	-0.7223	0	0.5317	0	0.4495	0.0006
TCF12	blue	0.5744	0	-0.5744	0	-0.2663	0.0494	-0.8574	0	-0.739	0	0.6976	0	0.3795	0.0043
TCF15	blue	-0.7405	0	0.7405	0	0.4098	0.0019	0.8182	0	0.749	0	-0.4498	0.0006	-0.4723	0.0003
TCN1	blue	-0.2408	0.0765	0.2408	0.0765	0.2163	0.1127	0.2043	0.1347	0.0851	0.5367	-0.0239	0.8625	-0.1753	0.2004
TCRAVN1 /// TRAV25 /// TRAV25	blue	0.366	0.006	-0.366	0.006	-0.2781	0.0398	-0.5365	0	-0.4632	0.0004	0.246	0.0702	0.3187	0.0177
TCRDV2 /// TRDC /// TRDC /// YME1L1	blue	0.3457	0.0097	-0.3457	0.0097	-0.3792	0.0043	-0.3729	0.005	-0.1748	0.2018	0.0409	0.7667	0.2085	0.1267
TERF2IP	blue	-0.41	0.0019	0.41	0.0019	0.3589	0.0071	0.6152	0	0.2417	0.0754	-0.1222	0.3741	-0.4796	0.0002
TESC	blue	-0.5091	0.0001	0.5091	0.0001	0.2583	0.0569	0.8335	0	0.6542	0	-0.6207	0	-0.2373	0.0811
TFDP1	blue	-0.5883	0	0.5883	0	0.481	0.0002	0.8039	0	0.4171	0.0015	-0.2151	0.1148	-0.5463	0
TFR2	blue	-0.6524	0	0.6524	0	0.3216	0.0167	0.8789	0	0.8006	0	-0.6221	0	-0.3698	0.0055
TGFBR3	blue	0.3519	0.0084	-0.3519	0.0084	-0.3095	0.0215	-0.4558	0.0005	-0.1472	0.2835	0.1027	0.4557	0.3436	0.0102
THOC7	blue	-0.7243	0	0.7243	0	0.7143	0	0.7645	0	0.3362	0.0121	-0.0265	0.8479	-0.74	0
TIGD5	blue	-0.6889	0	0.6889	0	0.382	0.004	0.9112	0	0.6111	0	-0.5657	0	-0.5541	0
TLR5	blue	-0.6034	0	0.6034	0	0.4496	0.0006	0.4535	0.0005	0.4494	0.0006	-0.1891	0.1668	-0.195	0.1537
TMCC2	blue	-0.4591	0.0004	0.4591	0.0004	0.2012	0.1407	0.838	0	0.5253	0	-0.5053	0.0001	-0.362	0.0066
TMEM151A	blue	-0.7224	0	0.7224	0	0.4047	0.0022	0.8557	0	0.7642	0	-0.4588	0.0004	-0.5	0.0001
TMEM158	blue	-0.2248	0.0989	0.2248	0.0989	0.0951	0.4896	0.4781	0.0002	0.2764	0.0411	-0.2692	0.0468	-0.125	0.363
TMEM200B	blue	-0.6949	0	0.6949	0	0.5062	0.0001	0.7643	0	0.3884	0.0034	-0.1883	0.1686	-0.6779	0
TMEM262	blue	-0.6334	0	0.6334	0	0.4338	0.0009	0.6879	0	0.3303	0.0138	-0.2055	0.1323	-0.6192	0
TMEM59L	blue	-0.751	0	0.751	0	0.5023	0.0001	0.8237	0	0.5907	0	-0.2798	0.0385	-0.6842	0
TMEM63B	blue	-0.4456	0.0007	0.4456	0.0007	0.1556	0.2566	0.817	0	0.7127	0	-0.6645	0	-0.2166	0.1123
TMEM69	blue	0.5425	0	-0.5425	0	-0.4888	0.0002	-0.7337	0	-0.4347	0.0009	0.2827	0.0365	0.4558	0.0005
TMEM86B	blue	-0.2923	0.0304	0.2923	0.0304	0.0651	0.6366	0.7593	0	0.4508	0.0006	-0.6	0	-0.2031	0.137
TMOD1	blue	-0.4149	0.0016	0.4149	0.0016	0.2206	0.1055	0.798	0	0.4463	0.0006	-0.4616	0.0004	-0.2374	0.081
TNFRSF12A	blue	-0.6218	0	0.6218	0	0.2872	0.0335	0.9066	0	0.7511	0	-0.5876	0	-0.4755	0.0002
TNFRSF13B	blue	-0.5665	0	0.5665	0	0.4557	0.0005	0.6869	0	0.3992	0.0025	-0.3059	0.0231	-0.4296	0.0011
TNS1	blue	-0.428	0.0011	0.428	0.0011	0.2329	0.0871	0.7979	0	0.5761	0	-0.4424	0.0007	-0.231	0.0897
TRAC /// TRAJ17 /// TRAV20 /// TRDV2	blue	0.5821	0	-0.5821	0	-0.5765	0	-0.4789	0.0002	-0.26	0.0552	-0.1639	0.2317	0.6359	0
TRAK2	blue	-0.6489	0	0.6489	0	0.4721	0.0003	0.8287	0	0.5754	0	-0.3132	0.0199	-0.3813	0.0041
TRAPPC5	blue	-0.8278	0	0.8278	0	0.5941	0	0.8466	0	0.6604	0	-0.401	0.0024	-0.5273	0
TREML1	blue	0.1168	0.3957	-0.1168	0.3957	-0.147	0.2843	-0.037	0.7884	-0.0817	0.5534	0.002	0.9882	0.0471	0.7329
TRG-AS1	blue	0.5113	0.0001	-0.5113	0.0001	-0.4579	0.0004	-0.6066	0	-0.2869	0.0337	0.1375	0.3167	0.4768	0.0002
TRIB2	blue	0.5118	0.0001	-0.5118	0.0001	-0.2774	0.0404	-0.5825	0	-0.4683	0.0003	0.4043	0.0022	0.393	0.003
TRIM58	blue	-0.3929	0.003	0.3929	0.003	0.1421	0.3008	0.7717	0	0.5776	0	-0.5229	0	-0.1388	0.3123
TRIML2	blue	-0.8231	0	0.8231	0	0.5447	0	0.7771	0	0.7309	0	-0.2869	0.0337	-0.6561	0
TSHZ1	blue	0.6433	0	-0.6433	0	-0.4648	0.0004	-0.794	0	-0.7643	0	0.3976	0.0027	0.373	0.005
TSPAN5	blue	-0.5074	0.0001	0.5074	0.0001	0.3017	0.0252	0.8346	0	0.5575	0	-0.4804	0.0002	-0.3215	0.0167
TSPAN7	blue	-0.1471	0.2838	0.1471	0.2838	0.0923	0.5028	0.4974	0.0001	0.0158	0.9089	-0.1872	0.1712	-0.2391	0.0788
TSPO2	blue	-0.3521	0.0084	0.3521	0.0084	0.2188	0.1086	0.7277	0	0.3044	0.0238	-0.4656	0.0003	-0.2509	0.0646
TSTA3	blue	-0.6293	0	0.6293	0	0.4425	0.0007	0.8104	0	0.5954	0	-0.4284	0.0011	-0.3913	0.0031
TTC25	blue	-0.5338	0	0.5338	0	0.3177	0.0181	0.7464	0	0.4979	0.0001	-0.2742	0.0428	-0.3585	0.0072
TTC7B	blue	0.3075	0.0224	-0.3075	0.0224	-0.3843	0.0038	-0.3538	0.0081	-0.2581	0.0571	0.158	0.2494	0.2973	0.0275
TUBB2A	blue	-0.2195	0.1074	0.2195	0.1074	0.3961	0.0028	0.4417	0.0007	0.1745	0.2027	-0.0198	0.8858	-0.3476	0.0093
TUBB2A /// TUBB2B	blue	-0.3626	0.0065	0.3626	0.0065	0.4053	0.0021	0.6031	0	0.362	0.0066	-0.1463	0.2865	-0.3363	0.0121
TUBB3	blue	-0.5437	0	0.5437	0	0.5133	0.0001	0.7336	0	0.4677	0.0003	-0.1875	0.1704	-0.573	0
TUBB4B	blue	-0.5609	0	0.5609	0	0.3555	0.0077	0.7966	0	0.3702	0.0054	-0.3682	0.0057	-0.6126	0
TUBGCP3	blue	0.6173	0	-0.6173	0	-0.3978	0.0026	-0.8855	0	-0.5621	0	0.6019	0	0.418	0.0015
TUSC5	blue	-0.569	0	0.569	0	0.2135	0.1176	0.7899	0	0.5542	0	-0.5602	0	-0.4252	0.0012
TXK	blue	0.5078	0.0001	-0.5078	0.0001	-0.3526	0.0083	-0.7619	0	-0.6006	0	0.5116	0.0001	0.3826	0.0039
UBBP1 /// UBBP1 /// UBBP4 /// UBBP4	blue	-0.0461	0.7383	0.0461	0.7383	-0.1153	0.402	0.5416	0	0.367	0.0059	-0.5003	0.0001	0.0078	0.9552
UBBP2 /// UBBP2	blue	-0.2708	0.0455	0.2708	0.0455	0.142	0.301	0.6794	0	0.2772	0.0405	-0.4202	0.0014	-0.2067	0.13
UBE2E3	blue	-0.0394	0.7751	0.0394	0.7751	0.1094	0.4264	0.2939	0.0294	0.0097	0.9443	0.0875	0.5251	-0.3757	0.0047
UBE2F	blue	-0.605	0	0.605	0	0.4444	0.0007	0.8665	0	0.514	0.0001	-0.405	0.0022	-0.508	0.0001
UBE2V2P3 /// UBE2V2P3	blue	-0.7189	0	0.7189	0	0.4045	0.0022	0.8016	0	0.5487	0	-0.4417	0.0007	-0.5827	0
UBQLN1	blue	-0.5762	0	0.5762	0	0.6242	0	0.5996	0	0.326	0.0151	0.1877	0.1699	-0.6062	0
UNG	blue	0.7172	0	-0.7172	0	-0.4317	0.001	-0.7208	0	-0.7387	0	0.2143	0.1162	0.5565	0
USHBP1	blue	-0.7709	0	0.7709	0	0.416	0.0016	0.773	0	0.8024	0	-0.443	0.0007	-0.4552	0.0005
USP12	blue	-0.6881	0	0.6881	0	0.5375	0	0.8392	0	0.6223	0	-0.2787	0.0393	-0.436	0.0009
UXS1	blue	0.5547	0	-0.5547	0	-0.3349	0.0124	-0.6337	0	-0.5709	0	0.2743	0.0427	0.3922	0.0031
VIM	blue	0.4966	0.0001	-0.4966	0.0001	-0.3689	0.0056	-0.7399	0	-0.5244	0	0.5504	0	0.3921	0.0031
VRTN	blue	-0.7581	0	0.7581	0	0.4416	0.0007	0.8103	0	0.7678	0	-0.463	0.0004	-0.5134	0.0001
VTI1B	blue	-0.5111	0.0001	0.5111	0.0001	0.3991	0.0025	0.8097	0	0.4555	0.0005	-0.2542	0.0611	-0.4163	0.0016
VWCE	blue	-0.5666	0	0.5666	0	0.2076	0.1282	0.7197	0	0.5273	0	-0.4369	0.0009	-0.4848	0.0002
WDR11	blue	0.3739	0.0049	-0.3739	0.0049	-0.1896	0.1657	-0.479	0.0002	-0.4054	0.0021	0.3725	0.0051	0.4583	0.0004
WDR26	blue	-0.5632	0	0.5632	0	0.4991	0.0001	0.7209	0	0.3784	0.0044	-0.0478	0.7289	-0.4407	0.0008
WDR45	blue	-0.1454	0.2894	0.1454	0.2894	-0.0623	0.6515	0.6649	0	0.3947	0.0029	-0.6638	0	-0.0732	0.5954
XK	blue	-0.5862	0	0.5862	0	0.5016	0.0001	0.817	0	0.4887	0.0002	-0.2859	0.0343	-0.4032	0.0023
YBX3	blue	-0.6372	0	0.6372	0	0.286	0.0343	0.8732	0	0.7152	0	-0.4862	0.0002	-0.3752	0.0048
YOD1	blue	-0.6521	0	0.6521	0	0.5819	0	0.7663	0	0.4736	0.0003	-0.0919	0.5046	-0.466	0.0003
YWHAZ	blue	0.7064	0	-0.7064	0	-0.4293	0.0011	-0.7986	0	-0.639	0	0.6036	0	0.4938	0.0001
YY1AP1	blue	-0.5633	0	0.5633	0	0.2474	0.0686	0.7852	0	0.4563	0.0005	-0.5125	0.0001	-0.3937	0.0029
ZBTB16	blue	0.5695	0	-0.5695	0	-0.5648	0	-0.6865	0	-0.4928	0.0001	0.2436	0.0732	0.3378	0.0117
ZC3H12D	blue	0.66	0	-0.66	0	-0.504	0.0001	-0.5228	0	-0.6049	0	0.0556	0.6866	0.5321	0
ZC3H7A	blue	0.5083	0.0001	-0.5083	0.0001	-0.3129	0.02	-0.8253	0	-0.7514	0	0.6374	0	0.3681	0.0057
ZDHHC6	blue	0.3296	0.014	-0.3296	0.014	-0.0533	0.6991	-0.6523	0	-0.2541	0.0612	0.5672	0	0.2427	0.0742
ZMAT2	blue	-0.5184	0.0001	0.5184	0.0001	0.4966	0.0001	0.8134	0	0.563	0	-0.4573	0.0004	-0.3379	0.0116
ZNF137P	blue	0.6988	0	-0.6988	0	-0.5427	0	-0.8099	0	-0.6196	0	0.2891	0.0323	0.7047	0
ZNF205	blue	-0.7542	0	0.7542	0	0.5392	0	0.9198	0	0.5637	0	-0.3689	0.0056	-0.7509	0
ZNF23	blue	-0.4508	0.0006	0.4508	0.0006	0.4347	0.0009	0.5388	0	0.164	0.2314	0.1325	0.335	-0.5028	0.0001
ZNF304	blue	0.5949	0	-0.5949	0	-0.2653	0.0503	-0.7725	0	-0.7756	0	0.5573	0	0.2045	0.1342
ZNF559	blue	0.2984	0.0269	-0.2984	0.0269	-0.0648	0.6382	-0.4954	0.0001	-0.3339	0.0127	0.3702	0.0054	0.3939	0.0029
ZNF595	blue	0.4648	0.0004	-0.4648	0.0004	-0.4839	0.0002	-0.3229	0.0162	-0.441	0.0008	-0.0693	0.6154	0.1972	0.1489
ZNF623	blue	0.6651	0	-0.6651	0	-0.4707	0.0003	-0.7246	0	-0.7224	0	0.2803	0.0382	0.4362	0.0009
ZNF638 /// ZNF638-IT1	blue	0.4147	0.0016	-0.4147	0.0016	-0.2286	0.0932	-0.6361	0	-0.5022	0.0001	0.5172	0.0001	0.5692	0
ZNF646	blue	-0.7938	0	0.7938	0	0.418	0.0015	0.8411	0	0.7647	0	-0.518	0.0001	-0.5344	0
ZNF763	blue	0.7759	0	-0.7759	0	-0.5791	0	-0.8182	0	-0.7026	0	0.2053	0.1327	0.7662	0
ZNF83	blue	0.3737	0.0049	-0.3737	0.0049	-0.1252	0.3623	-0.6748	0	-0.45	0.0006	0.4593	0.0004	0.3974	0.0027
ZNHIT6	blue	0.5893	0	-0.5893	0	-0.2393	0.0784	-0.828	0	-0.7119	0	0.6352	0	0.3213	0.0168
2025-03-01	pink	-0.3408	0.0109	0.3408	0.0109	0.654	0	0.0027	0.9843	-0.1395	0.3098	0.7606	0	-0.4198	0.0014
2025-03-02	pink	-0.141	0.3045	0.141	0.3045	-0.1484	0.2797	0.5075	0.0001	0.37	0.0054	-0.5585	0	-0.0735	0.5939
2025-09-15	pink	0.3704	0.0054	-0.3704	0.0054	-0.0262	0.8492	-0.3513	0.0085	-0.5208	0	0.5084	0.0001	-0.0254	0.8538
AASDHPPT	pink	0.3326	0.0131	-0.3326	0.0131	0.0554	0.6878	-0.6984	0	-0.6485	0	0.8689	0	0.1341	0.3291
ABCD3	pink	0.1803	0.1877	-0.1803	0.1877	0.1038	0.4506	-0.6114	0	-0.6416	0	0.853	0	-0.0285	0.8363
ABCE1	pink	-0.0334	0.8086	0.0334	0.8086	0.4746	0.0003	-0.3299	0.0139	-0.3935	0.003	0.8939	0	-0.295	0.0288
ABHD13	pink	0.0081	0.9533	-0.0081	0.9533	0.4356	0.0009	-0.3647	0.0062	-0.3555	0.0077	0.913	0	-0.2329	0.0871
ABHD3	pink	-0.0969	0.4814	0.0969	0.4814	0.3609	0.0068	-0.1881	0.169	-0.3837	0.0038	0.8028	0	-0.3325	0.0131
ABHD5	pink	0.2658	0.0498	-0.2658	0.0498	-0.102	0.4585	-0.5227	0	-0.2254	0.098	0.4665	0.0003	0.4555	0.0005
ABI1	pink	0.1277	0.3529	-0.1277	0.3529	0.2419	0.0752	-0.4812	0.0002	-0.397	0.0027	0.9216	0	-0.0893	0.517
abParts /// IGKC /// IGKV4-1 /// IGKV4-1	pink	0.0195	0.8876	-0.0195	0.8876	0.0405	0.7691	-0.1732	0.206	0.1239	0.3675	0.2206	0.1056	0.0562	0.6834
ABRACL	pink	0.1046	0.4474	-0.1046	0.4474	0.2718	0.0447	-0.1885	0.1681	-0.4355	0.0009	0.4712	0.0003	-0.3564	0.0076
AC092620.2	pink	-0.3746	0.0048	0.3746	0.0048	0.2505	0.065	0.06	0.6634	0.2459	0.0703	0.0956	0.4873	-0.0135	0.9223
ACADM	pink	-0.0171	0.9015	0.0171	0.9015	0.4188	0.0015	-0.1738	0.2045	-0.5805	0	0.6974	0	-0.2825	0.0367
ACAP2	pink	0.0338	0.8065	-0.0338	0.8065	0.2972	0.0275	-0.3673	0.0058	-0.3303	0.0138	0.8852	0	-0.1191	0.3864
ACBD5	pink	0.0793	0.5651	-0.0793	0.5651	0.2087	0.1262	-0.4642	0.0004	-0.1943	0.1552	0.7866	0	-0.0378	0.784
ACN9	pink	0.1909	0.1627	-0.1909	0.1627	0.1803	0.1876	-0.4168	0.0015	-0.5863	0	0.5756	0	-0.134	0.3293
ACSL1	pink	0.0094	0.9459	-0.0094	0.9459	0.0964	0.4838	-0.2487	0.0672	-0.1711	0.2116	0.5262	0	0.0115	0.9337
ACSL3	pink	-0.3127	0.0201	0.3127	0.0201	0.5996	0	-0.1061	0.4406	-0.2404	0.0771	0.8396	0	-0.4678	0.0003
ACTG1P4 /// AMY2B /// RNPC3	pink	0.1712	0.2113	-0.1712	0.2113	0.1238	0.3677	-0.3874	0.0035	-0.705	0	0.781	0	-0.1985	0.1463
ACTR3	pink	0.0175	0.8992	-0.0175	0.8992	0.3675	0.0058	-0.3632	0.0064	-0.1925	0.159	0.8556	0	-0.0533	0.6991
ACVR1	pink	0.4212	0.0014	-0.4212	0.0014	-0.199	0.1453	-0.6147	0	-0.4054	0.0021	0.594	0	0.2257	0.0975
ADAM10	pink	-0.0464	0.7365	0.0464	0.7365	0.3891	0.0033	-0.2858	0.0344	-0.3804	0.0042	0.926	0	-0.2742	0.0428
ADAM1A /// ADAM1A	pink	0.3609	0.0068	-0.3609	0.0068	0.0085	0.9508	-0.6537	0	-0.7199	0	0.6904	0	0.1314	0.3391
ADD3	pink	-0.0667	0.6285	0.0667	0.6285	0.3372	0.0118	-0.3386	0.0115	-0.2276	0.0946	0.8162	0	-0.2259	0.0973
ADH5	pink	0.0009	0.9949	-0.0009	0.9949	0.4157	0.0016	-0.2849	0.035	-0.525	0	0.6439	0	-0.2504	0.0652
ADM	pink	-0.4013	0.0024	0.4013	0.0024	0.3816	0.004	0.1566	0.2535	0.1517	0.2688	0.2386	0.0794	-0.243	0.0738
ADNP	pink	-0.1847	0.177	0.1847	0.177	0.4052	0.0021	-0.2606	0.0546	-0.1643	0.2307	0.7691	0	-0.4264	0.0012
ADO	pink	0.0821	0.5514	-0.0821	0.5514	0.2814	0.0374	-0.4748	0.0002	-0.3734	0.005	0.8132	0	-0.1036	0.4518
AF131215.4	pink	0.3388	0.0114	-0.3388	0.0114	-0.3701	0.0054	-0.1928	0.1585	0.0555	0.6871	-0.3624	0.0066	0.5507	0
AGA	pink	0.0897	0.515	-0.0897	0.515	0.1915	0.1614	-0.4646	0.0004	-0.4903	0.0001	0.5868	0	-0.0616	0.655
AGL	pink	-0.2516	0.0639	0.2516	0.0639	0.6114	0	-0.1611	0.2401	-0.2738	0.0431	0.9067	0	-0.4308	0.001
AGPAT5	pink	-0.0566	0.6813	0.0566	0.6813	0.402	0.0023	-0.2233	0.1013	-0.5302	0	0.7403	0	-0.3064	0.0229
AGPAT9	pink	-0.4699	0.0003	0.4699	0.0003	0.4268	0.0012	0.1479	0.2811	0.306	0.0231	0.37	0.0054	-0.2858	0.0344
AGPS	pink	0.1682	0.2197	-0.1682	0.2197	0.2601	0.0552	-0.5416	0	-0.5898	0	0.9165	0	-0.0749	0.587
AGTPBP1	pink	-0.1738	0.2044	0.1738	0.2044	0.318	0.018	-0.1576	0.2505	0.0208	0.8802	0.6302	0	-0.0477	0.7294
AHCTF1	pink	-0.1361	0.322	0.1361	0.322	0.4442	0.0007	-0.2904	0.0315	-0.2706	0.0457	0.859	0	-0.2951	0.0287
AHR	pink	0.0006	0.9966	-0.0006	0.9966	0.0661	0.6315	-0.2521	0.0633	0.2105	0.123	0.3755	0.0047	0.0518	0.7073
AHSA2	pink	0.3122	0.0203	-0.3122	0.0203	0.062	0.6531	-0.5866	0	-0.5271	0	0.7615	0	0.0368	0.7896
AIMP1	pink	-0.07	0.6115	0.07	0.6115	0.5363	0	-0.3328	0.013	-0.4665	0.0003	0.8073	0	-0.2416	0.0755
AJ420595 /// GOPC	pink	0.1186	0.3887	-0.1186	0.3887	0.1091	0.428	-0.495	0.0001	-0.3304	0.0137	0.5488	0	0.1491	0.2772
AK022030 /// TROVE2	pink	-0.2696	0.0465	0.2696	0.0465	0.6179	0	-0.002	0.9886	-0.3664	0.0059	0.7543	0	-0.4924	0.0001
AK057657 /// RP11-473I1.9	pink	0.2757	0.0416	-0.2757	0.0416	-0.0196	0.887	-0.4793	0.0002	-0.6268	0	0.8024	0	-0.0209	0.8794
AK3	pink	0.3041	0.024	-0.3041	0.024	0.048	0.7276	-0.5777	0	-0.7339	0	0.7388	0	-0.0729	0.5969
AKAP11	pink	0.1696	0.2158	-0.1696	0.2158	0.0435	0.7527	-0.2782	0.0397	-0.0082	0.9523	0.2911	0.0311	0.5607	0
AKAP2 /// PALM2-AKAP2	pink	0.2828	0.0364	-0.2828	0.0364	0.0172	0.9007	-0.4487	0.0006	-0.3577	0.0073	0.4901	0.0001	0.1495	0.2761
AKR1C3	pink	-0.0672	0.6262	0.0672	0.6262	0.243	0.0738	-0.2263	0.0966	-0.1661	0.2255	0.3439	0.0101	-0.0363	0.7925
AL832909 /// LINC00984	pink	0.3568	0.0075	-0.3568	0.0075	-0.2031	0.137	-0.6587	0	-0.4437	0.0007	0.5283	0	0.2125	0.1193
ALDH1A1	pink	0.3405	0.011	-0.3405	0.011	-0.1834	0.1802	-0.6011	0	-0.6443	0	0.488	0.0002	0.1484	0.2797
ALG11 /// UTP14C	pink	0.0157	0.9096	-0.0157	0.9096	0.4201	0.0014	-0.338	0.0116	-0.3116	0.0205	0.834	0	-0.1601	0.2429
ALG13	pink	-0.0074	0.9573	0.0074	0.9573	0.4268	0.0012	-0.3349	0.0125	-0.4434	0.0007	0.8939	0	-0.2699	0.0463
ALG6	pink	0.1393	0.3105	-0.1393	0.3105	0.2122	0.1199	-0.4757	0.0002	-0.4846	0.0002	0.8436	0	-0.1044	0.4481
AMD1	pink	0.0155	0.9105	-0.0155	0.9105	0.3083	0.022	-0.3442	0.0101	-0.5064	0.0001	0.8769	0	-0.2896	0.032
AMFR	pink	0.1508	0.2719	-0.1508	0.2719	-0.0357	0.796	-0.0726	0.5986	-0.1041	0.4496	0.0712	0.6056	0.0675	0.6244
AMIGO2	pink	0.1492	0.277	-0.1492	0.277	0.1742	0.2034	-0.3937	0.0029	-0.523	0	0.7777	0	-0.223	0.1017
AMMECR1L	pink	0.3958	0.0028	-0.3958	0.0028	-0.0829	0.5473	-0.7127	0	-0.6827	0	0.7855	0	0.1374	0.3171
AMN1	pink	-0.0918	0.505	0.0918	0.505	0.4079	0.002	-0.2309	0.0899	-0.2864	0.034	0.7278	0	-0.2175	0.1107
ANAPC4	pink	-0.22	0.1065	0.22	0.1065	0.4627	0.0004	-0.1587	0.2472	-0.2136	0.1174	0.7588	0	-0.3704	0.0054
ANGEL2	pink	0.2298	0.0914	-0.2298	0.0914	0.1921	0.1599	-0.4471	0.0006	-0.6087	0	0.8514	0	-0.2396	0.0781
ANKMY2	pink	0.005	0.9713	-0.005	0.9713	0.355	0.0078	-0.3496	0.0089	-0.5247	0	0.7492	0	-0.3237	0.0159
ANKRA2	pink	0.1062	0.4405	-0.1062	0.4405	0.2376	0.0807	-0.3645	0.0062	-0.6824	0	0.8037	0	-0.3367	0.012
ANKRD12	pink	-0.1953	0.1529	0.1953	0.1529	0.5694	0	-0.1555	0.2568	-0.3814	0.0041	0.8824	0	-0.4288	0.0011
ANKRD27	pink	0.4408	0.0008	-0.4408	0.0008	-0.2294	0.0921	-0.7929	0	-0.4642	0.0004	0.595	0	0.3337	0.0128
ANKRD36B	pink	0.3892	0.0033	-0.3892	0.0033	-0.225	0.0987	-0.5002	0.0001	-0.4669	0.0003	0.4388	0.0008	0.2029	0.1374
ANKRD44	pink	0.1732	0.206	-0.1732	0.206	0.0612	0.6572	-0.6368	0	-0.2883	0.0328	0.7712	0	0.2138	0.117
ANKRD46	pink	0.0236	0.8641	-0.0236	0.8641	0.4302	0.001	-0.3856	0.0036	-0.3828	0.0039	0.8584	0	-0.1235	0.3689
ANKRD55	pink	0.2577	0.0575	-0.2577	0.0575	-0.0148	0.9147	-0.3914	0.0031	-0.3935	0.003	0.4306	0.001	0.1254	0.3616
ANP32E	pink	-0.1707	0.2127	0.1707	0.2127	0.591	0	-0.1505	0.2728	-0.1579	0.2497	0.814	0	-0.3898	0.0033
ANXA4	pink	0.3331	0.013	-0.3331	0.013	-0.1739	0.2041	-0.6151	0	-0.4531	0.0005	0.6528	0	0.1981	0.147
AOC1	pink	-0.0414	0.7642	0.0414	0.7642	-0.0392	0.7766	-0.0686	0.6188	-0.1901	0.1645	0.0657	0.6338	-0.1473	0.2833
AOC3	pink	-0.0336	0.8077	0.0336	0.8077	0.118	0.3909	-0.2919	0.0306	0.159	0.2462	0.2594	0.0559	0.1236	0.3687
AP1S2	pink	-0.3291	0.0142	0.3291	0.0142	0.6718	0	0.0322	0.8154	-0.1428	0.2982	0.7097	0	-0.4159	0.0016
AP5M1	pink	-0.0452	0.7431	0.0452	0.7431	0.484	0.0002	-0.33	0.0139	-0.4863	0.0002	0.9109	0	-0.2746	0.0425
APOBEC3A /// APOBEC3A_B	pink	0.0723	0.5998	-0.0723	0.5998	-0.1068	0.4376	0.024	0.8618	0.0693	0.6154	-0.1955	0.1526	0.2629	0.0524
APOBEC3B	pink	0.1266	0.3569	-0.1266	0.3569	-0.1036	0.4517	-0.1882	0.1689	-0.251	0.0645	0.3281	0.0145	-0.0308	0.8236
APOLD1 /// DDX47	pink	0.1397	0.309	-0.1397	0.309	-0.0527	0.7023	-0.4866	0.0002	-0.2812	0.0375	0.4698	0.0003	-0.0003	0.9985
APPL2	pink	0.393	0.003	-0.393	0.003	-0.0915	0.5066	-0.6235	0	-0.7771	0	0.7945	0	0.0516	0.7081
AQP10	pink	-0.2168	0.1119	0.2168	0.1119	-0.0654	0.6353	0.2075	0.1285	0.1904	0.1638	-0.1625	0.2359	0.0369	0.7889
AQP9	pink	0.0532	0.6999	-0.0532	0.6999	0.1912	0.1619	-0.2417	0.0755	-0.2282	0.0938	0.5745	0	-0.0571	0.6787
ARF4	pink	0.3872	0.0035	-0.3872	0.0035	-0.1159	0.3995	-0.4385	0.0008	-0.6835	0	0.6655	0	-0.0156	0.91
ARFGAP3	pink	0.4707	0.0003	-0.4707	0.0003	-0.3072	0.0225	-0.528	0	-0.5204	0	0.474	0.0003	0.2923	0.0304
ARFGEF1	pink	0.3721	0.0052	-0.3721	0.0052	-0.0199	0.8852	-0.6143	0	-0.6222	0	0.8381	0	0.0983	0.4751
ARFIP1	pink	0.1397	0.3091	-0.1397	0.3091	0.1818	0.1841	-0.5018	0.0001	-0.3816	0.004	0.8407	0	-0.0149	0.9143
ARHGAP12	pink	0.083	0.5467	-0.083	0.5467	0.2501	0.0656	-0.3327	0.0131	-0.4174	0.0015	0.8448	0	-0.1717	0.2099
ARHGEF1	pink	0.1099	0.4246	-0.1099	0.4246	-0.3827	0.0039	0.1497	0.2752	0.3293	0.0141	-0.628	0	0.6552	0
ARHGEF3	pink	0.1188	0.3875	-0.1188	0.3875	0.0917	0.5055	-0.4386	0.0008	-0.3067	0.0228	0.7254	0	-0.1343	0.3284
ARID4A	pink	0.026	0.8505	-0.026	0.8505	0.3719	0.0052	-0.4467	0.0006	-0.3941	0.0029	0.9171	0	-0.0832	0.5457
ARL14EP	pink	-0.2758	0.0415	0.2758	0.0415	0.5971	0	0.0248	0.8576	-0.2808	0.0378	0.6049	0	-0.5298	0
ARL5A /// LOC101929356	pink	-0.2561	0.0591	0.2561	0.0591	0.6558	0	-0.0887	0.5195	-0.221	0.1049	0.8368	0	-0.399	0.0026
ARL8B	pink	-0.1322	0.3361	0.1322	0.3361	0.5093	0.0001	-0.2027	0.1378	-0.3097	0.0214	0.9053	0	-0.4165	0.0016
ARMC1	pink	-0.1018	0.4597	0.1018	0.4597	0.395	0.0028	-0.2594	0.0558	-0.2163	0.1127	0.7505	0	-0.1342	0.3285
ARMCX2	pink	0.3008	0.0256	-0.3008	0.0256	-0.09	0.5135	-0.5728	0	-0.5398	0	0.5095	0.0001	-0.0518	0.7072
ARMCX3	pink	0.3073	0.0225	-0.3073	0.0225	0.021	0.8789	-0.5923	0	-0.6412	0	0.8354	0	-0.0301	0.8275
ARPP19	pink	-0.0942	0.4939	0.0942	0.4939	0.5228	0	-0.2631	0.0523	-0.2011	0.1411	0.8318	0	-0.2688	0.0472
ARRDC3	pink	-0.0038	0.9782	0.0038	0.9782	0.3564	0.0076	-0.3148	0.0193	-0.3188	0.0177	0.8385	0	-0.1724	0.2081
ARRDC4	pink	0.2998	0.0262	-0.2998	0.0262	0.0174	0.8999	-0.3947	0.0029	-0.5252	0	0.594	0	-0.1386	0.3129
ASAP1-IT1	pink	-0.2162	0.1129	0.2162	0.1129	-0.0453	0.7429	0.2575	0.0577	0.596	0	-0.4184	0.0015	0.1871	0.1714
ASAP2	pink	-0.027	0.845	0.027	0.845	0.1555	0.2569	-0.0221	0.8727	-0.1856	0.1749	0.394	0.0029	-0.2475	0.0684
ASF1A	pink	-0.0699	0.6119	0.0699	0.6119	0.5251	0	-0.2044	0.1345	-0.3973	0.0027	0.7559	0	-0.2707	0.0456
ATAD1	pink	0.0248	0.8575	-0.0248	0.8575	0.4218	0.0013	-0.3496	0.0089	-0.5559	0	0.896	0	-0.2734	0.0434
ATF1	pink	0.3025	0.0248	-0.3025	0.0248	0.1037	0.4513	-0.6214	0	-0.5749	0	0.9107	0	-0.0268	0.8459
ATF2	pink	0.2557	0.0596	-0.2557	0.0596	0.1649	0.229	-0.5072	0.0001	-0.7054	0	0.8617	0	-0.059	0.6688
ATG4C	pink	0.0955	0.4878	-0.0955	0.4878	0.2635	0.0519	-0.4788	0.0002	-0.3216	0.0166	0.8272	0	-0.0816	0.5539
ATG5	pink	-0.3271	0.0148	0.3271	0.0148	0.6805	0	-0.1551	0.2581	-0.0003	0.9984	0.7742	0	-0.3389	0.0114
ATP10D	pink	-0.1663	0.2251	0.1663	0.2251	0.4805	0.0002	-0.1676	0.2214	-0.0757	0.5829	0.7751	0	-0.2889	0.0324
ATP13A3	pink	0.1634	0.2331	-0.1634	0.2331	0.1864	0.173	-0.3602	0.0069	-0.6515	0	0.7492	0	-0.2231	0.1016
ATP2B1	pink	-0.1244	0.3656	0.1244	0.3656	0.3804	0.0042	-0.2677	0.0481	-0.1212	0.378	0.8122	0	-0.1897	0.1655
ATP6V1A	pink	0.5319	0	-0.5319	0	-0.3247	0.0156	-0.7004	0	-0.4907	0.0001	0.6559	0	0.3314	0.0134
ATP6V1C1	pink	-0.0522	0.7049	0.0522	0.7049	0.4715	0.0003	-0.3048	0.0237	-0.4009	0.0024	0.8033	0	-0.2141	0.1164
ATP8B4	pink	0.2505	0.0651	-0.2505	0.0651	0.1114	0.418	-0.5017	0.0001	-0.5475	0	0.7849	0	-0.0114	0.9344
ATR	pink	0.3315	0.0134	-0.3315	0.0134	-0.0668	0.6277	-0.7473	0	-0.635	0	0.7955	0	0.151	0.2712
ATRX	pink	-0.0523	0.7044	0.0523	0.7044	0.2867	0.0338	-0.2494	0.0663	-0.3558	0.0077	0.7219	0	-0.0796	0.5633
AUH	pink	0.297	0.0277	-0.297	0.0277	0.1096	0.4257	-0.3562	0.0076	-0.6721	0	0.5759	0	-0.1164	0.3972
AZIN1	pink	-0.1645	0.2301	0.1645	0.2301	0.4902	0.0001	-0.0883	0.5216	-0.3424	0.0105	0.8191	0	-0.5214	0
AZU1	pink	-0.1225	0.3729	0.1225	0.3729	0.0755	0.5838	0.1081	0.4323	0.2056	0.1322	-0.1183	0.3899	-0.0234	0.8654
B3GNT2	pink	0.2456	0.0707	-0.2456	0.0707	0.1058	0.4422	-0.4125	0.0018	-0.6403	0	0.808	0	-0.1156	0.4007
BACH2	pink	0.0007	0.996	-0.0007	0.996	0.1629	0.2348	-0.2478	0.0681	-0.0504	0.7147	0.4677	0.0003	-0.1097	0.4255
BANK1	pink	-0.0091	0.9474	0.0091	0.9474	0.2544	0.0609	0.0034	0.9802	0.1234	0.3694	0.3335	0.0128	-0.1598	0.2438
BAZ1A	pink	-0.213	0.1184	0.213	0.1184	0.4863	0.0002	-0.1122	0.4146	-0.0731	0.5958	0.71	0	-0.2672	0.0486
BAZ2B	pink	-0.1548	0.259	0.1548	0.259	0.4985	0.0001	-0.1427	0.2985	-0.2047	0.1338	0.7676	0	-0.2741	0.0429
BBS10	pink	-0.01	0.9423	0.01	0.9423	0.3468	0.0095	-0.3277	0.0146	-0.4048	0.0022	0.8185	0	-0.2175	0.1106
BC036778 /// NCOA3	pink	0.2411	0.0762	-0.2411	0.0762	-0.3969	0.0027	-0.0986	0.4739	0.2757	0.0416	-0.3772	0.0045	0.6533	0
BC062753	pink	0.0157	0.9093	-0.0157	0.9093	0.1988	0.1456	-0.1961	0.1513	-0.5729	0	0.5452	0	-0.2652	0.0503
BCAS2	pink	-0.1901	0.1645	0.1901	0.1645	0.4766	0.0002	-0.218	0.1098	-0.0602	0.6624	0.6151	0	-0.2559	0.0593
BCL6	pink	-0.1881	0.169	0.1881	0.169	0.2563	0.0589	-0.1294	0.3463	0.0359	0.7949	0.3997	0.0025	-0.0063	0.9635
BCLAF1	pink	0.0196	0.8868	-0.0196	0.8868	0.3337	0.0128	-0.4177	0.0015	-0.2332	0.0866	0.8642	0	-0.0312	0.8211
BEND2	pink	-0.0135	0.9223	0.0135	0.9223	0.1158	0.3997	0.0202	0.8838	-0.048	0.728	0.2267	0.096	-0.0277	0.8406
BET1	pink	0.0063	0.9633	-0.0063	0.9633	0.2836	0.0359	-0.1063	0.4397	-0.616	0	0.58	0	-0.3715	0.0052
BIRC3	pink	-0.0005	0.997	0.0005	0.997	0.3969	0.0027	-0.1543	0.2607	-0.4956	0.0001	0.5813	0	-0.1702	0.214
BLNK	pink	0.3199	0.0173	-0.3199	0.0173	-0.077	0.5764	-0.367	0.0058	-0.2522	0.0632	0.4295	0.0011	0.0851	0.5367
BLOC1S5-TXNDC5 /// TXNDC5	pink	0.2094	0.125	-0.2094	0.125	-0.2813	0.0375	-0.3255	0.0153	-0.0954	0.4886	0.2604	0.0548	0.0382	0.7818
BMI1 /// COMMD3-BMI1	pink	-0.2286	0.0932	0.2286	0.0932	0.6204	0	0.0229	0.868	-0.2675	0.0483	0.7251	0	-0.4297	0.0011
BNIP2	pink	-0.2263	0.0966	0.2263	0.0966	0.559	0	-0.1516	0.2693	-0.1038	0.4508	0.8746	0	-0.3995	0.0025
BNIP3	pink	-0.2531	0.0623	0.2531	0.0623	0.4893	0.0002	0.0003	0.9986	-0.1968	0.1497	0.419	0.0015	-0.5085	0.0001
BOD1L1	pink	0.2443	0.0723	-0.2443	0.0723	-0.034	0.8053	-0.5245	0	-0.3297	0.014	0.6935	0	0.114	0.4074
BOLA2 /// SMG1P2 /// SMG1P5	pink	-0.19	0.1647	0.19	0.1647	0.5043	0.0001	-0.0645	0.6399	-0.1586	0.2476	0.5896	0	-0.2199	0.1068
BRI3BP	pink	0.2977	0.0273	-0.2977	0.0273	-0.0294	0.8311	-0.4744	0.0003	-0.5354	0	0.5995	0	-0.0452	0.7434
BSG	pink	0.1906	0.1634	-0.1906	0.1634	-0.3525	0.0083	0.2757	0.0416	0.0076	0.9563	-0.4195	0.0014	0.1091	0.4277
BST1	pink	-0.2684	0.0476	0.2684	0.0476	0.4703	0.0003	-0.0572	0.6784	-0.2676	0.0482	0.6096	0	-0.4072	0.002
BTBD1	pink	-0.2518	0.0637	0.2518	0.0637	0.5177	0.0001	-0.1057	0.4424	0.0016	0.9905	0.7785	0	-0.3983	0.0026
BTBD3	pink	0.1621	0.237	-0.1621	0.237	0.0505	0.7143	-0.3584	0.0072	-0.6807	0	0.5503	0	-0.1259	0.3597
BTNL8	pink	-0.0018	0.9894	0.0018	0.9894	0.1778	0.1941	-0.0372	0.7872	-0.1137	0.4084	0.3441	0.0101	-0.0682	0.6208
BZW1	pink	-0.0728	0.5971	0.0728	0.5971	0.4413	0.0007	-0.2329	0.0871	-0.4368	0.0009	0.8895	0	-0.4324	0.001
C10orf32	pink	0.3454	0.0098	-0.3454	0.0098	0.1549	0.2588	-0.593	0	-0.7441	0	0.8246	0	0.0034	0.9803
C12orf5	pink	0.3097	0.0214	-0.3097	0.0214	0.0509	0.7123	-0.577	0	-0.6642	0	0.6137	0	0.039	0.7772
C14orf142	pink	-0.0367	0.79	0.0367	0.79	0.4617	0.0004	-0.3414	0.0108	-0.3872	0.0035	0.6943	0	-0.1227	0.372
C16orf72	pink	-0.1225	0.3731	0.1225	0.3731	0.4736	0.0003	-0.2111	0.1218	-0.3026	0.0247	0.8186	0	-0.3402	0.0111
C16orf80	pink	0.4262	0.0012	-0.4262	0.0012	-0.2395	0.0782	-0.7365	0	-0.6601	0	0.5615	0	0.1225	0.3728
C1D	pink	-0.0145	0.9164	0.0145	0.9164	0.4466	0.0006	-0.1861	0.1738	-0.3824	0.004	0.7597	0	-0.2766	0.0409
C1orf52	pink	0.0026	0.9849	-0.0026	0.9849	0.4245	0.0012	-0.4006	0.0024	-0.5387	0	0.8793	0	-0.2734	0.0434
C1QBP	pink	0.1039	0.4505	-0.1039	0.4505	0.1439	0.2945	-0.2831	0.0362	-0.3099	0.0213	0.2953	0.0286	-0.2001	0.1429
C20orf197	pink	0.4885	0.0002	-0.4885	0.0002	-0.2331	0.0867	-0.6653	0	-0.6456	0	0.5481	0	0.3788	0.0043
C21orf91	pink	-0.249	0.0668	0.249	0.0668	0.6171	0	-0.061	0.6581	0.0554	0.6879	0.7211	0	-0.2505	0.0651
C2CD5	pink	-0.1836	0.1798	0.1836	0.1798	0.4637	0.0004	-0.1435	0.2961	-0.26	0.0552	0.8544	0	-0.4406	0.0008
C2orf47	pink	-0.3634	0.0064	0.3634	0.0064	0.5378	0	0.0365	0.7913	-0.2649	0.0507	0.48	0.0002	-0.5801	0
C2orf69	pink	-0.2605	0.0548	0.2605	0.0548	0.6344	0	-0.0146	0.916	-0.2523	0.0632	0.7902	0	-0.5187	0
C3orf38	pink	0.3399	0.0111	-0.3399	0.0111	0.0365	0.7915	-0.6132	0	-0.471	0.0003	0.6548	0	0.4395	0.0008
C4A /// C4B /// C4B_2	pink	-0.4903	0.0001	0.4903	0.0001	0.1812	0.1854	0.7114	0	0.4781	0.0002	-0.4995	0.0001	-0.2536	0.0617
C4orf32	pink	0.1899	0.165	-0.1899	0.165	0.2081	0.1274	-0.5228	0	-0.545	0	0.917	0	-0.088	0.523
C5orf28	pink	0.3753	0.0047	-0.3753	0.0047	0.0325	0.8139	-0.7184	0	-0.5294	0	0.7289	0	0.3523	0.0083
C6orf120	pink	-0.2216	0.104	0.2216	0.104	0.5905	0	-0.123	0.3711	-0.3044	0.0238	0.864	0	-0.4742	0.0003
C6orf211	pink	-0.0707	0.6081	0.0707	0.6081	0.4882	0.0002	-0.2905	0.0315	-0.3117	0.0205	0.9219	0	-0.3002	0.026
C7orf31	pink	0.3463	0.0096	-0.3463	0.0096	-0.1129	0.412	-0.695	0	-0.4014	0.0024	0.6647	0	0.1111	0.4193
C7orf60	pink	-0.0749	0.587	0.0749	0.587	0.4865	0.0002	-0.3242	0.0158	-0.344	0.0101	0.935	0	-0.2996	0.0263
C8orf44-SGK3 /// SGK3	pink	0.1893	0.1663	-0.1893	0.1663	0.0075	0.9569	-0.4361	0.0009	-0.1939	0.156	0.5383	0	0.2606	0.0547
C8orf76	pink	-0.0206	0.8815	0.0206	0.8815	0.3079	0.0222	-0.4824	0.0002	-0.5099	0.0001	0.6787	0	-0.063	0.6477
CAAP1	pink	0.0362	0.793	-0.0362	0.793	0.381	0.0041	-0.3206	0.017	-0.4181	0.0015	0.8664	0	-0.3105	0.0211
CAB39	pink	0.1852	0.1757	-0.1852	0.1757	0.188	0.1693	-0.496	0.0001	-0.4502	0.0006	0.9076	0	-0.096	0.4857
CAMK4	pink	0.1767	0.1969	-0.1767	0.1969	0.1598	0.2439	-0.4658	0.0003	-0.3267	0.0149	0.6273	0	0.0474	0.7309
CAPN7	pink	0.0874	0.5259	-0.0874	0.5259	0.2856	0.0345	-0.4703	0.0003	-0.5669	0	0.9357	0	-0.1854	0.1754
CAPZA2	pink	-0.1194	0.3854	0.1194	0.3854	0.5724	0	-0.1433	0.2965	-0.1737	0.2048	0.7656	0	-0.1527	0.2657
CBLL1	pink	0.4453	0.0007	-0.4453	0.0007	-0.1477	0.2819	-0.7646	0	-0.7744	0	0.7664	0	0.1267	0.3568
CBWD1 /// CBWD2 /// CBWD3 /// CBWD5 /// CBWD6 /// CBWD7 /// LOC101060578	pink	-0.0717	0.6031	0.0717	0.6031	0.5096	0.0001	-0.3294	0.0141	-0.3247	0.0156	0.8469	0	-0.1584	0.2482
CBX1	pink	0.0978	0.4774	-0.0978	0.4774	0.2104	0.1232	-0.4156	0.0016	-0.405	0.0022	0.7702	0	-0.2553	0.0599
CBX3	pink	0.0103	0.9406	-0.0103	0.9406	0.3596	0.007	-0.4247	0.0012	-0.3735	0.005	0.7322	0	-0.0072	0.9587
CCAR1	pink	0.4048	0.0022	-0.4048	0.0022	-0.138	0.3152	-0.712	0	-0.6361	0	0.6463	0	0.0837	0.5437
CCBL2	pink	-0.0726	0.5986	0.0726	0.5986	0.2963	0.0281	-0.2461	0.0701	0.0364	0.7921	0.5156	0.0001	-0.0447	0.7458
CCDC186	pink	0.1921	0.1599	-0.1921	0.1599	0.1204	0.3814	-0.6144	0	-0.481	0.0002	0.8533	0	0.1318	0.3373
CCDC28A	pink	0.2107	0.1225	-0.2107	0.1225	0.0931	0.4989	-0.3682	0.0057	-0.6272	0	0.6277	0	-0.1611	0.24
CCDC47	pink	0.2496	0.0661	-0.2496	0.0661	0.1674	0.2219	-0.5415	0	-0.731	0	0.7811	0	-0.0536	0.6977
CCDC6	pink	0.3297	0.014	-0.3297	0.014	0.0785	0.5687	-0.5619	0	-0.5176	0.0001	0.799	0	0.0561	0.6839
CCL3 /// CCL3L1 /// CCL3L3	pink	0.0711	0.6059	-0.0711	0.6059	-0.1384	0.3135	-0.2978	0.0272	-0.1424	0.2995	0.219	0.1081	0.1427	0.2988
CCNC	pink	-0.2904	0.0315	0.2904	0.0315	0.5952	0	-0.1533	0.2637	-0.2351	0.084	0.7969	0	-0.408	0.002
CCNG2	pink	0.2119	0.1204	-0.2119	0.1204	0.095	0.4901	-0.5344	0	-0.3403	0.011	0.8575	0	-0.042	0.7609
CCNT2	pink	0.133	0.3329	-0.133	0.3329	0.2936	0.0296	-0.4875	0.0002	-0.6085	0	0.9617	0	-0.1928	0.1584
CCNYL1	pink	0.3975	0.0027	-0.3975	0.0027	-0.0807	0.5581	-0.6921	0	-0.5581	0	0.6848	0	0.2598	0.0555
CCPG1	pink	-0.2512	0.0643	0.2512	0.0643	0.5062	0.0001	-0.0814	0.5544	-0.2392	0.0786	0.7007	0	-0.3342	0.0127
CCR2	pink	0.046	0.7386	-0.046	0.7386	0.2348	0.0844	-0.3503	0.0088	-0.3406	0.0109	0.7956	0	-0.2256	0.0977
CCR3	pink	-0.0333	0.8092	0.0333	0.8092	-0.0227	0.8694	-0.0969	0.4816	-0.0961	0.4853	0.1647	0.2294	-0.1	0.4676
CCT6A	pink	-0.0326	0.8132	0.0326	0.8132	0.3077	0.0223	-0.4027	0.0023	-0.1693	0.2166	0.7061	0	-0.1808	0.1865
CCZ1 /// CCZ1B	pink	0.09	0.5135	-0.09	0.5135	0.3238	0.0159	-0.3725	0.0051	-0.5991	0	0.7897	0	-0.2581	0.0571
CD160	pink	0.1517	0.2689	-0.1517	0.2689	0.0393	0.7758	-0.3913	0.0031	-0.3315	0.0134	0.4013	0.0024	0.2225	0.1025
CD164	pink	0.0007	0.9957	-0.0007	0.9957	0.3878	0.0034	-0.2747	0.0424	-0.2849	0.035	0.9038	0	-0.2626	0.0528
CD200	pink	0.4909	0.0001	-0.4909	0.0001	-0.1649	0.229	-0.4822	0.0002	-0.605	0	0.3938	0.0029	0.1484	0.2796
CD28	pink	0.3532	0.0082	-0.3532	0.0082	0.1601	0.2428	-0.476	0.0002	-0.6972	0	0.7021	0	-0.0847	0.5388
CD302 /// LY75 /// LY75-CD302	pink	-0.1287	0.3492	0.1287	0.3492	0.4725	0.0003	-0.2231	0.1016	-0.1558	0.2561	0.8074	0	-0.2451	0.0713
CD3G	pink	-0.2836	0.0359	0.2836	0.0359	0.1868	0.1721	0.3486	0.0091	0.3736	0.005	-0.4347	0.0009	-0.2063	0.1308
CD46	pink	-0.081	0.5564	0.081	0.5564	0.3594	0.007	-0.2832	0.0361	-0.1733	0.2057	0.8648	0	-0.2595	0.0557
CD55	pink	-0.1461	0.2871	0.1461	0.2871	0.2442	0.0723	-0.0695	0.614	-0.1505	0.2727	0.6022	0	-0.2579	0.0573
CD69	pink	-0.2352	0.0839	0.2352	0.0839	0.6695	0	-0.0817	0.5533	-0.1883	0.1687	0.7658	0	-0.4554	0.0005
CD79A	pink	0.214	0.1167	-0.214	0.1167	0.0111	0.9362	-0.1465	0.2858	-0.0687	0.6183	0.1627	0.2352	0.0117	0.9324
CD8A	pink	0.2627	0.0527	-0.2627	0.0527	-0.249	0.0667	-0.2177	0.1104	-0.0898	0.5144	-0.2215	0.104	0.2604	0.0549
CDC42SE2	pink	0.2026	0.1379	-0.2026	0.1379	0.2229	0.1019	-0.4324	0.001	-0.3855	0.0037	0.8399	0	-0.0593	0.667
CDC73	pink	0.054	0.6953	-0.054	0.6953	0.3732	0.005	-0.3682	0.0057	-0.4207	0.0014	0.9247	0	-0.2474	0.0686
CDK17	pink	0.0033	0.9812	-0.0033	0.9812	0.3907	0.0032	-0.3511	0.0086	-0.3408	0.0109	0.9298	0	-0.2553	0.0599
CDK2AP1	pink	0.3531	0.0082	-0.3531	0.0082	-0.3069	0.0227	-0.3801	0.0042	-0.3562	0.0076	0.3497	0.0089	0.1202	0.3821
CDKN1B	pink	0.213	0.1185	-0.213	0.1185	0.1601	0.243	-0.4358	0.0009	-0.4312	0.001	0.8544	0	-0.1592	0.2456
CDKN1C	pink	-0.0328	0.8121	0.0328	0.8121	-0.2514	0.0641	0.0188	0.8917	0.0999	0.4682	-0.311	0.0208	0.2522	0.0632
CDKN2AIP	pink	0.025	0.8564	-0.025	0.8564	0.3815	0.0041	-0.3635	0.0064	-0.34	0.0111	0.8645	0	-0.2603	0.055
CEACAM6	pink	-0.1232	0.3703	0.1232	0.3703	0.074	0.5912	0.1414	0.3032	0.1322	0.336	-0.1186	0.3883	-0.0575	0.6766
CEACAM8	pink	-0.0498	0.718	0.0498	0.718	0.0667	0.6286	0.0526	0.7029	0.0549	0.6907	-0.0715	0.6038	-0.0155	0.9107
CECR6	pink	-0.0515	0.7086	0.0515	0.7086	-0.093	0.4995	-0.0357	0.7957	0.218	0.1098	-0.0816	0.5539	0.0784	0.5693
CENPC	pink	0.3051	0.0235	-0.3051	0.0235	-0.0138	0.9205	-0.5633	0	-0.72	0	0.7533	0	-0.046	0.7389
CENPK	pink	-0.0364	0.792	0.0364	0.792	0.4889	0.0002	-0.1168	0.3959	-0.1132	0.4105	0.6042	0	-0.177	0.1962
CEP192	pink	0.054	0.6956	-0.054	0.6956	0.1941	0.1556	-0.5545	0	-0.4633	0.0004	0.8371	0	-0.0792	0.5653
CEP57	pink	-0.2667	0.049	0.2667	0.049	0.7137	0	-0.1014	0.4614	-0.2706	0.0457	0.796	0	-0.4098	0.0019
CETN2	pink	-0.2301	0.091	0.2301	0.091	0.1855	0.1751	0.5375	0	0.0423	0.7589	-0.4286	0.0011	-0.2661	0.0495
CHD1	pink	-0.2118	0.1207	0.2118	0.1207	0.5648	0	-0.1543	0.2608	-0.0153	0.9117	0.7464	0	-0.2008	0.1417
CHMP2B	pink	-0.1527	0.2658	0.1527	0.2658	0.486	0.0002	-0.2721	0.0445	-0.2157	0.1137	0.9042	0	-0.3825	0.0039
CHRM3-AS2	pink	0.123	0.3708	-0.123	0.3708	0.0616	0.6549	-0.2073	0.1289	-0.2455	0.0708	0.3848	0.0037	0.0736	0.5934
CHSY1	pink	-0.0607	0.66	0.0607	0.66	0.2174	0.1108	-0.3011	0.0255	-0.1773	0.1954	0.6442	0	-0.0737	0.5929
CHUK	pink	-0.0281	0.8388	0.0281	0.8388	0.3613	0.0067	-0.3043	0.0239	0.0041	0.9765	0.7301	0	-0.1088	0.4293
CLEC12A	pink	-0.1777	0.1943	0.1777	0.1943	0.369	0.0056	-0.023	0.8678	-0.0751	0.5859	0.3849	0.0037	-0.3171	0.0183
CLEC12B	pink	0.1877	0.1699	-0.1877	0.1699	0.0366	0.7908	-0.4225	0.0013	-0.5004	0.0001	0.4899	0.0001	-0.04	0.7719
CLEC2D	pink	0.3045	0.0238	-0.3045	0.0238	0.0135	0.9222	-0.6639	0	-0.6435	0	0.7587	0	0.1731	0.2064
CLEC4E	pink	-0.018	0.8964	0.018	0.8964	0.2917	0.0307	-0.2657	0.0499	-0.1704	0.2135	0.6765	0	-0.2134	0.1178
CLEC5A	pink	0.1468	0.285	-0.1468	0.285	-0.0246	0.8585	-0.421	0.0014	-0.508	0.0001	0.5027	0.0001	0.0538	0.6965
CLINT1	pink	-0.0535	0.6983	0.0535	0.6983	0.3528	0.0082	-0.2529	0.0624	-0.339	0.0113	0.6992	0	-0.4218	0.0013
CLIP4	pink	0.1943	0.1552	-0.1943	0.1552	0.189	0.167	-0.5819	0	-0.5636	0	0.8921	0	-0.0063	0.9634
CLK1	pink	-0.0292	0.8325	0.0292	0.8325	0.4028	0.0023	-0.3932	0.003	-0.3373	0.0118	0.9322	0	-0.2718	0.0447
CLK4	pink	0.0771	0.5758	-0.0771	0.5758	0.2435	0.0733	-0.4283	0.0011	-0.3202	0.0172	0.733	0	0.0595	0.6661
CLPX	pink	-0.2296	0.0917	0.2296	0.0917	0.4692	0.0003	0.1047	0.4468	-0.1881	0.169	0.6322	0	-0.4445	0.0007
CMPK1	pink	-0.2603	0.055	0.2603	0.055	0.6343	0	0.0013	0.9925	-0.0277	0.8409	0.7453	0	-0.4174	0.0015
CMTM5	pink	0.0795	0.5638	-0.0795	0.5638	-0.2874	0.0333	0.1035	0.452	0.1218	0.3758	-0.2649	0.0507	0.2009	0.1413
CMTR2	pink	0.2259	0.0972	-0.2259	0.0972	0.1989	0.1455	-0.5892	0	-0.5969	0	0.9216	0	-0.0517	0.7078
CNBP	pink	0.4476	0.0006	-0.4476	0.0006	-0.0347	0.8013	-0.6377	0	-0.4887	0.0002	0.7143	0	0.0607	0.66
CNEP1R1	pink	-0.122	0.375	0.122	0.375	0.4136	0.0017	-0.2807	0.0379	-0.0933	0.4982	0.8053	0	-0.2089	0.1259
CNIH1	pink	-0.0204	0.8823	0.0204	0.8823	0.4613	0.0004	-0.2414	0.0759	-0.5141	0.0001	0.8057	0	-0.3799	0.0042
CNOT6	pink	-0.2844	0.0353	0.2844	0.0353	0.5091	0.0001	0.1049	0.4461	-0.2256	0.0977	0.6366	0	-0.492	0.0001
CNOT7	pink	0.5193	0	-0.5193	0	-0.1055	0.4433	-0.7536	0	-0.714	0	0.6938	0	0.3619	0.0066
CNOT8	pink	0.2641	0.0514	-0.2641	0.0514	0.175	0.2013	-0.4677	0.0003	-0.5579	0	0.8894	0	-0.1506	0.2724
CNTNAP3 /// CNTNAP3B	pink	-0.0413	0.7647	0.0413	0.7647	0.2988	0.0267	-0.2561	0.0591	-0.1702	0.214	0.6635	0	-0.1223	0.3735
CNTNAP3 /// CNTNAP3B /// CNTNAP3P2	pink	0.1152	0.4021	-0.1152	0.4021	0.1425	0.2994	-0.3448	0.0099	-0.4613	0.0004	0.6822	0	-0.1347	0.3268
COA5	pink	0.0287	0.8354	-0.0287	0.8354	0.3994	0.0025	-0.3964	0.0027	-0.35	0.0088	0.824	0	-0.2158	0.1136
COMMD2	pink	0.1841	0.1785	-0.1841	0.1785	0.2203	0.1061	-0.5115	0.0001	-0.4526	0.0005	0.7986	0	0.0082	0.9524
CPA3	pink	-0.0964	0.4838	0.0964	0.4838	0.2702	0.046	-0.0771	0.5756	-0.1065	0.4388	0.2983	0.027	-0.3165	0.0186
CPAMD8	pink	0.0478	0.7289	-0.0478	0.7289	-0.2368	0.0817	0.0238	0.863	0.5467	0	-0.377	0.0045	0.1965	0.1504
CPD	pink	-0.1402	0.3074	0.1402	0.3074	0.4091	0.0019	-0.2254	0.098	-0.1791	0.1906	0.8012	0	-0.2356	0.0833
CPNE3	pink	0.2153	0.1144	-0.2153	0.1144	0.0951	0.4896	-0.5263	0	-0.2765	0.041	0.5529	0	0.1234	0.3694
CPOX	pink	0.0508	0.7127	-0.0508	0.7127	0.1618	0.238	-0.2751	0.0421	-0.5947	0	0.7283	0	-0.1884	0.1683
CPPED1	pink	0.3789	0.0043	-0.3789	0.0043	-0.1711	0.2116	-0.6686	0	-0.4355	0.0009	0.6477	0	0.2691	0.047
CPSF6	pink	0.0678	0.6226	-0.0678	0.6226	0.3109	0.0209	-0.4756	0.0002	-0.4277	0.0011	0.912	0	-0.1711	0.2118
CRIM1	pink	0.1684	0.2192	-0.1684	0.2192	-0.1186	0.3886	-0.4889	0.0002	-0.0647	0.6391	0.3277	0.0146	0.4214	0.0014
CRIP1	pink	-0.0749	0.5869	0.0749	0.5869	-0.0514	0.7096	0.0409	0.7667	0.1604	0.2421	-0.2793	0.0389	-0.0027	0.9844
CRLF3	pink	0.139	0.3113	-0.139	0.3113	0.2444	0.0721	-0.3845	0.0038	-0.5141	0.0001	0.8816	0	-0.1828	0.1816
CRNKL1	pink	0.0507	0.7133	-0.0507	0.7133	0.3416	0.0107	-0.4061	0.0021	-0.5044	0.0001	0.9099	0	-0.2137	0.1172
CRTAM	pink	0.2082	0.1271	-0.2082	0.1271	0.0449	0.7448	-0.5156	0.0001	-0.4411	0.0007	0.4039	0.0022	0.1879	0.1695
CRY1	pink	0.2517	0.0638	-0.2517	0.0638	0.0938	0.4959	-0.497	0.0001	-0.7082	0	0.8231	0	-0.1774	0.195
CRYZ	pink	0.0875	0.5251	-0.0875	0.5251	0.2852	0.0348	-0.2702	0.046	-0.5336	0	0.5873	0	-0.2875	0.0333
CSF2RB	pink	0.2005	0.1422	-0.2005	0.1422	0.1314	0.3391	-0.4824	0.0002	-0.4137	0.0017	0.8465	0	-0.1027	0.4558
CSGALNACT1	pink	-0.1599	0.2434	0.1599	0.2434	0.5659	0	-0.1797	0.1892	-0.236	0.0829	0.7542	0	-0.3704	0.0054
CSGALNACT2	pink	-0.0976	0.4782	0.0976	0.4782	0.3736	0.005	-0.2295	0.0918	-0.3476	0.0093	0.8631	0	-0.3938	0.0029
CSTF2T	pink	0.0899	0.5139	-0.0899	0.5139	0.1354	0.3244	-0.5019	0.0001	-0.094	0.4946	0.601	0	0.1104	0.4224
CTB-167B5.2	pink	0.0107	0.9385	-0.0107	0.9385	0.3194	0.0174	-0.2924	0.0303	-0.3807	0.0041	0.7629	0	-0.1629	0.2348
CTB-31O20.2	pink	0.0617	0.6543	-0.0617	0.6543	0.208	0.1276	-0.515	0.0001	-0.2739	0.043	0.6537	0	0.0169	0.9027
CTBS	pink	-0.0488	0.7234	0.0488	0.7234	0.3076	0.0223	-0.3104	0.0211	-0.0698	0.6124	0.7612	0	-0.1863	0.1731
CTC-428G20.3	pink	-0.1868	0.172	0.1868	0.172	0.4853	0.0002	-0.1912	0.1619	-0.502	0.0001	0.8015	0	-0.3395	0.0112
CTC-510F12.4	pink	-0.1279	0.3521	0.1279	0.3521	0.1243	0.3661	0.0748	0.5874	0.0323	0.8149	-0.0985	0.4745	-0.1037	0.4513
CTD-2292M16.8	pink	0.4205	0.0014	-0.4205	0.0014	-0.2765	0.041	-0.6922	0	-0.5002	0.0001	0.5131	0.0001	0.4033	0.0023
CTD-2528L19.6	pink	0.4412	0.0007	-0.4412	0.0007	-0.002	0.9882	-0.5712	0	-0.8197	0	0.637	0	0.0506	0.714
CTD-3092A11.2	pink	0.2122	0.1199	-0.2122	0.1199	-0.01	0.9422	-0.5428	0	-0.2046	0.1341	0.642	0	0.2083	0.1269
CTDSPL2	pink	0.2368	0.0817	-0.2368	0.0817	0.2578	0.0574	-0.5463	0	-0.5781	0	0.9173	0	-0.0057	0.9671
CTR9	pink	0.4502	0.0006	-0.4502	0.0006	-0.2014	0.1404	-0.7213	0	-0.6064	0	0.7211	0	0.1249	0.3635
CTSG	pink	-0.1498	0.2748	0.1498	0.2748	0.1104	0.4222	0.0946	0.4921	0.1387	0.3127	-0.1303	0.3431	-0.0769	0.5771
CUL3	pink	-0.0156	0.9103	0.0156	0.9103	0.423	0.0013	-0.3732	0.005	-0.4262	0.0012	0.9433	0	-0.2717	0.0448
CUL4B	pink	0.1817	0.1844	-0.1817	0.1844	0.2198	0.1068	-0.4616	0.0004	-0.6692	0	0.9029	0	-0.148	0.2809
CWC22	pink	0.1312	0.3398	-0.1312	0.3398	0.1757	0.1994	-0.3313	0.0135	-0.7107	0	0.5496	0	-0.0874	0.5257
CXCL1	pink	0.3621	0.0066	-0.3621	0.0066	-0.2344	0.085	-0.4308	0.001	-0.6082	0	0.3631	0.0064	0.0719	0.6021
CXCL8	pink	0.049	0.7223	-0.049	0.7223	0.2723	0.0443	-0.3176	0.0181	-0.3385	0.0115	0.7013	0	-0.2447	0.0718
CXorf23	pink	0.1606	0.2415	-0.1606	0.2415	0.2093	0.1251	-0.4491	0.0006	-0.564	0	0.8083	0	-0.1032	0.4532
CYB5R4	pink	-0.0818	0.5525	0.0818	0.5525	0.4478	0.0006	-0.3243	0.0157	-0.3937	0.0029	0.8504	0	-0.2721	0.0445
CYBRD1	pink	-0.1202	0.3821	0.1202	0.3821	0.2576	0.0576	0.0998	0.4683	-0.1356	0.3235	0.2961	0.0282	-0.1866	0.1725
CYP1B1	pink	0.0232	0.8664	-0.0232	0.8664	0.2226	0.1023	-0.1556	0.2565	-0.2824	0.0367	0.5849	0	-0.226	0.097
CYP4F3	pink	0.1263	0.3583	-0.1263	0.3583	0.0198	0.886	-0.2828	0.0365	-0.3429	0.0104	0.4655	0.0003	0.0762	0.5801
DAB1 /// OMA1	pink	-0.1601	0.243	0.1601	0.243	0.5021	0.0001	-0.1553	0.2577	-0.212	0.1201	0.5952	0	-0.3685	0.0056
DBF4	pink	0.2976	0.0273	-0.2976	0.0273	-0.0031	0.9818	-0.6827	0	-0.7123	0	0.7393	0	0.0874	0.5256
DBR1	pink	0.2212	0.1046	-0.2212	0.1046	0.1551	0.2582	-0.5664	0	-0.5841	0	0.8352	0	-0.0391	0.7768
DCK	pink	-0.2523	0.0631	0.2523	0.0631	0.5489	0	0.0784	0.5692	-0.0491	0.7216	0.6837	0	-0.5122	0.0001
DDHD2	pink	0.1825	0.1824	-0.1825	0.1824	0.1324	0.3354	-0.53	0	-0.4775	0.0002	0.7729	0	-0.0507	0.713
DDX21	pink	-0.1045	0.4476	0.1045	0.4476	0.315	0.0191	-0.258	0.0572	-0.3034	0.0243	0.6706	0	-0.2942	0.0293
DDX26B	pink	0.0578	0.6752	-0.0578	0.6752	0.2645	0.051	-0.5039	0.0001	-0.4454	0.0007	0.9003	0	-0.1528	0.2653
DDX3X	pink	0.1718	0.2099	-0.1718	0.2099	0.1341	0.329	-0.3309	0.0136	-0.4821	0.0002	0.8014	0	-0.1561	0.2549
DDX5	pink	0.0647	0.6387	-0.0647	0.6387	0.1208	0.3796	-0.3825	0.0039	0.0192	0.8895	0.3761	0.0047	0.2172	0.1111
DDX5 /// MIR3064 /// MIR5047	pink	0.3732	0.005	-0.3732	0.005	-0.1129	0.4119	-0.7041	0	-0.5387	0	0.797	0	0.2062	0.1309
DDX58	pink	-0.142	0.3012	0.142	0.3012	0.2036	0.1359	0.0078	0.9547	0.0276	0.8415	0.3516	0.0085	-0.0617	0.6544
DDX60	pink	-0.2684	0.0475	0.2684	0.0475	0.5116	0.0001	-0.0874	0.5259	-0.0002	0.999	0.6455	0	-0.3034	0.0243
DDX60L	pink	0.2129	0.1186	-0.2129	0.1186	0.1877	0.17	-0.3876	0.0035	-0.5035	0.0001	0.7989	0	-0.0961	0.4851
DEFA1 /// DEFA1B /// DEFA3	pink	0.0076	0.9562	-0.0076	0.9562	-0.0043	0.9752	0.0336	0.8078	0.1202	0.3819	-0.1718	0.2097	0.0365	0.7913
DEFA4	pink	-0.102	0.4587	0.102	0.4587	0.0772	0.5751	0.1825	0.1822	0.1739	0.2041	-0.1924	0.1593	-0.066	0.6322
DENND4A	pink	0.1002	0.4666	-0.1002	0.4666	0.2627	0.0527	-0.3712	0.0053	-0.4256	0.0012	0.8924	0	-0.1376	0.3163
DENND5A	pink	0.5	0.0001	-0.5	0.0001	-0.218	0.1098	-0.6239	0	-0.5956	0	0.6137	0	0.17	0.2147
DENND6A	pink	0.0258	0.8514	-0.0258	0.8514	0.2303	0.0907	-0.4118	0.0018	0.0266	0.8471	0.683	0	-0.0097	0.944
DERA	pink	-0.0939	0.4952	0.0939	0.4952	0.4044	0.0022	-0.3414	0.0108	-0.3569	0.0075	0.7237	0	-0.2632	0.0522
DHRS9	pink	-0.1008	0.464	0.1008	0.464	0.3229	0.0162	-0.2093	0.1252	-0.1545	0.2601	0.5638	0	-0.2393	0.0784
DHX15	pink	-0.0126	0.9272	0.0126	0.9272	0.3219	0.0165	-0.3772	0.0045	-0.2672	0.0486	0.8703	0	-0.243	0.0738
DKFZP434I0714 /// MIR4453	pink	0.2024	0.1383	-0.2024	0.1383	0.1075	0.4346	-0.3437	0.0102	-0.7448	0	0.6763	0	-0.205	0.1332
DLAT	pink	0.4451	0.0007	-0.4451	0.0007	-0.031	0.8223	-0.604	0	-0.8449	0	0.7581	0	-0.0438	0.7509
DLD	pink	-0.0019	0.9889	0.0019	0.9889	0.2388	0.0791	-0.2701	0.0461	-0.0805	0.559	0.507	0.0001	0.3233	0.0161
DLEU2 /// DLEU2L /// MIR15A	pink	0.1776	0.1945	-0.1776	0.1945	0.1375	0.3168	-0.5139	0.0001	-0.5353	0	0.8139	0	-0.1142	0.4063
DMTF1	pink	-0.0929	0.4999	0.0929	0.4999	0.3483	0.0092	-0.1878	0.1698	-0.4643	0.0004	0.7562	0	-0.4017	0.0024
DMXL1	pink	-0.1506	0.2726	0.1506	0.2726	0.4199	0.0014	-0.3313	0.0135	-0.2304	0.0906	0.8559	0	-0.1861	0.1737
DMXL2	pink	0.2569	0.0583	-0.2569	0.0583	-0.0389	0.778	-0.5144	0.0001	-0.3687	0.0056	0.6549	0	0.2471	0.069
DNAJB14	pink	-0.1845	0.1775	0.1845	0.1775	0.5889	0	-0.2267	0.096	-0.2359	0.083	0.9069	0	-0.3045	0.0238
DNAJB2	pink	-0.3306	0.0137	0.3306	0.0137	0.0743	0.5899	0.7428	0	0.3512	0.0086	-0.6549	0	-0.1567	0.2534
DNAJB6	pink	0.238	0.0802	-0.238	0.0802	-0.0888	0.5192	-0.2213	0.1044	-0.4415	0.0007	0.4087	0.002	-0.06	0.6632
DNAJB6 /// TMEM135	pink	0.5268	0	-0.5268	0	-0.2442	0.0724	-0.7768	0	-0.6676	0	0.7285	0	0.2366	0.0819
DNAJB9	pink	0.2194	0.1075	-0.2194	0.1075	0.2446	0.0719	-0.3967	0.0027	-0.644	0	0.7805	0	-0.1695	0.2162
DNAJC10	pink	0.1506	0.2724	-0.1506	0.2724	0.2689	0.0471	-0.5358	0	-0.488	0.0002	0.9376	0	-0.1234	0.3692
DNAJC3	pink	-0.0213	0.8775	0.0213	0.8775	0.2821	0.0369	-0.344	0.0101	-0.1388	0.3121	0.6813	0	0.0083	0.9519
DOCK11	pink	0.2295	0.0919	-0.2295	0.0919	-0.0023	0.9869	-0.5794	0	-0.308	0.0222	0.6903	0	0.3738	0.0049
DPY19L3	pink	0.0985	0.4744	-0.0985	0.4744	0.2558	0.0594	-0.5011	0.0001	-0.4953	0.0001	0.8343	0	-0.1305	0.3424
DPY30 /// MEMO1	pink	-0.0195	0.8877	0.0195	0.8877	0.3372	0.0118	-0.3353	0.0123	-0.5323	0	0.816	0	-0.1351	0.3255
DQ597730 /// LRRC37A2	pink	0.3414	0.0108	-0.3414	0.0108	-0.2308	0.0901	-0.6176	0	-0.5012	0.0001	0.415	0.0016	0.1359	0.3224
DSC1	pink	0.0777	0.5729	-0.0777	0.5729	0.1165	0.3972	-0.3044	0.0238	-0.1997	0.1438	0.3115	0.0206	0.0355	0.7972
DUSP11	pink	-0.0578	0.6749	0.0578	0.6749	0.4517	0.0005	-0.1784	0.1926	-0.4186	0.0015	0.7213	0	-0.497	0.0001
DUSP6	pink	0.3597	0.007	-0.3597	0.007	-0.1111	0.4194	-0.7201	0	-0.4404	0.0008	0.7525	0	0.2333	0.0865
DYRK2	pink	0.116	0.399	-0.116	0.399	0.2179	0.1099	-0.4967	0.0001	-0.4893	0.0002	0.7742	0	-0.0583	0.6724
DYSF	pink	0.0353	0.7981	-0.0353	0.7981	-0.1548	0.2591	0.022	0.8736	-0.0319	0.8173	-0.0555	0.6871	0.1511	0.2708
EBAG9	pink	-0.2982	0.027	0.2982	0.027	0.6419	0	-0.0417	0.7624	-0.1783	0.1928	0.6078	0	-0.456	0.0005
EBLN3	pink	0.2073	0.1289	-0.2073	0.1289	0.2408	0.0765	-0.5042	0.0001	-0.5514	0	0.9048	0	-0.0867	0.5292
EBPL	pink	0.1253	0.3621	-0.1253	0.3621	0.2018	0.1395	-0.2833	0.0361	-0.2978	0.0273	0.5233	0	-0.1547	0.2593
EDEM3	pink	0.0263	0.8488	-0.0263	0.8488	0.2944	0.0291	-0.3842	0.0038	-0.4536	0.0005	0.9003	0	-0.0906	0.5107
EEA1	pink	0.0941	0.4942	-0.0941	0.4942	0.3069	0.0226	-0.4488	0.0006	-0.5042	0.0001	0.9143	0	-0.1709	0.2122
EED	pink	-0.0297	0.8296	0.0297	0.8296	0.4626	0.0004	-0.3331	0.013	-0.3913	0.0031	0.865	0	-0.2037	0.1359
EFR3A	pink	-0.2105	0.1229	0.2105	0.1229	0.6331	0	-0.1725	0.2079	-0.1618	0.238	0.8721	0	-0.3402	0.011
EGLN1	pink	0.2108	0.1224	-0.2108	0.1224	0.111	0.42	-0.4491	0.0006	-0.5045	0.0001	0.7182	0	-0.0304	0.8254
EID2	pink	0.1447	0.2918	-0.1447	0.2918	0.2574	0.0578	-0.4743	0.0003	-0.4216	0.0013	0.643	0	-0.1127	0.4125
EIF1AX	pink	-0.0184	0.8941	0.0184	0.8941	0.3648	0.0062	-0.1365	0.3203	-0.3242	0.0157	0.6484	0	-0.2958	0.0283
EIF3A	pink	0.2426	0.0744	-0.2426	0.0744	-0.0124	0.9282	-0.5503	0	-0.4867	0.0002	0.6834	0	-0.0177	0.8981
EIF3J	pink	-0.3678	0.0057	0.3678	0.0057	0.5765	0	0.1872	0.1712	-0.1372	0.318	0.494	0.0001	-0.5427	0
EIF4A2 /// MIR1248 /// SNORA4 /// SNORA63 /// SNORA81 /// SNORD2	pink	0.2847	0.0351	-0.2847	0.0351	0.1031	0.4537	-0.5661	0	-0.5032	0.0001	0.8738	0	-0.0541	0.6947
EIF4E3	pink	0.1356	0.3235	-0.1356	0.3235	0.1555	0.2569	-0.4898	0.0001	-0.381	0.0041	0.7379	0	-0.0215	0.8763
EIF5 /// SNORA28	pink	0.2169	0.1117	-0.2169	0.1117	-0.3927	0.003	-0.1612	0.2398	-0.0612	0.657	-0.3284	0.0144	0.5512	0
ELK3	pink	-0.0724	0.5995	0.0724	0.5995	0.352	0.0084	-0.1584	0.2481	-0.1929	0.1582	0.7461	0	-0.2088	0.126
ELOVL7	pink	0.0935	0.4969	-0.0935	0.4969	0.0478	0.7291	-0.0993	0.4706	-0.1396	0.3094	0.3214	0.0167	-0.0323	0.8151
EMC2	pink	-0.1855	0.175	0.1855	0.175	0.5702	0	-0.1628	0.235	-0.4362	0.0009	0.6478	0	-0.3652	0.0061
EMR1	pink	-0.167	0.2229	0.167	0.2229	0.0599	0.664	0.1651	0.2284	0.0758	0.5821	-0.1346	0.3271	-0.0993	0.4708
ENOPH1	pink	-0.0057	0.9669	0.0057	0.9669	0.2684	0.0476	-0.1429	0.298	-0.6635	0	0.5545	0	-0.3725	0.0051
ENPP4	pink	0.0106	0.9389	-0.0106	0.9389	0.3522	0.0084	-0.3943	0.0029	-0.3921	0.0031	0.8767	0	-0.2071	0.1292
EPC2	pink	-0.1871	0.1713	0.1871	0.1713	0.5579	0	-0.1496	0.2758	0.108	0.4327	0.6232	0	-0.2073	0.1289
EPS15	pink	0.026	0.8506	-0.026	0.8506	0.2823	0.0368	-0.3854	0.0037	-0.3231	0.0161	0.8945	0	-0.1222	0.3743
ERBB2IP	pink	0.1053	0.4443	-0.1053	0.4443	0.202	0.1392	-0.3671	0.0058	-0.4631	0.0004	0.8078	0	0.0306	0.8243
ERGIC2	pink	-0.1289	0.3482	0.1289	0.3482	0.5003	0.0001	-0.2905	0.0314	-0.3949	0.0028	0.8069	0	-0.1441	0.2937
ERO1L	pink	0.3958	0.0028	-0.3958	0.0028	-0.1853	0.1757	-0.4083	0.002	-0.4474	0.0006	0.4544	0.0005	0.1981	0.1471
ERV3-2	pink	-0.2723	0.0443	0.2723	0.0443	0.5316	0	0.0471	0.7328	-0.0297	0.8296	0.556	0	-0.3421	0.0106
ESPN	pink	-0.377	0.0045	0.377	0.0045	0.1924	0.1593	0.5971	0	0.6038	0	-0.4783	0.0002	-0.1242	0.3662
ETNK1	pink	0.1208	0.3796	-0.1208	0.3796	0.3212	0.0168	-0.4371	0.0008	-0.571	0	0.9396	0	-0.2083	0.1269
ETS1	pink	0.5866	0	-0.5866	0	-0.3231	0.0161	-0.7098	0	-0.49	0.0001	0.5573	0	0.3856	0.0036
EXOC1	pink	0.0032	0.9813	-0.0032	0.9813	0.3866	0.0036	-0.4033	0.0023	-0.2869	0.0337	0.9169	0	-0.1911	0.1621
EXOC5	pink	0.1947	0.1543	-0.1947	0.1543	0.3103	0.0211	-0.5127	0.0001	-0.5345	0	0.9323	0	-0.0679	0.6221
EXOC8	pink	-0.2687	0.0473	0.2687	0.0473	0.5697	0	-0.2058	0.1317	-0.1726	0.2076	0.8823	0	-0.4457	0.0007
F13A1	pink	0.0674	0.6247	-0.0674	0.6247	-0.1815	0.1847	-0.0626	0.65	0.0104	0.9399	0.162	0.2374	0.0327	0.8125
F2RL1	pink	0.1981	0.1471	-0.1981	0.1471	-0.0027	0.9843	-0.4951	0.0001	-0.3791	0.0043	0.6997	0	-0.1041	0.4492
FABP5	pink	-0.1152	0.4023	0.1152	0.4023	0.5106	0.0001	0.0457	0.7405	-0.282	0.037	0.3502	0.0088	-0.3572	0.0074
FAM102B	pink	0.1886	0.1678	-0.1886	0.1678	0.202	0.1392	-0.4988	0.0001	-0.5486	0	0.8133	0	-0.0368	0.7894
FAM118A	pink	0.2112	0.1217	-0.2112	0.1217	-0.2688	0.0472	-0.204	0.1351	-0.1759	0.1989	-0.1775	0.1947	0.2081	0.1274
FAM122B	pink	0.0415	0.7638	-0.0415	0.7638	0.252	0.0635	-0.282	0.037	-0.4679	0.0003	0.8605	0	-0.2957	0.0284
FAM126B	pink	-0.0206	0.8811	0.0206	0.8811	0.267	0.0488	-0.2715	0.0449	-0.1631	0.2343	0.6788	0	0.0419	0.7614
FAM13B	pink	0.0791	0.5658	-0.0791	0.5658	0.2078	0.128	-0.3129	0.02	-0.1629	0.2347	0.6509	0	0.1656	0.2268
FAM153A /// FAM153B /// FAM153C /// LOC100507387 /// LOC101928349 /// LOC101930363	pink	0.4344	0.0009	-0.4344	0.0009	-0.255	0.0603	-0.5902	0	-0.6574	0	0.5715	0	0.1767	0.1969
FAM169A	pink	0.0083	0.9522	-0.0083	0.9522	0.436	0.0009	-0.3896	0.0033	-0.2947	0.029	0.7155	0	-0.0241	0.8612
FAM174A	pink	0.1673	0.2221	-0.1673	0.2221	0.0581	0.6734	-0.4127	0.0017	-0.1617	0.2383	0.63	0	0.0713	0.605
FAM175A	pink	-0.1923	0.1596	0.1923	0.1596	0.661	0	-0.1185	0.3888	-0.318	0.018	0.643	0	-0.3866	0.0035
FAM179B	pink	0.0928	0.5004	-0.0928	0.5004	0.3514	0.0085	-0.4532	0.0005	-0.5088	0.0001	0.8743	0	-0.1506	0.2725
FAM198B	pink	0.0331	0.8105	-0.0331	0.8105	0.3786	0.0044	-0.2811	0.0376	-0.4833	0.0002	0.8279	0	-0.2227	0.1022
FAM199X	pink	0.0978	0.4774	-0.0978	0.4774	0.2619	0.0535	-0.4653	0.0003	-0.4157	0.0016	0.9052	0	-0.1053	0.4443
FAM214A	pink	-0.0527	0.7026	0.0527	0.7026	0.381	0.0041	-0.2739	0.043	-0.389	0.0033	0.8883	0	-0.2814	0.0374
FAM217B	pink	0.0619	0.6537	-0.0619	0.6537	0.2534	0.0619	-0.4459	0.0006	-0.4386	0.0008	0.8989	0	-0.2217	0.1037
FAM220A	pink	-0.1491	0.2771	0.1491	0.2771	0.2421	0.075	-0.1468	0.2849	0.1901	0.1645	0.4829	0.0002	-0.1731	0.2063
FAM3C	pink	0.2955	0.0285	-0.2955	0.0285	0.1063	0.4397	-0.5704	0	-0.6073	0	0.8329	0	-0.0405	0.7692
FAM65B	pink	0.3026	0.0247	-0.3026	0.0247	-0.0549	0.6908	-0.5748	0	-0.426	0.0012	0.7457	0	0.0797	0.5629
FAM72A /// FAM72B /// FAM72C /// FAM72D	pink	-0.1924	0.1593	0.1924	0.1593	0.4493	0.0006	0.0696	0.6137	-0.3239	0.0158	0.4691	0.0003	-0.4313	0.001
FAM8A1	pink	-0.4273	0.0011	0.4273	0.0011	0.6783	0	0.0896	0.5151	0.1128	0.4121	0.7091	0	-0.4947	0.0001
FANCL	pink	-0.1026	0.4562	0.1026	0.4562	0.529	0	-0.192	0.1603	-0.167	0.2231	0.6938	0	-0.1802	0.188
FAR1	pink	-0.1056	0.4428	0.1056	0.4428	0.484	0.0002	-0.2584	0.0568	-0.3269	0.0148	0.9112	0	-0.2885	0.0327
FAS	pink	-0.2633	0.0521	0.2633	0.0521	0.595	0	-0.1303	0.3431	-0.1001	0.467	0.8129	0	-0.4156	0.0016
FASTKD3	pink	0.4031	0.0023	-0.4031	0.0023	-0.1026	0.4562	-0.7611	0	-0.6685	0	0.7371	0	0.0857	0.5337
FBXL3	pink	-0.1166	0.3964	0.1166	0.3964	0.5163	0.0001	-0.1853	0.1756	-0.31	0.0213	0.8675	0	-0.424	0.0013
FBXO33	pink	-0.168	0.2202	0.168	0.2202	0.4437	0.0007	-0.2169	0.1118	-0.4391	0.0008	0.7793	0	-0.3981	0.0026
FBXO8	pink	0.0486	0.7246	-0.0486	0.7246	0.3958	0.0028	-0.3114	0.0207	-0.5089	0.0001	0.7395	0	-0.3025	0.0248
FCGR3A /// FCGR3B	pink	0.293	0.0299	-0.293	0.0299	0.0477	0.7296	-0.5699	0	-0.5115	0.0001	0.7392	0	0.0817	0.553
FCHO2	pink	-0.114	0.4074	0.114	0.4074	0.478	0.0002	-0.2366	0.082	-0.373	0.005	0.8144	0	-0.3244	0.0157
FCRL1	pink	0.4761	0.0002	-0.4761	0.0002	-0.1394	0.3099	-0.403	0.0023	-0.6549	0	0.4703	0.0003	0.0887	0.5195
FCRLA	pink	0.3442	0.0101	-0.3442	0.0101	0.0399	0.7726	-0.3468	0.0095	-0.3975	0.0027	0.4502	0.0006	0.0476	0.7301
FDX1	pink	0.3878	0.0034	-0.3878	0.0034	0.0641	0.642	-0.5962	0	-0.8107	0	0.7391	0	-0.0559	0.6851
FEM1C	pink	0.2136	0.1173	-0.2136	0.1173	0.1831	0.1808	-0.5478	0	-0.5667	0	0.7976	0	0.0844	0.5402
FGFR1OP2	pink	-0.2021	0.1389	0.2021	0.1389	0.4668	0.0003	0.1083	0.4311	0.019	0.8906	0.5167	0.0001	-0.0648	0.6382
FGL2	pink	-0.3615	0.0067	0.3615	0.0067	0.6253	0	0.0248	0.8576	-0.0291	0.833	0.7434	0	-0.4172	0.0015
FKBP5	pink	0.4179	0.0015	-0.4179	0.0015	-0.1611	0.2401	-0.6681	0	-0.6029	0	0.678	0	0.1784	0.1926
FKSG49	pink	-0.5833	0	0.5833	0	0.1823	0.1827	0.7706	0	0.6822	0	-0.663	0	-0.1717	0.2101
FLJ31306	pink	0.5417	0	-0.5417	0	-0.2286	0.0932	-0.7816	0	-0.5539	0	0.6936	0	0.4802	0.0002
FLVCR1	pink	0.4557	0.0005	-0.4557	0.0005	-0.1219	0.3753	-0.7178	0	-0.6452	0	0.7292	0	0.1935	0.157
FMR1	pink	-0.2713	0.0451	0.2713	0.0451	0.6298	0	-0.0787	0.568	-0.0665	0.6297	0.8553	0	-0.4096	0.0019
FNBP1L	pink	0.0058	0.9665	-0.0058	0.9665	0.1148	0.4041	0.0597	0.6651	-0.3252	0.0154	0.2206	0.1055	-0.0719	0.6019
FNTA	pink	-0.1308	0.3413	0.1308	0.3413	0.4317	0.001	-0.294	0.0293	-0.2765	0.041	0.8376	0	-0.3943	0.0029
FOPNL	pink	-0.0917	0.5056	0.0917	0.5056	0.4993	0.0001	-0.1943	0.1551	-0.3766	0.0046	0.8528	0	-0.2743	0.0427
FOS	pink	0.5595	0	-0.5595	0	-0.2965	0.0279	-0.6407	0	-0.6163	0	0.624	0	0.1185	0.3887
FOXN2	pink	-0.3583	0.0072	0.3583	0.0072	0.6547	0	0.0045	0.9741	0.0345	0.8023	0.7516	0	-0.4152	0.0016
FOXP1-IT1	pink	-0.0089	0.9486	0.0089	0.9486	-0.2732	0.0436	-0.0459	0.7395	0.3713	0.0053	-0.4126	0.0017	0.5481	0
FPGT	pink	0.0868	0.5286	-0.0868	0.5286	0.3683	0.0057	-0.3836	0.0038	-0.4138	0.0017	0.8631	0	-0.0552	0.6888
FPR2	pink	0.4468	0.0006	-0.4468	0.0006	-0.2517	0.0638	-0.5805	0	-0.4212	0.0014	0.5772	0	0.2753	0.0419
FRG1 /// FRG1B /// LOC100134091 /// LOC100289097 /// LOC101930278 /// LOC101930531 /// LOC102724923	pink	-0.0371	0.7878	0.0371	0.7878	0.3422	0.0106	-0.1663	0.2249	-0.397	0.0027	0.6177	0	-0.2696	0.0465
FUBP1	pink	0.0014	0.9922	-0.0014	0.9922	0.3206	0.017	-0.378	0.0044	-0.2395	0.0782	0.8532	0	-0.1145	0.4052
FUNDC1	pink	0.1053	0.4441	-0.1053	0.4441	0.2354	0.0836	-0.448	0.0006	-0.4886	0.0002	0.6242	0	-0.253	0.0623
FXYD2 /// FXYD6-FXYD2	pink	-0.4852	0.0002	0.4852	0.0002	0.153	0.2647	0.6672	0	0.4038	0.0022	-0.6454	0	-0.3091	0.0217
FYTTD1	pink	0.1372	0.318	-0.1372	0.318	0.303	0.0245	-0.3935	0.003	-0.5162	0.0001	0.9022	0	-0.2179	0.11
G2E3	pink	0.2853	0.0347	-0.2853	0.0347	0.1451	0.2906	-0.6244	0	-0.7197	0	0.9078	0	0.0141	0.9185
G3BP2	pink	0.1608	0.241	-0.1608	0.241	0.2041	0.1351	-0.4353	0.0009	-0.5331	0	0.8974	0	-0.1636	0.2326
GALC	pink	-0.0213	0.8772	0.0213	0.8772	0.4175	0.0015	-0.3635	0.0064	-0.3603	0.0069	0.9109	0	-0.2878	0.0331
GALNT6	pink	-0.1026	0.4561	0.1026	0.4561	-0.1927	0.1587	0.329	0.0142	0.1386	0.313	-0.6513	0	-0.0791	0.566
GALNT7	pink	-0.1042	0.449	0.1042	0.449	0.4126	0.0017	-0.327	0.0148	-0.191	0.1625	0.8822	0	-0.141	0.3047
GBAS	pink	0.1353	0.3248	-0.1353	0.3248	0.2593	0.0559	-0.4592	0.0004	-0.6198	0	0.843	0	-0.1817	0.1842
GBE1	pink	0.0718	0.6023	-0.0718	0.6023	0.1026	0.4562	-0.4295	0.0011	-0.2992	0.0265	0.7221	0	-0.0723	0.6
GBGT1	pink	-0.2627	0.0527	0.2627	0.0527	-0.0908	0.5096	0.5099	0.0001	0.3658	0.006	-0.5356	0	-0.1866	0.1726
GBP1	pink	-0.162	0.2374	0.162	0.2374	0.3433	0.0103	0.1424	0.2996	0.1459	0.2878	0.204	0.1352	-0.1785	0.1923
GBP3	pink	0.0087	0.9498	-0.0087	0.9498	0.2464	0.0698	-0.279	0.0391	-0.2184	0.1091	0.6437	0	-0.0103	0.9406
GBP5	pink	0.0162	0.9068	-0.0162	0.9068	0.223	0.1017	-0.1449	0.2912	-0.0751	0.5858	0.4185	0.0015	-0.1195	0.3847
GCA	pink	-0.0439	0.7502	0.0439	0.7502	0.3731	0.005	-0.2	0.1432	-0.2009	0.1414	0.7393	0	-0.1765	0.1975
GCH1	pink	-0.1796	0.1896	0.1796	0.1896	0.4232	0.0013	-0.1229	0.3712	-0.074	0.5914	0.7264	0	-0.2175	0.1107
GDI2	pink	0.1096	0.4256	-0.1096	0.4256	0.2789	0.0392	-0.404	0.0022	-0.3844	0.0038	0.8486	0	-0.1218	0.3757
GGTA1P	pink	-0.3208	0.0169	0.3208	0.0169	0.307	0.0226	0.0917	0.5054	0.1523	0.2669	0.1985	0.1462	-0.2336	0.0861
GK	pink	0.2125	0.1193	-0.2125	0.1193	0.1166	0.3965	-0.366	0.006	-0.353	0.0082	0.6149	0	0.1007	0.4645
GK3P	pink	0.2721	0.0444	-0.2721	0.0444	0.0307	0.8238	-0.4917	0.0001	-0.1927	0.1588	0.5941	0	0.2273	0.0951
GLT8D1	pink	0.2349	0.0843	-0.2349	0.0843	0.0998	0.4686	-0.5814	0	-0.6921	0	0.7461	0	-0.1154	0.4014
GMCL1	pink	0.4694	0.0003	-0.4694	0.0003	-0.0372	0.7873	-0.7312	0	-0.7089	0	0.8507	0	0.1618	0.2379
GMFB	pink	-0.3433	0.0103	0.3433	0.0103	0.7171	0	-0.0223	0.8718	-0.063	0.6475	0.8081	0	-0.4484	0.0006
GMNN	pink	-0.2259	0.0973	0.2259	0.0973	0.5087	0.0001	0.0622	0.6517	-0.362	0.0066	0.4125	0.0017	-0.5189	0
GNA13	pink	-0.0023	0.9867	0.0023	0.9867	0.3965	0.0027	-0.3229	0.0162	-0.3441	0.0101	0.9386	0	-0.3164	0.0186
GNAI3	pink	-0.2891	0.0323	0.2891	0.0323	0.627	0	-0.1631	0.2341	-0.1663	0.225	0.8707	0	-0.4103	0.0019
GNPDA2	pink	0.1141	0.4067	-0.1141	0.4067	0.3273	0.0147	-0.3534	0.0081	-0.515	0.0001	0.8318	0	-0.2228	0.102
GOLGA5	pink	0.2717	0.0448	-0.2717	0.0448	0.0188	0.8917	-0.5512	0	-0.6231	0	0.8209	0	0.0016	0.991
GOLGA6L1 /// GOLGA6L22 /// GOLGA6L6	pink	-0.0201	0.884	0.0201	0.884	-0.1668	0.2236	0.4131	0.0017	0.5887	0	-0.5316	0	0.0582	0.673
GOLGA6L4 /// GOLGA6L5P /// GOLGA6L9 /// LOC102724093	pink	0.061	0.6582	-0.061	0.6582	0.3299	0.0139	-0.3535	0.0081	-0.4299	0.0011	0.8549	0	-0.2794	0.0388
GOLGA7	pink	0.0423	0.7589	-0.0423	0.7589	0.2826	0.0366	-0.3421	0.0106	-0.2783	0.0397	0.8566	0	-0.2181	0.1097
GOLGA8A	pink	-0.1386	0.313	0.1386	0.313	0.1941	0.1556	-0.1423	0.3	-0.0968	0.4822	0.4177	0.0015	-0.1736	0.2049
GOLGA8N	pink	-0.1019	0.4592	0.1019	0.4592	0.3707	0.0053	-0.2157	0.1137	-0.1847	0.177	0.7666	0	-0.3053	0.0234
GOLPH3	pink	0.2499	0.0658	-0.2499	0.0658	0.0455	0.7415	-0.4422	0.0007	-0.4192	0.0014	0.7779	0	-0.1291	0.3475
GOLT1B	pink	-0.2987	0.0267	0.2987	0.0267	0.6547	0	-0.1359	0.3224	-0.1526	0.2661	0.831	0	-0.4117	0.0018
GORAB	pink	0.2168	0.1119	-0.2168	0.1119	0.1916	0.1611	-0.5687	0	-0.5491	0	0.884	0	-0.0832	0.5458
GP6	pink	0.1627	0.2354	-0.1627	0.2354	-0.4115	0.0018	-0.0849	0.5375	0.1622	0.2367	-0.2782	0.0397	0.4056	0.0021
GPCPD1	pink	-0.1316	0.3383	0.1316	0.3383	0.4206	0.0014	-0.1221	0.3746	-0.3498	0.0089	0.777	0	-0.2982	0.027
GPN3	pink	-0.0375	0.7858	0.0375	0.7858	0.4685	0.0003	-0.2476	0.0683	-0.4682	0.0003	0.6636	0	-0.325	0.0155
GPR137B	pink	0.1472	0.2836	-0.1472	0.2836	0.0881	0.5225	-0.4784	0.0002	-0.5088	0.0001	0.6195	0	-0.086	0.5324
GPR160	pink	-0.2157	0.1138	0.2157	0.1138	0.5558	0	-0.1293	0.3469	-0.074	0.5911	0.7299	0	-0.2901	0.0317
GPR27	pink	-0.0829	0.5475	0.0829	0.5475	0.2596	0.0557	-0.1601	0.243	-0.1783	0.1928	0.6377	0	-0.3052	0.0235
GPR34	pink	-0.2734	0.0434	0.2734	0.0434	0.4909	0.0001	-0.0598	0.6647	-0.1575	0.2507	0.5974	0	-0.3767	0.0046
GPRASP1	pink	0.3693	0.0055	-0.3693	0.0055	-0.1905	0.1636	-0.5874	0	-0.365	0.0061	0.4871	0.0002	0.19	0.1648
GRAMD1C	pink	0.2652	0.0504	-0.2652	0.0504	0.0693	0.6152	-0.3732	0.005	-0.6778	0	0.6188	0	-0.0964	0.4839
GRINA	pink	0.2941	0.0293	-0.2941	0.0293	-0.4675	0.0003	0.208	0.1276	-0.0389	0.7779	-0.4477	0.0006	0.1209	0.3792
GSAP	pink	0.3022	0.0249	-0.3022	0.0249	-0.0437	0.7512	-0.6276	0	-0.5515	0	0.815	0	-0.0002	0.9987
GTF2E1	pink	-0.1474	0.2828	0.1474	0.2828	0.4779	0.0002	-0.1143	0.406	-0.3684	0.0056	0.7245	0	-0.5255	0
H1F0	pink	-0.0469	0.7338	0.0469	0.7338	-0.1015	0.4607	0.2223	0.1029	0.4798	0.0002	-0.264	0.0514	0.116	0.399
HACE1	pink	0.432	0.001	-0.432	0.001	-0.1186	0.3884	-0.7243	0	-0.6095	0	0.7333	0	0.1988	0.1457
HAUS3	pink	-0.0537	0.6969	0.0537	0.6969	0.3563	0.0076	-0.4254	0.0012	-0.485	0.0002	0.8645	0	-0.1845	0.1775
HAUS6	pink	0.1653	0.2278	-0.1653	0.2278	0.2291	0.0925	-0.5562	0	-0.5889	0	0.9317	0	-0.0635	0.6451
HCAR3	pink	0.2615	0.0537	-0.2615	0.0537	0.069	0.6166	-0.3452	0.0099	-0.3479	0.0093	0.4613	0.0004	0.1864	0.1731
HCG27	pink	-0.0954	0.4883	0.0954	0.4883	0.2505	0.0651	-0.2387	0.0792	-0.2362	0.0826	0.6213	0	-0.3405	0.011
HDC	pink	-0.0376	0.7853	0.0376	0.7853	0.0453	0.7426	-0.0454	0.7422	0.0801	0.5609	0.1077	0.4339	-0.1723	0.2083
HDHD2	pink	0.0871	0.5273	-0.0871	0.5273	0.2997	0.0262	-0.412	0.0018	-0.304	0.024	0.7213	0	-0.0693	0.6154
HEATR5A	pink	0.3165	0.0185	-0.3165	0.0185	-0.0226	0.8697	-0.622	0	-0.6222	0	0.8705	0	-0.0677	0.6232
HEATR5B	pink	0.4507	0.0006	-0.4507	0.0006	-0.2165	0.1125	-0.7188	0	-0.6118	0	0.6812	0	0.2353	0.0837
HERC2	pink	0.2742	0.0428	-0.2742	0.0428	-0.1867	0.1724	-0.5631	0	-0.3383	0.0115	0.4506	0.0006	0.0692	0.6154
HHEX	pink	-0.0048	0.9721	0.0048	0.9721	0.2209	0.1051	-0.3081	0.0221	-0.3234	0.016	0.7817	0	-0.2703	0.046
HIAT1	pink	0.057	0.6795	-0.057	0.6795	0.2094	0.1249	-0.4167	0.0016	-0.1188	0.3879	0.8084	0	-0.1015	0.461
HIF1A	pink	0.0162	0.9065	-0.0162	0.9065	0.2888	0.0325	-0.2673	0.0485	-0.4377	0.0008	0.846	0	-0.3017	0.0252
HIST1H2AC	pink	-0.1177	0.3923	0.1177	0.3923	0.2921	0.0305	-0.0778	0.5721	-0.2068	0.1298	0.5992	0	-0.3387	0.0114
HIST1H2AD /// HIST1H3A /// HIST1H3B /// HIST1H3C /// HIST1H3D /// HIST1H3E /// HIST1H3F /// HIST1H3G /// HIST1H3H /// HIST1H3I /// HIST1H3J	pink	0.2528	0.0626	-0.2528	0.0626	-0.1627	0.2354	-0.4256	0.0012	-0.2038	0.1356	0.2869	0.0337	0.4668	0.0003
HIST1H2BC	pink	0.1575	0.2508	-0.1575	0.2508	0.1765	0.1974	-0.5285	0	-0.395	0.0028	0.6553	0	0.1363	0.3211
HIST1H2BG /// HIST1H2BJ	pink	-0.1174	0.3932	0.1174	0.3932	-0.0083	0.9522	0.069	0.6168	0.1261	0.359	0.0288	0.8349	-0.0288	0.8344
HIST1H4H	pink	-0.3744	0.0049	0.3744	0.0049	0.3834	0.0039	0.1726	0.2076	0.0536	0.6975	0.2686	0.0474	-0.3122	0.0203
HIST2H2BE	pink	0.1469	0.2846	-0.1469	0.2846	-0.1687	0.2183	-0.1798	0.189	-0.2432	0.0735	0.2872	0.0335	-0.0599	0.6642
HLA-DQA1 /// LOC100509457	pink	-0.0626	0.6498	0.0626	0.6498	0.0785	0.5687	0.0429	0.7558	-0.0296	0.8304	0.1164	0.3972	-0.0674	0.6247
HLA-DQB1	pink	-0.1149	0.4034	0.1149	0.4034	0.0899	0.5139	0.0774	0.5742	0.0005	0.9973	0.0501	0.7165	-0.0958	0.4867
HLA-DQB1 /// HLA-DRB1 /// HLA-DRB3 /// HLA-DRB4 /// HLA-DRB5 /// HLA-DRB6 /// LOC100996809 /// LOC101060835	pink	-0.1112	0.4188	0.1112	0.4188	0.1185	0.3889	0.0921	0.5037	0.291	0.0311	-0.1436	0.2956	0.0281	0.8384
HLTF	pink	-0.1411	0.3042	0.1411	0.3042	0.4909	0.0001	-0.1745	0.2027	-0.3416	0.0107	0.7445	0	-0.3812	0.0041
HMGCR	pink	0.083	0.5469	-0.083	0.5469	0.3175	0.0182	-0.394	0.0029	-0.6085	0	0.8933	0	-0.2859	0.0343
HMGN3	pink	-0.0574	0.6772	0.0574	0.6772	0.4513	0.0005	-0.0379	0.7835	-0.1662	0.2252	0.3839	0.0038	-0.2669	0.0488
HMGN4	pink	0.2836	0.0359	-0.2836	0.0359	0.1205	0.381	-0.2308	0.09	-0.3972	0.0027	0.4763	0.0002	-0.0465	0.7361
HNRNPA1 /// HNRNPA1P10	pink	0.2888	0.0325	-0.2888	0.0325	-0.0876	0.5247	-0.2972	0.0275	-0.351	0.0086	0.3369	0.0119	-0.08	0.5613
HNRNPA2B1	pink	0.0172	0.9008	-0.0172	0.9008	0.2772	0.0405	-0.284	0.0356	-0.3623	0.0066	0.8091	0	-0.2602	0.055
HNRNPA3	pink	0.3885	0.0034	-0.3885	0.0034	-0.2038	0.1356	-0.6442	0	-0.3407	0.0109	0.5448	0	0.4559	0.0005
HNRNPH2 /// RPL36A-HNRNPH2	pink	0.1767	0.197	-0.1767	0.197	0.3005	0.0258	-0.3902	0.0032	-0.3788	0.0043	0.7022	0	-0.03	0.8276
HNRNPH3	pink	-0.0026	0.9852	0.0026	0.9852	0.3268	0.0149	-0.2842	0.0355	-0.4025	0.0023	0.8484	0	-0.2083	0.127
HNRNPU-AS1	pink	0.1084	0.431	-0.1084	0.431	0.254	0.0613	-0.4249	0.0012	-0.4301	0.001	0.837	0	-0.1372	0.3178
HSD17B11	pink	-0.0656	0.6342	0.0656	0.6342	0.4411	0.0007	-0.2993	0.0264	-0.1973	0.1488	0.7634	0	-0.0982	0.4759
HSP90B1 /// MIR3652	pink	0.3828	0.0039	-0.3828	0.0039	-0.3123	0.0203	-0.5984	0	-0.2718	0.0447	0.4417	0.0007	0.3011	0.0255
HSPA13	pink	-0.1357	0.3233	0.1357	0.3233	0.5224	0	-0.2237	0.1006	-0.3979	0.0026	0.8945	0	-0.342	0.0106
HSPA8 /// SNORD14C /// SNORD14D	pink	0.4057	0.0021	-0.4057	0.0021	-0.0391	0.7768	-0.4724	0.0003	-0.3152	0.0191	0.3629	0.0065	0.0077	0.9556
HSPBAP1	pink	-0.2804	0.0381	0.2804	0.0381	0.3284	0.0144	0.0656	0.634	0.1573	0.2513	0.2865	0.034	-0.2489	0.0669
IARS2	pink	0.488	0.0002	-0.488	0.0002	-0.2698	0.0464	-0.747	0	-0.6637	0	0.6199	0	0.1555	0.2569
ICE1	pink	0.2036	0.1361	-0.2036	0.1361	0.0846	0.539	-0.5552	0	-0.6581	0	0.8258	0	-0.1364	0.3208
IER5	pink	0.1062	0.4402	-0.1062	0.4402	-0.0488	0.7233	-0.4659	0.0003	-0.3564	0.0076	0.5806	0	-0.0175	0.8993
IFI44	pink	-0.1599	0.2435	0.1599	0.2435	0.4619	0.0004	-0.0074	0.9573	0.0318	0.8178	0.4938	0.0001	-0.1492	0.2771
IFI44L	pink	-0.1488	0.2784	0.1488	0.2784	0.3121	0.0204	0.0485	0.7252	0.2484	0.0675	0.1941	0.1557	0.0514	0.7096
IFIH1	pink	0.1597	0.2442	-0.1597	0.2442	0.2636	0.0518	-0.3655	0.0061	-0.4106	0.0018	0.8014	0	-0.1055	0.4433
IFIT2	pink	-0.2151	0.1148	0.2151	0.1148	0.5207	0	0.0489	0.7229	-0.0055	0.9685	0.5625	0	-0.3797	0.0042
IFNGR1	pink	-0.1971	0.1492	0.1971	0.1492	0.5032	0.0001	-0.1888	0.1673	-0.0066	0.962	0.6594	0	-0.1203	0.3818
IFRD1	pink	-0.1469	0.2844	0.1469	0.2844	0.4673	0.0003	-0.2664	0.0493	-0.2789	0.0392	0.821	0	-0.2981	0.0271
IFT80 /// TRIM59	pink	0.0161	0.9069	-0.0161	0.9069	0.107	0.437	-0.2968	0.0278	0.0568	0.6803	0.3418	0.0106	0.2798	0.0386
IGHA1 /// IGHA2 /// IGHG1 /// IGHG3 /// IGHM /// IGHV3-23 /// IGHV4-31	pink	0.3318	0.0133	-0.3318	0.0133	-0.129	0.3479	-0.3432	0.0103	-0.2129	0.1186	0.2839	0.0357	0.181	0.186
IGJ	pink	0.1017	0.46	-0.1017	0.46	0.0973	0.4799	-0.2139	0.1168	-0.3048	0.0236	0.4069	0.0021	-0.0543	0.694
IGKV1-17 /// IGKV1-17	pink	0.3249	0.0155	-0.3249	0.0155	-0.1711	0.2116	-0.3273	0.0147	-0.4702	0.0003	0.2578	0.0574	0.0806	0.5587
IKBIP	pink	0.0318	0.8176	-0.0318	0.8176	0.308	0.0222	-0.467	0.0003	-0.3715	0.0052	0.839	0	-0.0973	0.4796
IKZF5	pink	0.0896	0.5153	-0.0896	0.5153	0.304	0.0241	-0.4656	0.0003	-0.3164	0.0186	0.8513	0	-0.0972	0.48
IL13RA1	pink	0.4784	0.0002	-0.4784	0.0002	-0.1521	0.2677	-0.7006	0	-0.4216	0.0013	0.6481	0	0.2994	0.0264
IL15	pink	0.1309	0.3409	-0.1309	0.3409	0.228	0.0941	-0.4833	0.0002	-0.5527	0	0.828	0	-0.0978	0.4773
IL18R1	pink	0.1432	0.297	-0.1432	0.297	0.0961	0.4853	-0.4665	0.0003	-0.5265	0	0.6772	0	-0.005	0.9711
IL18RAP	pink	-0.1626	0.2356	0.1626	0.2356	0.1297	0.3453	-0.0137	0.9207	-0.1025	0.4564	0.232	0.0883	-0.2145	0.1158
IL1R2	pink	-0.375	0.0048	0.375	0.0048	0.2986	0.0268	0.0899	0.5141	0.2838	0.0358	0.1627	0.2353	-0.2003	0.1426
IL1RAP	pink	0.3871	0.0035	-0.3871	0.0035	-0.1654	0.2276	-0.5222	0	-0.6836	0	0.5653	0	0.1524	0.2666
IL7R	pink	-0.1131	0.4111	0.1131	0.4111	0.275	0.0422	-0.1063	0.44	0.0092	0.947	0.3244	0.0157	-0.244	0.0726
IMPA1	pink	-0.3051	0.0235	0.3051	0.0235	0.7299	0	-0.0303	0.8263	-0.1154	0.4016	0.8024	0	-0.4369	0.0009
IMPACT	pink	0.3921	0.0031	-0.3921	0.0031	0.0799	0.5619	-0.6143	0	-0.7872	0	0.7744	0	-0.0465	0.7361
INSIG2	pink	0.0056	0.9678	-0.0056	0.9678	0.3594	0.007	-0.3502	0.0088	-0.5748	0	0.847	0	-0.247	0.0691
INTS2	pink	-0.1785	0.1922	0.1785	0.1922	0.3815	0.0041	-0.259	0.0562	-0.124	0.3672	0.6946	0	-0.1757	0.1994
IPO7	pink	-0.1415	0.3028	0.1415	0.3028	0.4302	0.001	-0.2775	0.0403	-0.2323	0.0879	0.7489	0	-0.1384	0.3135
IPW /// LOC101930404 /// PWARSN /// SNORD107 /// SNORD115-13 /// SNORD115-26 /// SNORD115-7 /// SNORD116-22 /// SNORD116-28 /// SNORD116-4	pink	-0.1398	0.3089	0.1398	0.3089	0.5694	0	-0.067	0.6272	-0.3033	0.0244	0.5872	0	-0.4159	0.0016
IRS2	pink	0.1086	0.4301	-0.1086	0.4301	0.0318	0.8179	-0.3675	0.0058	-0.2822	0.0369	0.6698	0	-0.141	0.3043
ISOC1	pink	0.5148	0.0001	-0.5148	0.0001	-0.2421	0.0749	-0.7054	0	-0.6206	0	0.6298	0	0.18	0.1885
ITGA4	pink	0.0076	0.9559	-0.0076	0.9559	0.3529	0.0082	-0.385	0.0037	-0.3228	0.0162	0.9228	0	-0.1494	0.2764
ITGA6	pink	0.2995	0.0263	-0.2995	0.0263	0.0101	0.9415	-0.5697	0	-0.7336	0	0.7245	0	-0.0139	0.9197
ITGAV	pink	-0.1974	0.1486	0.1974	0.1486	0.5751	0	-0.1789	0.1914	-0.2169	0.1117	0.8261	0	-0.3315	0.0134
ITK	pink	0.4606	0.0004	-0.4606	0.0004	-0.155	0.2585	-0.5702	0	-0.496	0.0001	0.5597	0	0.117	0.3948
ITM2B	pink	0.6207	0	-0.6207	0	-0.4211	0.0014	-0.6899	0	-0.6339	0	0.5597	0	0.2526	0.0628
IVNS1ABP	pink	0.235	0.0842	-0.235	0.0842	0.0494	0.72	-0.5142	0.0001	-0.4588	0.0004	0.8533	0	0.0337	0.8068
JAK2	pink	-0.2229	0.1018	0.2229	0.1018	0.3928	0.003	-0.1798	0.189	0.1073	0.4355	0.547	0	0.1184	0.3891
JKAMP	pink	0.0356	0.7961	-0.0356	0.7961	0.4192	0.0014	-0.4106	0.0018	-0.3289	0.0142	0.9332	0	-0.1943	0.1552
JMY	pink	-0.0787	0.5681	0.0787	0.5681	0.4409	0.0008	-0.3229	0.0162	-0.1945	0.1548	0.7925	0	-0.1483	0.2799
JPX	pink	-0.0155	0.9107	0.0155	0.9107	0.2756	0.0417	-0.37	0.0054	-0.2829	0.0363	0.6772	0	-0.1065	0.4389
KANSL1-AS1	pink	-0.0456	0.7412	0.0456	0.7412	0.0306	0.8243	0.3054	0.0234	0.2269	0.0957	-0.4432	0.0007	-0.0008	0.9955
KANSL2	pink	0.0435	0.7523	-0.0435	0.7523	0.1922	0.1597	-0.4178	0.0015	-0.0747	0.5878	0.6376	0	-0.0624	0.6508
KATNBL1	pink	0.1269	0.356	-0.1269	0.356	0.1202	0.382	-0.5028	0.0001	-0.2555	0.0597	0.5789	0	0.2206	0.1056
KB-431C1.4	pink	-0.1523	0.2668	0.1523	0.2668	0.4155	0.0016	-0.1948	0.1541	-0.2435	0.0732	0.8035	0	-0.3322	0.0132
KBTBD2	pink	0.0551	0.6897	-0.0551	0.6897	0.231	0.0897	-0.4338	0.0009	-0.324	0.0158	0.8542	0	-0.1354	0.3242
KBTBD7	pink	0.1379	0.3156	-0.1379	0.3156	0.2248	0.0989	-0.418	0.0015	-0.5687	0	0.8474	0	-0.1449	0.2913
KBTBD8	pink	-0.087	0.5277	0.087	0.5277	0.5496	0	-0.1628	0.2351	-0.4688	0.0003	0.7162	0	-0.3007	0.0257
KCTD12	pink	-0.103	0.4544	0.103	0.4544	0.3679	0.0057	-0.2627	0.0526	-0.1462	0.2868	0.77	0	-0.1561	0.255
KDM2B	pink	0.4687	0.0003	-0.4687	0.0003	-0.2511	0.0644	-0.5759	0	-0.5224	0	0.5079	0.0001	0.1775	0.1949
KDM3A	pink	0.2316	0.0889	-0.2316	0.0889	0.0777	0.5728	-0.5888	0	-0.5878	0	0.887	0	-0.0619	0.6535
KDM5D	pink	-0.0746	0.5882	0.0746	0.5882	0.0062	0.964	0.0557	0.6861	0.0999	0.4678	-0.2012	0.1408	0.0691	0.616
KDM6A	pink	0.258	0.0572	-0.258	0.0572	-0.0742	0.5902	-0.529	0	-0.42	0.0014	0.6898	0	0.1193	0.3858
KIAA0226L	pink	-0.0744	0.5893	0.0744	0.5893	0.214	0.1166	-0.2237	0.1006	-0.2405	0.077	0.6271	0	-0.2354	0.0836
KIAA0232	pink	0.2715	0.0449	-0.2715	0.0449	-0.0138	0.9201	-0.5437	0	-0.5641	0	0.7589	0	0.1664	0.2247
KIAA0247	pink	0.4213	0.0014	-0.4213	0.0014	-0.1622	0.2369	-0.6745	0	-0.4916	0.0001	0.7511	0	0.1045	0.4477
KIAA1033	pink	-0.3744	0.0049	0.3744	0.0049	0.6241	0	0.0079	0.9544	-0.0309	0.8229	0.7477	0	-0.368	0.0057
KIAA1279	pink	0.4358	0.0009	-0.4358	0.0009	-0.1711	0.2116	-0.7613	0	-0.5888	0	0.6881	0	0.148	0.2809
KIAA1468	pink	-0.0048	0.9723	0.0048	0.9723	0.3803	0.0042	-0.3406	0.011	-0.4873	0.0002	0.9255	0	-0.2732	0.0436
KIAA1551	pink	-0.2257	0.0975	0.2257	0.0975	0.3226	0.0163	-0.1317	0.3378	0.1191	0.3863	0.5612	0	-0.0505	0.7143
KIAA1598	pink	0.2721	0.0444	-0.2721	0.0444	-0.0496	0.7191	-0.4261	0.0012	-0.5279	0	0.6564	0	0.0119	0.9313
KIF2A	pink	0.0658	0.6334	-0.0658	0.6334	0.3408	0.0109	-0.3869	0.0035	-0.5133	0.0001	0.8806	0	-0.2091	0.1254
KIFAP3	pink	0.0341	0.8047	-0.0341	0.8047	0.3528	0.0082	-0.2942	0.0292	-0.3762	0.0046	0.6877	0	-0.3018	0.0251
KLF10	pink	0.2143	0.1162	-0.2143	0.1162	0.0756	0.5832	-0.4684	0.0003	-0.5391	0	0.7889	0	-0.1733	0.2058
KLF3	pink	0.0047	0.9727	-0.0047	0.9727	0.2389	0.0789	-0.0278	0.8405	-0.2142	0.1163	0.6469	0	-0.2797	0.0386
KLHL15	pink	-0.1301	0.3438	0.1301	0.3438	0.4896	0.0001	-0.3339	0.0127	-0.4133	0.0017	0.8912	0	-0.3615	0.0067
KLHL2	pink	-0.1524	0.2665	0.1524	0.2665	0.4635	0.0004	-0.205	0.1332	-0.2052	0.1329	0.8679	0	-0.3357	0.0122
KLHL5	pink	0.2719	0.0446	-0.2719	0.0446	0.0816	0.5537	-0.58	0	-0.4718	0.0003	0.836	0	0.1717	0.2101
KLHL7	pink	0.1696	0.2157	-0.1696	0.2157	0.2089	0.1259	-0.5523	0	-0.5916	0	0.8435	0	-0.1098	0.4249
KLRC1 /// KLRC2	pink	0.2935	0.0296	-0.2935	0.0296	-0.0345	0.8026	-0.4663	0.0003	-0.4246	0.0012	0.4761	0.0002	0.1459	0.2879
KLRC4-KLRK1 /// KLRK1	pink	0.0286	0.836	-0.0286	0.836	0.1571	0.2522	-0.1871	0.1714	-0.0244	0.8595	0.1425	0.2993	0.0726	0.5983
KLRF1	pink	0.167	0.223	-0.167	0.223	-0.0726	0.5983	-0.3789	0.0043	-0.2501	0.0656	0.3395	0.0112	0.2126	0.1192
KMT2E	pink	0.422	0.0013	-0.422	0.0013	-0.3333	0.0129	-0.7202	0	-0.4793	0.0002	0.5871	0	0.3974	0.0027
KPNA5	pink	-0.1112	0.419	0.1112	0.419	0.489	0.0002	-0.34	0.0111	-0.2338	0.0858	0.8678	0	-0.2068	0.1298
KRBOX4	pink	0.3654	0.0061	-0.3654	0.0061	0.0618	0.6541	-0.6904	0	-0.5434	0	0.7735	0	0.217	0.1115
KRT23	pink	0.2389	0.0789	-0.2389	0.0789	-0.135	0.3257	-0.2975	0.0274	-0.1382	0.3142	0.2485	0.0673	0.1483	0.2799
KRT77	pink	-0.2963	0.0281	0.2963	0.0281	0.108	0.4327	0.4464	0.0006	0.4583	0.0004	-0.3386	0.0115	-0.1378	0.3156
L3MBTL3	pink	0.2387	0.0793	-0.2387	0.0793	0.0067	0.9615	-0.5529	0	-0.3769	0.0046	0.6175	0	0.2429	0.0739
LACTB	pink	0.47	0.0003	-0.47	0.0003	-0.1957	0.1522	-0.7168	0	-0.5559	0	0.6139	0	0.4961	0.0001
LAMP2	pink	0.0162	0.9066	-0.0162	0.9066	0.2648	0.0507	-0.4045	0.0022	-0.2704	0.0458	0.8176	0	-0.0946	0.4923
LAMP3	pink	0.0485	0.725	-0.0485	0.725	0.2363	0.0823	-0.1476	0.2823	-0.2651	0.0504	0.4338	0.0009	-0.0349	0.8003
LAMTOR3	pink	-0.3649	0.0062	0.3649	0.0062	0.726	0	-0.0282	0.8383	-0.0706	0.6086	0.8229	0	-0.4786	0.0002
LAP3	pink	-0.1369	0.3189	0.1369	0.3189	0.2681	0.0478	-0.0912	0.5081	-0.0961	0.4854	0.4116	0.0018	-0.2058	0.1318
LBR	pink	-0.3034	0.0243	0.3034	0.0243	0.6217	0	-0.0408	0.7676	-0.1868	0.1721	0.8392	0	-0.4741	0.0003
LCLAT1	pink	0.1344	0.3279	-0.1344	0.3279	0.2982	0.027	-0.3852	0.0037	-0.4351	0.0009	0.6038	0	-0.1967	0.1502
LCN2	pink	-0.1888	0.1675	0.1888	0.1675	0.1303	0.3432	0.2062	0.1309	0.1561	0.2551	-0.1905	0.1637	-0.0852	0.5362
LCOR	pink	-0.1742	0.2033	0.1742	0.2033	0.4589	0.0004	-0.2495	0.0662	-0.2921	0.0305	0.8114	0	-0.2287	0.0931
LCORL	pink	0.0003	0.998	-0.0003	0.998	0.4662	0.0003	-0.3573	0.0074	-0.4046	0.0022	0.8957	0	-0.2254	0.0981
LDHB	pink	-0.0515	0.7088	0.0515	0.7088	0.2054	0.1325	0.1322	0.3361	0.0796	0.5637	-0.2189	0.1083	-0.153	0.2648
LEMD3	pink	-0.3204	0.0171	0.3204	0.0171	0.6658	0	-0.0199	0.8851	-0.0787	0.5681	0.8006	0	-0.4191	0.0015
LEPROTL1	pink	-0.0414	0.764	0.0414	0.764	0.3622	0.0066	-0.2671	0.0487	0.0192	0.8896	0.639	0	-0.2522	0.0632
LIMS1 /// LIMS3 /// LIMS3L	pink	-0.0009	0.9949	0.0009	0.9949	0.0738	0.5924	-0.0934	0.4975	0.0066	0.9617	0.3553	0.0078	-0.0595	0.6663
LIMS1 /// LIMS3L	pink	0.1279	0.3522	-0.1279	0.3522	-0.1955	0.1527	0.0116	0.9328	0.0715	0.6038	-0.1114	0.418	0.1585	0.2477
LIN7C	pink	0.3467	0.0095	-0.3467	0.0095	0.1411	0.3041	-0.5746	0	-0.6727	0	0.8911	0	-0.0082	0.9524
LINC00282	pink	0.2236	0.1007	-0.2236	0.1007	0.0705	0.6093	-0.32	0.0172	-0.6595	0	0.4838	0.0002	-0.0978	0.4775
LINC00520	pink	-0.0103	0.9407	0.0103	0.9407	-0.1451	0.2906	0.453	0.0005	0.3127	0.0201	-0.6024	0	0.1649	0.229
LINC00621	pink	-0.1344	0.3278	0.1344	0.3278	0.4479	0.0006	-0.1442	0.2934	-0.4748	0.0002	0.7541	0	-0.4217	0.0013
LINC00657	pink	0.1046	0.4472	-0.1046	0.4472	0.0666	0.6289	-0.2572	0.058	-0.0743	0.5896	0.3246	0.0156	0.2652	0.0504
LINC00869 /// LOC100996741	pink	0.3427	0.0104	-0.3427	0.0104	-0.1018	0.4598	-0.6094	0	-0.4895	0.0001	0.7477	0	0.1816	0.1846
LINC00909	pink	0.0025	0.9858	-0.0025	0.9858	0.3225	0.0163	-0.21	0.1238	-0.6164	0	0.6276	0	-0.3402	0.011
LINC01003	pink	0.3675	0.0058	-0.3675	0.0058	-0.1888	0.1675	-0.6201	0	-0.5509	0	0.5668	0	0.1231	0.3706
LINC01061 /// LOC441124 /// LOC729218	pink	0.2388	0.0791	-0.2388	0.0791	-0.435	0.0009	0.0039	0.9775	-0.0533	0.6992	-0.4028	0.0023	0.3605	0.0069
LINC01215	pink	0.1917	0.1609	-0.1917	0.1609	0.2073	0.1288	-0.5634	0	-0.5252	0	0.8533	0	-0.1059	0.4415
LIPA	pink	-0.0958	0.4867	0.0958	0.4867	0.1344	0.3281	-0.2572	0.058	-0.1565	0.2539	0.4942	0.0001	-0.2522	0.0632
LIPA /// LOC101926887	pink	-0.1248	0.3641	0.1248	0.3641	0.2884	0.0327	0.0296	0.8304	0.3558	0.0077	0.1898	0.1651	0.1008	0.464
LIPT1	pink	-0.2688	0.0472	0.2688	0.0472	0.5151	0.0001	-0.0051	0.9706	-0.3797	0.0043	0.6082	0	-0.4493	0.0006
LMBRD1	pink	-0.0444	0.7477	0.0444	0.7477	0.3891	0.0033	-0.3315	0.0134	-0.2503	0.0653	0.8249	0	-0.1971	0.1493
LOC100132352	pink	0.0543	0.694	-0.0543	0.694	0.1131	0.4109	-0.4496	0.0006	-0.5149	0.0001	0.7585	0	-0.1781	0.1932
LOC100272216	pink	0.3579	0.0073	-0.3579	0.0073	-0.4678	0.0003	-0.2843	0.0354	-0.1031	0.454	-0.3588	0.0072	0.4754	0.0002
LOC100289333	pink	-0.075	0.5864	0.075	0.5864	-0.2661	0.0495	0.1014	0.4612	0.4189	0.0015	-0.5426	0	0.4592	0.0004
LOC100294341 /// LOC101929774	pink	0.1049	0.4462	-0.1049	0.4462	-0.0206	0.8814	-0.2185	0.109	-0.3053	0.0234	0.1777	0.1942	0.066	0.6321
LOC100505478	pink	-0.1922	0.1599	0.1922	0.1599	-0.0426	0.7573	0.442	0.0007	0.6677	0	-0.5452	0	0.1063	0.44
LOC100505812	pink	-0.0566	0.6812	0.0566	0.6812	0.2488	0.067	-0.0616	0.6552	0.2353	0.0838	0.2068	0.1298	0.2876	0.0333
LOC100505874	pink	0.1796	0.1896	-0.1796	0.1896	-0.01	0.9422	-0.311	0.0208	-0.1367	0.3196	0.2883	0.0328	0.1709	0.2122
LOC100507054	pink	-0.3698	0.0055	0.3698	0.0055	0.0708	0.6075	0.6385	0	0.3675	0.0058	-0.5027	0.0001	-0.2993	0.0265
LOC100507577 /// LONP2 /// SIAH1	pink	-0.0531	0.7	0.0531	0.7	0.0882	0.5222	-0.1439	0.2946	-0.0467	0.7349	0.1872	0.1711	0.0001	0.9996
LOC100631377 /// LOC101928673	pink	0.1321	0.3364	-0.1321	0.3364	-0.336	0.0121	-0.2153	0.1144	-0.214	0.1166	-0.2385	0.0795	0.2522	0.0632
LOC100996412	pink	-0.0646	0.6393	0.0646	0.6393	-0.1989	0.1455	0.0996	0.4693	0.0806	0.5586	-0.4781	0.0002	0.2808	0.0379
LOC100996747 /// LOC101929876 /// RPS26 /// RPS26P11	pink	0.0434	0.7533	-0.0434	0.7533	0.0391	0.7766	-0.1944	0.1549	-0.1225	0.373	0.2636	0.0518	-0.1486	0.279
LOC101927137 /// SCLT1	pink	0.3047	0.0237	-0.3047	0.0237	0.1159	0.3995	-0.6014	0	-0.5852	0	0.8893	0	0.0382	0.7819
LOC101927507	pink	-0.3738	0.0049	0.3738	0.0049	0.1864	0.173	0.6476	0	0.4911	0.0001	-0.5522	0	-0.2694	0.0467
LOC101928143 /// LOC101930388 /// NUMB	pink	0.5255	0	-0.5255	0	-0.3412	0.0108	-0.7047	0	-0.4411	0.0007	0.5174	0.0001	0.4927	0.0001
LOC101928189 /// RSRP1	pink	0.4848	0.0002	-0.4848	0.0002	-0.1547	0.2593	-0.6946	0	-0.553	0	0.7573	0	0.2623	0.053
LOC101928589 /// TMEM164	pink	0.3376	0.0117	-0.3376	0.0117	-0.2476	0.0683	-0.5081	0.0001	-0.501	0.0001	0.5117	0.0001	0.0756	0.5832
LOC101928625 /// MED21	pink	-0.1833	0.1804	0.1833	0.1804	0.6513	0	-0.1069	0.4374	-0.1599	0.2435	0.7072	0	-0.3539	0.008
LOC101928893	pink	0.3021	0.025	-0.3021	0.025	0.0664	0.6298	-0.5252	0	-0.4446	0.0007	0.5366	0	0.0909	0.5092
LOC101929910 /// LOC613037 /// NPIPA5 /// NPIPB3 /// NPIPB4 /// NPIPB5	pink	0.202	0.1391	-0.202	0.1391	-0.3128	0.0201	-0.1216	0.3763	0.2187	0.1087	-0.3643	0.0063	0.7421	0
LOC101930059 /// LOC102724250 /// NBPF1 /// NBPF11 /// NBPF15	pink	-0.284	0.0356	0.284	0.0356	0.0244	0.8596	0.2866	0.0339	0.511	0.0001	-0.4952	0.0001	0.08	0.5613
LOC102724200 /// TRAPPC10	pink	0.3191	0.0176	-0.3191	0.0176	0.0161	0.9069	-0.6654	0	-0.6166	0	0.8764	0	0.0195	0.8879
LOC102724250 /// NBPF1 /// NBPF10 /// NBPF11 /// NBPF12 /// NBPF14 /// NBPF15 /// NBPF26 /// NBPF8 /// NBPF9	pink	0.3353	0.0123	-0.3353	0.0123	-0.4372	0.0008	-0.0637	0.6443	0.0922	0.503	-0.5831	0	0.6967	0
LOC102724356	pink	0.0386	0.7795	-0.0386	0.7795	0.0989	0.4727	-0.0098	0.9435	-0.2892	0.0322	0.1642	0.2309	-0.088	0.5227
LOC102724364 /// SEC22B	pink	-0.1869	0.1718	0.1869	0.1718	0.5458	0	-0.0491	0.7217	-0.412	0.0018	0.6917	0	-0.4305	0.001
LOC102724611	pink	0.0635	0.6449	-0.0635	0.6449	-0.043	0.755	-0.0443	0.7483	0.182	0.1836	-0.0693	0.6153	0.017	0.9022
LOC142937	pink	0.2289	0.0927	-0.2289	0.0927	-0.4465	0.0006	-0.1402	0.3073	0.1712	0.2113	-0.4996	0.0001	0.732	0
LOC153577	pink	0.4486	0.0006	-0.4486	0.0006	-0.2259	0.0972	-0.7251	0	-0.5362	0	0.5094	0.0001	0.3582	0.0072
LOC202025	pink	0.1612	0.2398	-0.1612	0.2398	0.1564	0.254	-0.4221	0.0013	-0.6736	0	0.7508	0	-0.1836	0.1798
LOC283357	pink	0.2683	0.0476	-0.2683	0.0476	0.0388	0.7784	-0.6369	0	-0.4518	0.0005	0.7732	0	0.1927	0.1587
LOC283588	pink	0.3444	0.01	-0.3444	0.01	0.0426	0.7574	-0.637	0	-0.6749	0	0.8359	0	0.1486	0.2789
LOC284837	pink	-0.3867	0.0035	0.3867	0.0035	0.0472	0.7324	0.3067	0.0228	0.375	0.0048	-0.4339	0.0009	-0.0251	0.8558
LOC285147	pink	0.3742	0.0049	-0.3742	0.0049	-0.0278	0.8403	-0.6299	0	-0.7026	0	0.8197	0	0.0806	0.5584
LOC286052	pink	0.0682	0.6209	-0.0682	0.6209	0.2195	0.1074	-0.4598	0.0004	-0.4436	0.0007	0.8582	0	-0.173	0.2065
LOC374443	pink	0.2462	0.07	-0.2462	0.07	-0.013	0.9248	-0.5646	0	-0.3085	0.0219	0.5406	0	0.3181	0.0179
LOC389765	pink	0.2391	0.0787	-0.2391	0.0787	0.047	0.7332	-0.596	0	-0.5301	0	0.7022	0	0.1363	0.3212
LOC399884	pink	-0.1969	0.1495	0.1969	0.1495	-0.0611	0.6576	0.568	0	0.6771	0	-0.6161	0	0.047	0.7334
LOC439911	pink	0.4638	0.0004	-0.4638	0.0004	-0.1748	0.2018	-0.5997	0	-0.4973	0.0001	0.4993	0.0001	0.2336	0.0861
LOC441081	pink	-0.0609	0.6588	0.0609	0.6588	0.1737	0.2047	0.0061	0.9648	-0.1791	0.1907	0.0039	0.9776	-0.0198	0.8858
LOC642236	pink	0.0426	0.7573	-0.0426	0.7573	0.0958	0.4865	-0.3601	0.0069	-0.1416	0.3024	0.4629	0.0004	0.0417	0.7622
LOC643072	pink	-0.0783	0.5699	0.0783	0.5699	0.0643	0.6409	-0.1573	0.2513	0.1475	0.2826	0.3403	0.011	-0.1178	0.3919
LOC644172 /// MAPK8IP1	pink	0.0286	0.8356	-0.0286	0.8356	-0.0198	0.8856	0.2661	0.0496	-0.2463	0.0698	-0.3146	0.0193	-0.17	0.2147
LOC728613	pink	0.2966	0.0279	-0.2966	0.0279	-0.0119	0.9315	-0.6266	0	-0.6399	0	0.5404	0	0.099	0.4722
LOC731424	pink	-0.1528	0.2653	0.1528	0.2653	0.2058	0.1317	0.0113	0.9348	0.1346	0.3273	-0.0525	0.7037	0.0716	0.6035
LRIF1	pink	0.512	0.0001	-0.512	0.0001	-0.1043	0.4488	-0.7485	0	-0.7119	0	0.8216	0	0.1868	0.1721
LRMP	pink	-0.2978	0.0272	0.2978	0.0272	0.6269	0	-0.0773	0.5747	-0.0513	0.71	0.7084	0	-0.4181	0.0015
LRRC37A2 /// LRRC37A4P	pink	0.3268	0.0149	-0.3268	0.0149	-0.1529	0.265	-0.5775	0	-0.4906	0.0001	0.4953	0.0001	0.1456	0.2888
LRRK2	pink	-0.2736	0.0433	0.2736	0.0433	0.562	0	-0.0333	0.8094	0.0315	0.8194	0.7356	0	-0.3261	0.0151
LRRN3	pink	0.0504	0.7148	-0.0504	0.7148	0.1267	0.3565	-0.286	0.0343	-0.1685	0.2187	0.359	0.0071	-0.1077	0.4336
LTF	pink	-0.0915	0.5065	0.0915	0.5065	0.0322	0.8156	0.1605	0.2419	0.1602	0.2425	-0.2157	0.1137	0.0152	0.9122
LTN1	pink	0.344	0.0101	-0.344	0.0101	-0.114	0.4074	-0.6079	0	-0.3275	0.0146	0.5462	0	0.474	0.0003
LUZP6 /// MTPN	pink	-0.2412	0.0761	0.2412	0.0761	0.4252	0.0012	0.1652	0.228	0.0271	0.8442	0.5637	0	-0.3227	0.0163
LY6E	pink	0.032	0.8164	-0.032	0.8164	-0.0391	0.7768	-0.0194	0.8881	0.1048	0.4463	-0.1498	0.2751	0.1018	0.4595
LY75	pink	0.1286	0.3495	-0.1286	0.3495	0.2038	0.1356	-0.3977	0.0026	-0.3419	0.0106	0.7825	0	-0.0841	0.5415
LYPLA1	pink	0.1755	0.2	-0.1755	0.2	0.216	0.1131	-0.4852	0.0002	-0.4004	0.0025	0.876	0	-0.0061	0.9647
LYPLAL1	pink	-0.0539	0.6957	0.0539	0.6957	0.4504	0.0006	-0.3763	0.0046	-0.3989	0.0026	0.8709	0	-0.3108	0.0209
LYSMD2	pink	0.211	0.122	-0.211	0.122	0.2642	0.0513	-0.3509	0.0086	-0.4021	0.0023	0.7456	0	-0.255	0.0602
LYSMD3	pink	-0.1719	0.2095	0.1719	0.2095	0.6173	0	-0.1206	0.3803	-0.385	0.0037	0.7861	0	-0.4126	0.0017
MAGEH1	pink	0.0611	0.6574	-0.0611	0.6574	0.1678	0.2206	-0.2341	0.0854	-0.531	0	0.446	0.0006	-0.3352	0.0124
MAK16	pink	-0.0591	0.6683	0.0591	0.6683	0.3531	0.0082	-0.3571	0.0074	-0.2725	0.0442	0.664	0	-0.2532	0.0621
MALT1	pink	0.0523	0.7044	-0.0523	0.7044	0.3787	0.0044	-0.4505	0.0006	-0.5437	0	0.9283	0	-0.2258	0.0974
MAN1A1	pink	-0.1185	0.389	0.1185	0.389	0.3981	0.0026	-0.0802	0.5603	-0.2969	0.0277	0.7316	0	-0.2717	0.0448
MAN2A1	pink	-0.2251	0.0985	0.2251	0.0985	0.5042	0.0001	-0.2316	0.0888	-0.175	0.2014	0.8137	0	-0.2149	0.1151
MANSC1	pink	0.1295	0.346	-0.1295	0.346	-0.1528	0.2654	-0.3407	0.0109	-0.2167	0.112	0.3199	0.0173	0.1073	0.4353
MAP2K1	pink	0.5323	0	-0.5323	0	-0.29	0.0317	-0.6725	0	-0.5549	0	0.6774	0	0.1435	0.2958
MAP2K4	pink	-0.0057	0.9669	0.0057	0.9669	0.3168	0.0184	-0.3264	0.015	-0.4572	0.0004	0.8578	0	-0.2977	0.0273
MAP3K1	pink	0.2819	0.037	-0.2819	0.037	0.0303	0.8264	-0.5382	0	-0.2647	0.0508	0.7225	0	0.223	0.1017
MAP3K7	pink	-0.0312	0.8213	0.0312	0.8213	0.414	0.0017	-0.4318	0.001	-0.3931	0.003	0.9283	0	-0.2081	0.1273
MAP3K7CL	pink	-0.1599	0.2435	0.1599	0.2435	0.3332	0.0129	-0.0286	0.8359	-0.1276	0.3533	0.3684	0.0057	-0.2953	0.0286
MAP4K5	pink	-0.21	0.1238	0.21	0.1238	0.4467	0.0006	0.0925	0.5019	-0.239	0.0788	0.5619	0	-0.3143	0.0194
MARCKS	pink	0.1316	0.338	-0.1316	0.338	-0.0325	0.814	-0.4014	0.0024	-0.1584	0.2479	0.4608	0.0004	0.1078	0.4335
MBD4	pink	0.4588	0.0004	-0.4588	0.0004	-0.1632	0.234	-0.7511	0	-0.5761	0	0.6913	0	0.3875	0.0035
MBNL1	pink	-0.0414	0.7639	0.0414	0.7639	0.3696	0.0055	-0.252	0.0635	-0.2025	0.1381	0.8052	0	-0.0735	0.5938
MCL1	pink	0.002	0.9886	-0.002	0.9886	0.3115	0.0206	-0.3457	0.0097	-0.2968	0.0278	0.8489	0	-0.2141	0.1165
MCTP1	pink	-0.0947	0.4916	0.0947	0.4916	0.3722	0.0051	-0.1701	0.2143	-0.1619	0.2377	0.6414	0	0.0302	0.8265
MCUR1	pink	0.2882	0.0329	-0.2882	0.0329	-0.1676	0.2213	-0.3309	0.0136	-0.4876	0.0002	0.3078	0.0223	0.1254	0.3618
MDFIC	pink	0.4381	0.0008	-0.4381	0.0008	-0.0875	0.5254	-0.5296	0	-0.5598	0	0.5717	0	0.2728	0.0439
MDM1	pink	0.2362	0.0825	-0.2362	0.0825	0.165	0.2287	-0.5527	0	-0.6412	0	0.9319	0	-0.0548	0.6913
ME2	pink	0.1615	0.2389	-0.1615	0.2389	0.0894	0.5165	-0.5714	0	-0.4613	0.0004	0.8565	0	-0.0321	0.816
MED4	pink	0.2865	0.034	-0.2865	0.034	0.1345	0.3275	-0.5645	0	-0.6252	0	0.8523	0	-0.0106	0.9389
MEF2A	pink	0.3424	0.0105	-0.3424	0.0105	-0.0357	0.7958	-0.5254	0	-0.7778	0	0.7253	0	0.1772	0.1956
MEGF9	pink	-0.2877	0.0331	0.2877	0.0331	0.3853	0.0037	0.0415	0.7633	0.0633	0.6462	0.6122	0	-0.3603	0.0069
METAP1	pink	0.5006	0.0001	-0.5006	0.0001	-0.2462	0.07	-0.5961	0	-0.5164	0.0001	0.5611	0	0.0883	0.5216
METTL21A	pink	0.4536	0.0005	-0.4536	0.0005	-0.2168	0.1119	-0.7339	0	-0.6447	0	0.6499	0	0.1874	0.1706
METTL23	pink	0.0401	0.7711	-0.0401	0.7711	0.1815	0.1848	-0.3304	0.0137	-0.4848	0.0002	0.4477	0.0006	-0.2792	0.039
METTL4	pink	0.4473	0.0006	-0.4473	0.0006	0.0413	0.7646	-0.683	0	-0.6379	0	0.82	0	0.2044	0.1344
MFN1	pink	0.2364	0.0823	-0.2364	0.0823	0.2073	0.1288	-0.503	0.0001	-0.5994	0	0.9191	0	-0.1302	0.3433
MFSD1	pink	-0.2114	0.1213	0.2114	0.1213	0.4387	0.0008	-0.1085	0.4305	-0.2708	0.0455	0.8075	0	-0.4887	0.0002
MFSD6	pink	0.3879	0.0034	-0.3879	0.0034	0.002	0.9884	-0.5874	0	-0.733	0	0.7896	0	-0.0289	0.8339
MFSD8	pink	0.3594	0.007	-0.3594	0.007	-0.0349	0.8005	-0.6842	0	-0.7247	0	0.8584	0	0.0608	0.6592
MGAM	pink	-0.0197	0.8867	0.0197	0.8867	0.0987	0.4736	-0.2819	0.037	-0.124	0.3669	0.4799	0.0002	0.0894	0.5163
MGAT4A	pink	0.1362	0.3213	-0.1362	0.3213	0.3073	0.0225	-0.5331	0	-0.4757	0.0002	0.8715	0	-0.1108	0.4207
MGME1	pink	0.2217	0.1039	-0.2217	0.1039	0.0395	0.7746	-0.565	0	-0.4122	0.0018	0.7435	0	-0.0129	0.9255
MIAT	pink	0.2705	0.0458	-0.2705	0.0458	-0.458	0.0004	-0.1603	0.2423	-0.0414	0.7639	-0.363	0.0065	0.4339	0.0009
MIB1	pink	-0.0496	0.7191	0.0496	0.7191	0.4461	0.0006	-0.299	0.0266	-0.2499	0.0658	0.9056	0	-0.2009	0.1414
MICU2	pink	-0.071	0.6067	0.071	0.6067	0.4631	0.0004	-0.3147	0.0193	-0.4277	0.0011	0.9243	0	-0.2841	0.0355
MINPP1	pink	0.22	0.1065	-0.22	0.1065	0.1262	0.3585	-0.4509	0.0006	-0.5981	0	0.7341	0	-0.0672	0.6257
MIR1304 /// SNORA1 /// SNORA18 /// SNORA32 /// SNORA40 /// SNORA8 /// SNORD5 /// TAF1D	pink	0.0966	0.483	-0.0966	0.483	0.2907	0.0313	-0.3224	0.0164	-0.3066	0.0228	0.5752	0	-0.1002	0.4665
MIR29B2 /// MIR29C	pink	0.1421	0.3007	-0.1421	0.3007	0.0693	0.615	-0.2918	0.0306	-0.2812	0.0376	0.5614	0	-0.0795	0.5637
MIR4680 /// PDCD4	pink	0.3997	0.0025	-0.3997	0.0025	-0.113	0.4112	-0.4888	0.0002	-0.2055	0.1324	0.5082	0.0001	0.2773	0.0404
MIR6787 /// SLC16A3	pink	-0.1258	0.3601	0.1258	0.3601	0.2842	0.0355	-0.2228	0.1021	-0.2179	0.1099	0.4635	0.0004	-0.4052	0.0021
MIS12	pink	-0.0127	0.9265	0.0127	0.9265	0.4031	0.0023	-0.2824	0.0367	-0.4112	0.0018	0.6927	0	-0.2184	0.1091
MITD1	pink	0.3689	0.0056	-0.3689	0.0056	0.1169	0.3952	-0.6907	0	-0.609	0	0.8158	0	0.1783	0.1927
MME	pink	-0.0353	0.7982	0.0353	0.7982	0.2357	0.0833	-0.1687	0.2181	-0.1217	0.3762	0.5589	0	-0.0604	0.6614
MMP9	pink	-0.2168	0.1119	0.2168	0.1119	0.0117	0.9325	0.0405	0.7691	0.126	0.3594	-0.0529	0.7013	0.0932	0.4985
MNDA	pink	0.0667	0.6283	-0.0667	0.6283	0.1572	0.2517	-0.3206	0.017	-0.1892	0.1664	0.6274	0	-0.1579	0.2496
MOAP1	pink	0.0868	0.5286	-0.0868	0.5286	0.0007	0.996	-0.3624	0.0065	0.1935	0.157	0.364	0.0063	0.1044	0.4479
MOB1A	pink	0.2907	0.0313	-0.2907	0.0313	-0.0074	0.9575	-0.5738	0	-0.4362	0.0009	0.7404	0	0.2112	0.1216
MOB1B	pink	-0.0364	0.7919	0.0364	0.7919	0.4081	0.002	-0.1989	0.1455	-0.5191	0	0.7765	0	-0.3696	0.0055
MOB4	pink	-0.2189	0.1084	0.2189	0.1084	0.566	0	0.0497	0.7187	-0.2818	0.0371	0.639	0	-0.2735	0.0434
MORC3	pink	-0.2552	0.0601	0.2552	0.0601	0.6388	0	-0.0426	0.7576	-0.2457	0.0706	0.8262	0	-0.4673	0.0003
MORF4L2	pink	0.3271	0.0148	-0.3271	0.0148	-0.0844	0.5399	-0.5624	0	-0.3381	0.0116	0.555	0	0.2005	0.1421
MRFAP1	pink	0.2637	0.0518	-0.2637	0.0518	0.0535	0.698	-0.3404	0.011	-0.6968	0	0.6261	0	-0.2685	0.0475
MRFAP1L1	pink	-0.1084	0.4307	0.1084	0.4307	0.5726	0	-0.1154	0.4016	-0.4428	0.0007	0.7117	0	-0.4258	0.0012
MRVI1	pink	-0.291	0.0311	0.291	0.0311	0.2834	0.036	0.0019	0.9892	0.2136	0.1173	0.2682	0.0478	0.0189	0.8908
MS4A1	pink	0.0897	0.5148	-0.0897	0.5148	0.2389	0.0789	-0.1203	0.3817	-0.0787	0.5679	0.4526	0.0005	-0.0029	0.9832
MS4A7	pink	-0.0855	0.5348	0.0855	0.5348	0.0277	0.8411	-0.039	0.7776	0.1706	0.213	0.0757	0.5828	0.3282	0.0144
MSH2	pink	0.2118	0.1206	-0.2118	0.1206	0.1932	0.1576	-0.4121	0.0018	-0.6547	0	0.7021	0	-0.2144	0.116
MSMO1	pink	-0.302	0.025	0.302	0.025	0.6109	0	0.1677	0.2211	-0.1617	0.2382	0.4626	0.0004	-0.4552	0.0005
MST4	pink	0.2884	0.0327	-0.2884	0.0327	0.0935	0.4971	-0.5809	0	-0.5913	0	0.9302	0	-0.1182	0.3902
MT2A	pink	-0.0596	0.6656	0.0596	0.6656	-0.0931	0.4991	0.39	0.0032	0.0906	0.5109	-0.4489	0.0006	-0.09	0.5137
MTERF3	pink	-0.0145	0.9161	0.0145	0.9161	0.2965	0.028	-0.2538	0.0615	-0.6328	0	0.5352	0	-0.3044	0.0238
MTF2	pink	0.0987	0.4733	-0.0987	0.4733	0.36	0.0069	-0.4809	0.0002	-0.4741	0.0003	0.9347	0	-0.0435	0.7524
MTIF2	pink	0.0032	0.9817	-0.0032	0.9817	0.282	0.037	-0.4306	0.001	-0.1529	0.2651	0.5665	0	-0.0362	0.793
MTM1	pink	0.4399	0.0008	-0.4399	0.0008	-0.0434	0.753	-0.641	0	-0.6734	0	0.7674	0	0.1042	0.4492
MTMR6	pink	-0.148	0.2808	0.148	0.2808	0.5151	0.0001	-0.2052	0.1328	-0.4097	0.0019	0.878	0	-0.4156	0.0016
MTO1	pink	0.1606	0.2415	-0.1606	0.2415	0.1677	0.221	-0.5883	0	-0.3698	0.0055	0.8121	0	0.0425	0.7581
MTR	pink	0.0823	0.5502	-0.0823	0.5502	0.1863	0.1733	-0.4453	0.0007	-0.4088	0.0019	0.7408	0	-0.2294	0.092
MUC8	pink	0.1893	0.1662	-0.1893	0.1662	-0.1441	0.294	-0.0794	0.5642	-0.1604	0.242	-0.1159	0.3996	-0.0016	0.9908
MYC	pink	0.2313	0.0892	-0.2313	0.0892	-0.0978	0.4776	-0.3446	0.01	-0.298	0.0271	0.3193	0.0175	-0.0752	0.5854
MYOM2	pink	0.0139	0.9199	-0.0139	0.9199	0.1158	0.4	-0.0975	0.4787	-0.2375	0.0808	0.3058	0.0232	-0.2088	0.126
MZT2B	pink	-0.0092	0.9469	0.0092	0.9469	-0.2719	0.0446	0.2805	0.0381	0.3536	0.0081	-0.6873	0	0.4548	0.0005
N4BP2	pink	0.19	0.1648	-0.19	0.1648	0.2507	0.0648	-0.4022	0.0023	-0.4548	0.0005	0.7091	0	0.0231	0.8673
NAA16	pink	0.4135	0.0017	-0.4135	0.0017	-0.0949	0.4906	-0.7497	0	-0.6063	0	0.7544	0	0.2502	0.0655
NAA50	pink	0.2335	0.0862	-0.2335	0.0862	0.172	0.2092	-0.5128	0.0001	-0.549	0	0.9224	0	-0.1263	0.3582
NABP1	pink	-0.1482	0.2803	0.1482	0.2803	0.4985	0.0001	-0.2174	0.1108	-0.2624	0.053	0.8538	0	-0.2793	0.0389
NAMPT	pink	-0.2475	0.0685	0.2475	0.0685	0.4964	0.0001	-0.0798	0.5627	-0.0677	0.6233	0.7158	0	-0.3143	0.0194
NAP1L1	pink	-0.0811	0.5563	0.0811	0.5563	0.4127	0.0017	-0.1883	0.1685	-0.124	0.367	0.656	0	-0.229	0.0926
NARS	pink	-0.3081	0.0221	0.3081	0.0221	0.4893	0.0002	0.1108	0.4205	-0.1501	0.274	0.5211	0	-0.4595	0.0004
NAT1	pink	-0.2384	0.0796	0.2384	0.0796	0.6655	0	-0.0701	0.6112	-0.3348	0.0125	0.7278	0	-0.5339	0
NCAPG2	pink	0.4105	0.0019	-0.4105	0.0019	-0.1912	0.1619	-0.4547	0.0005	-0.5381	0	0.4085	0.002	0.0616	0.6548
NCEH1	pink	0.2049	0.1335	-0.2049	0.1335	0.0894	0.5161	-0.4882	0.0002	-0.5484	0	0.7105	0	0.0417	0.7624
NCK1	pink	-0.0107	0.9382	0.0107	0.9382	0.4629	0.0004	-0.4092	0.0019	-0.4587	0.0004	0.8586	0	-0.1638	0.2321
NDFIP1	pink	0.001	0.9943	-0.001	0.9943	0.391	0.0032	-0.2626	0.0527	-0.4072	0.002	0.8219	0	-0.3398	0.0111
NDNL2	pink	0.4348	0.0009	-0.4348	0.0009	-0.1938	0.1564	-0.6982	0	-0.3522	0.0084	0.5016	0.0001	0.2951	0.0287
NDUFA5	pink	-0.1401	0.3077	0.1401	0.3077	0.6012	0	-0.139	0.3113	-0.2487	0.0671	0.5687	0	-0.0517	0.7077
NECAP1	pink	0.354	0.008	-0.354	0.008	-0.0506	0.7135	-0.5032	0.0001	-0.6692	0	0.7386	0	-0.0473	0.7316
NEDD1	pink	0.0524	0.704	-0.0524	0.704	0.4092	0.0019	-0.2988	0.0267	-0.5695	0	0.8348	0	-0.2212	0.1045
NEK7	pink	-0.2835	0.036	0.2835	0.036	0.6118	0	-0.0342	0.8043	0.0118	0.932	0.8147	0	-0.4351	0.0009
NELL2	pink	0.1321	0.3363	-0.1321	0.3363	0.0493	0.721	-0.3088	0.0218	-0.1095	0.4261	0.3336	0.0128	0.0079	0.9545
NEMF	pink	0.1915	0.1613	-0.1915	0.1613	0.2073	0.1288	-0.5701	0	-0.606	0	0.8689	0	0.002	0.9884
NFE2	pink	-0.0391	0.7767	0.0391	0.7767	-0.1773	0.1952	0.3737	0.005	0.221	0.1049	-0.4701	0.0003	0.1407	0.3054
NFIL3	pink	-0.2037	0.1358	0.2037	0.1358	0.3486	0.0091	-0.1575	0.2507	-0.1338	0.3301	0.6514	0	-0.2785	0.0395
NFU1	pink	-0.1792	0.1906	0.1792	0.1906	0.5043	0.0001	-0.1463	0.2866	-0.3203	0.0171	0.4514	0.0005	-0.2626	0.0527
NFXL1	pink	-0.1825	0.1824	0.1825	0.1824	0.3529	0.0082	-0.0594	0.6667	-0.0801	0.5612	0.5964	0	-0.4726	0.0003
NIPSNAP3A	pink	0.1064	0.4393	-0.1064	0.4393	0.3381	0.0116	-0.4517	0.0005	-0.5251	0	0.7749	0	-0.0154	0.9112
NME8	pink	0.1517	0.2689	-0.1517	0.2689	0.1061	0.4405	-0.4412	0.0007	-0.5468	0	0.6346	0	0.04	0.7721
NNT-AS1	pink	0.1972	0.1489	-0.1972	0.1489	0.1193	0.3858	-0.5911	0	-0.4985	0.0001	0.7583	0	0.0021	0.988
NOC3L	pink	-0.1163	0.3976	0.1163	0.3976	0.5647	0	-0.2075	0.1285	-0.2909	0.0312	0.7664	0	-0.169	0.2175
NOD2	pink	0.0908	0.5095	-0.0908	0.5095	0.0249	0.8569	-0.3179	0.018	-0.2917	0.0307	0.5514	0	-0.0539	0.6958
NOG	pink	0.3509	0.0086	-0.3509	0.0086	-0.1509	0.2714	-0.4515	0.0005	-0.5464	0	0.3293	0.0141	0.025	0.856
NOL11	pink	-0.4371	0.0008	0.4371	0.0008	0.5965	0	0.0209	0.8794	0.1717	0.2101	0.5046	0.0001	-0.3252	0.0154
NOL8	pink	-0.2298	0.0915	0.2298	0.0915	0.5203	0	0.0125	0.9277	-0.0275	0.8419	0.5076	0.0001	-0.365	0.0061
NOTCH2NL	pink	0.1753	0.2005	-0.1753	0.2005	-0.4325	0.001	-0.1562	0.2549	0.291	0.0311	-0.414	0.0017	0.6826	0
NPIPB15	pink	-0.1338	0.33	0.1338	0.33	0.0525	0.7035	-0.0338	0.8064	0.0117	0.9322	0.0439	0.7503	-0.2054	0.1324
NPRL3	pink	-0.4212	0.0014	0.4212	0.0014	0.1677	0.2211	0.7734	0	0.4369	0.0009	-0.5966	0	-0.2992	0.0265
NPTN	pink	0.3067	0.0228	-0.3067	0.0228	-0.0153	0.9114	-0.5745	0	-0.51	0.0001	0.8577	0	-0.0319	0.8174
NR1D2	pink	0.3451	0.0099	-0.3451	0.0099	0.0265	0.8476	-0.5453	0	-0.4743	0.0003	0.6211	0	0.1867	0.1722
NR2C2	pink	0.5085	0.0001	-0.5085	0.0001	-0.1829	0.1813	-0.7846	0	-0.612	0	0.7796	0	0.2666	0.0491
NR3C2	pink	0.1235	0.3691	-0.1235	0.3691	0.2308	0.0901	-0.4084	0.002	-0.5758	0	0.6228	0	-0.0959	0.486
NRAS	pink	-0.1621	0.2372	0.1621	0.2372	0.5481	0	-0.0987	0.4736	0.0312	0.821	0.738	0	-0.3821	0.004
NRBF2	pink	0.0836	0.5438	-0.0836	0.5438	0.1909	0.1626	-0.3767	0.0046	-0.3825	0.004	0.7841	0	-0.2181	0.1097
NRIP1	pink	-0.1998	0.1436	0.1998	0.1436	0.4986	0.0001	-0.2252	0.0983	-0.0871	0.5273	0.7027	0	-0.0915	0.5065
NT5C1B-RDH14 /// RDH14	pink	0.0512	0.7107	-0.0512	0.7107	0.3745	0.0049	-0.3776	0.0045	-0.554	0	0.7242	0	-0.2273	0.0951
NUDT19	pink	0.1987	0.1459	-0.1987	0.1459	0.0396	0.7742	-0.4658	0.0003	-0.5128	0.0001	0.6841	0	-0.0592	0.6679
NUDT21	pink	-0.0458	0.7398	0.0458	0.7398	0.4695	0.0003	-0.3426	0.0104	-0.4135	0.0017	0.9521	0	-0.3761	0.0047
NUP107	pink	-0.2712	0.0452	0.2712	0.0452	0.571	0	-0.0829	0.5472	-0.1567	0.2533	0.6538	0	-0.3622	0.0066
NUP35	pink	0.2837	0.0358	-0.2837	0.0358	0.2024	0.1383	-0.5636	0	-0.5433	0	0.7716	0	-0.0705	0.6089
NUS1	pink	0.0287	0.8352	-0.0287	0.8352	0.3196	0.0174	-0.243	0.0738	-0.515	0.0001	0.797	0	-0.3507	0.0087
NXT2	pink	0.026	0.8507	-0.026	0.8507	0.4595	0.0004	-0.2918	0.0306	-0.5567	0	0.8421	0	-0.2679	0.048
OAS1	pink	-0.2381	0.08	0.2381	0.08	0.1992	0.1448	-0.0253	0.8543	0.1321	0.3365	0.2352	0.0839	-0.099	0.4719
OAS3	pink	-0.0516	0.7083	0.0516	0.7083	0.2311	0.0896	0.1124	0.4141	-0.0408	0.7672	0.2143	0.1162	-0.0251	0.8555
OAT	pink	-0.2936	0.0296	0.2936	0.0296	0.4599	0.0004	-0.0127	0.9267	-0.2067	0.1301	0.7023	0	-0.4615	0.0004
OGFRL1	pink	0.1641	0.2313	-0.1641	0.2313	0.2444	0.0721	-0.4128	0.0017	-0.4762	0.0002	0.8863	0	-0.1623	0.2365
OGT	pink	0.4424	0.0007	-0.4424	0.0007	-0.072	0.6016	-0.6979	0	-0.6896	0	0.8349	0	0.1973	0.1487
OLFM4	pink	-0.0332	0.8097	0.0332	0.8097	0.1198	0.3836	-0.0282	0.8379	-0.036	0.7943	0.0511	0.711	0.0919	0.5045
OLIG1	pink	0.0701	0.611	-0.0701	0.611	-0.0447	0.7461	-0.345	0.0099	-0.364	0.0063	0.269	0.0471	-0.0392	0.7765
OMA1	pink	-0.1065	0.4388	0.1065	0.4388	0.4508	0.0006	-0.3609	0.0068	-0.3808	0.0041	0.8104	0	-0.1838	0.1792
OPN3	pink	0.1509	0.2715	-0.1509	0.2715	0.1978	0.1477	-0.4578	0.0004	-0.4016	0.0024	0.8125	0	-0.1972	0.149
OR52K3P	pink	0.1435	0.2959	-0.1435	0.2959	-0.0028	0.984	-0.209	0.1258	-0.3195	0.0174	0.2758	0.0415	-0.0119	0.9315
ORC4	pink	-0.2775	0.0402	0.2775	0.0402	0.7386	0	-0.1025	0.4565	-0.2318	0.0886	0.7999	0	-0.4415	0.0007
ORMDL1	pink	0.1267	0.3568	-0.1267	0.3568	0.3458	0.0097	-0.4099	0.0019	-0.4507	0.0006	0.9085	0	-0.1689	0.2177
OSBPL11	pink	-0.3683	0.0057	0.3683	0.0057	0.57	0	-0.0218	0.8743	0.0954	0.4883	0.7061	0	-0.3366	0.012
OSBPL9	pink	-0.1349	0.3262	0.1349	0.3262	0.2779	0.04	-0.158	0.2492	-0.3436	0.0102	0.6539	0	-0.3465	0.0096
OSTC	pink	-0.1964	0.1506	0.1964	0.1506	0.6416	0	0.1031	0.4539	-0.2585	0.0567	0.4379	0.0008	-0.4378	0.0008
OSTM1	pink	0.0971	0.4808	-0.0971	0.4808	0.2912	0.031	-0.5088	0.0001	-0.3757	0.0047	0.8965	0	0.0123	0.9293
OTUD6B	pink	0.1735	0.2052	-0.1735	0.2052	0.1571	0.252	-0.5368	0	-0.5691	0	0.7593	0	0.0866	0.5294
OXCT1	pink	-0.1156	0.4007	0.1156	0.4007	0.4187	0.0015	-0.2298	0.0915	-0.1563	0.2544	0.6882	0	-0.2753	0.042
P2RY10	pink	0.2862	0.0341	-0.2862	0.0341	-0.015	0.9134	-0.5173	0.0001	-0.359	0.0071	0.5719	0	0.0781	0.571
PAG1	pink	-0.2216	0.104	0.2216	0.104	0.4338	0.0009	-0.0689	0.6173	-0.0578	0.6751	0.6358	0	-0.26	0.0553
PAIP1	pink	-0.0485	0.7251	0.0485	0.7251	0.5496	0	-0.1639	0.2318	-0.3424	0.0105	0.7435	0	-0.2791	0.0391
PAM	pink	-0.2027	0.1378	0.2027	0.1378	0.1833	0.1803	0.04	0.772	-0.0268	0.8457	0.2893	0.0321	-0.1728	0.207
PAN3	pink	-0.0626	0.6499	0.0626	0.6499	0.4052	0.0022	-0.2533	0.062	-0.2936	0.0296	0.8779	0	-0.2684	0.0476
PANK3	pink	0.1981	0.1471	-0.1981	0.1471	0.117	0.3948	-0.4996	0.0001	-0.4811	0.0002	0.8638	0	-0.0254	0.8539
PAPD4	pink	-0.0437	0.7516	0.0437	0.7516	0.2799	0.0385	-0.2729	0.0438	-0.0978	0.4773	0.6177	0	0.138	0.3151
PAPOLA	pink	-0.1209	0.3792	0.1209	0.3792	0.4994	0.0001	-0.2269	0.0958	-0.2726	0.0441	0.8428	0	-0.1332	0.3324
PARP8	pink	-0.3407	0.0109	0.3407	0.0109	0.6545	0	-0.0194	0.8883	0.0092	0.9468	0.7897	0	-0.4249	0.0012
PAX8-AS1	pink	-0.0931	0.4992	0.0931	0.4992	0.0391	0.7768	0.1767	0.197	0.2434	0.0733	-0.3048	0.0237	0.0306	0.8247
PAXBP1	pink	0.4208	0.0014	-0.4208	0.0014	0.0051	0.9703	-0.7044	0	-0.7401	0	0.8398	0	0.0986	0.474
PAXIP1	pink	0.4734	0.0003	-0.4734	0.0003	-0.2871	0.0336	-0.7654	0	-0.5971	0	0.6214	0	0.2663	0.0494
PCMTD2	pink	-0.3762	0.0046	0.3762	0.0046	0.5878	0	0.0816	0.5535	-0.0214	0.8766	0.6638	0	-0.4676	0.0003
PCNA	pink	-0.1497	0.2754	0.1497	0.2754	0.4352	0.0009	-0.1065	0.4392	-0.1115	0.4176	0.3624	0.0065	-0.3765	0.0046
PCNP	pink	0.0915	0.5066	-0.0915	0.5066	0.2977	0.0273	-0.3462	0.0096	-0.4609	0.0004	0.7441	0	0.044	0.7496
PDCD4	pink	0.1515	0.2696	-0.1515	0.2696	0.0315	0.8192	-0.3766	0.0046	-0.3329	0.013	0.4758	0.0002	-0.1997	0.1438
PDCD6IP	pink	0.2469	0.0692	-0.2469	0.0692	0.0265	0.8475	-0.5896	0	-0.3648	0.0062	0.8212	0	0.0885	0.5205
PDE2A	pink	-0.2609	0.0543	0.2609	0.0543	0.0588	0.6698	0.5114	0.0001	0.5866	0	-0.4669	0.0003	0.0129	0.9258
PDE3B	pink	0.034	0.8054	-0.034	0.8054	0.4265	0.0012	-0.2051	0.1331	-0.4872	0.0002	0.7711	0	-0.3456	0.0097
PDE4B	pink	0.4421	0.0007	-0.4421	0.0007	-0.1243	0.3658	-0.638	0	-0.6427	0	0.7618	0	0.0978	0.4774
PDHX	pink	0.1119	0.4161	-0.1119	0.4161	0.2143	0.1162	-0.4507	0.0006	-0.4249	0.0012	0.8123	0	-0.2217	0.1038
PDIA6	pink	0.2212	0.1046	-0.2212	0.1046	0.0152	0.9122	-0.4497	0.0006	-0.5892	0	0.592	0	-0.2102	0.1235
PDK4	pink	0.1063	0.44	-0.1063	0.44	0.0143	0.9176	-0.4184	0.0015	-0.4132	0.0017	0.5894	0	0.0538	0.6964
PDP1	pink	-0.1531	0.2645	0.1531	0.2645	0.5345	0	-0.1907	0.1631	-0.2288	0.093	0.8119	0	-0.265	0.0505
PDS5A	pink	0.5678	0	-0.5678	0	-0.2475	0.0685	-0.7588	0	-0.6664	0	0.6921	0	0.3448	0.0099
PDZD8	pink	-0.1483	0.2799	0.1483	0.2799	0.3489	0.009	-0.2367	0.0819	-0.288	0.033	0.7735	0	-0.2479	0.068
PDZK1IP1	pink	-0.1549	0.2589	0.1549	0.2589	0	1	0.3758	0.0047	0.2149	0.1151	-0.2927	0.0301	-0.202	0.1392
PELI1	pink	0.3395	0.0112	-0.3395	0.0112	-0.1053	0.4444	-0.5773	0	-0.4583	0.0004	0.6961	0	0.1392	0.3109
PEX1	pink	0.4161	0.0016	-0.4161	0.0016	-0.0428	0.7562	-0.7067	0	-0.8262	0	0.7776	0	0.1697	0.2155
PF4	pink	0.1212	0.3779	-0.1212	0.3779	-0.1854	0.1755	0.0139	0.92	-0.0459	0.7391	-0.0893	0.5169	0.1053	0.4443
PF4V1	pink	0.2047	0.1339	-0.2047	0.1339	-0.0933	0.4981	-0.0027	0.9841	-0.0832	0.5457	0.0355	0.7971	0.0251	0.8557
PFKFB3	pink	-0.1833	0.1804	0.1833	0.1804	0.2091	0.1256	-0.0593	0.6671	0.0476	0.7299	0.3947	0.0029	-0.1312	0.3396
PGGT1B	pink	-0.058	0.6742	0.058	0.6742	0.3957	0.0028	-0.259	0.0563	-0.4139	0.0017	0.8462	0	-0.3571	0.0074
PGM2	pink	-0.0325	0.8136	0.0325	0.8136	0.3883	0.0034	-0.2274	0.095	-0.5514	0	0.8211	0	-0.3888	0.0033
PGRMC1	pink	-0.1389	0.3117	0.1389	0.3117	0.2954	0.0286	-0.0483	0.7263	-0.1507	0.2722	0.6189	0	-0.3872	0.0035
PHOSPHO2	pink	0.3543	0.0079	-0.3543	0.0079	-0.1633	0.2337	-0.5837	0	-0.3928	0.003	0.4701	0.0003	0.285	0.0349
PICALM	pink	0.1417	0.302	-0.1417	0.302	0.169	0.2174	-0.4517	0.0005	-0.2913	0.0309	0.7775	0	0.0484	0.7256
PIGB	pink	0.0478	0.7289	-0.0478	0.7289	0.3021	0.025	-0.443	0.0007	-0.3074	0.0224	0.7388	0	-0.0361	0.7938
PIGF	pink	-0.2009	0.1414	0.2009	0.1414	0.4859	0.0002	-0.0819	0.5524	-0.4745	0.0003	0.5532	0	-0.4821	0.0002
PIK3AP1	pink	0.3025	0.0248	-0.3025	0.0248	0.0549	0.6908	-0.5433	0	-0.4871	0.0002	0.8712	0	-0.002	0.9884
PIK3CA	pink	0.051	0.7117	-0.051	0.7117	0.3439	0.0101	-0.3914	0.0031	-0.4562	0.0005	0.8877	0	-0.0932	0.4983
PIK3CG	pink	0.1127	0.4126	-0.1127	0.4126	0.0752	0.5851	-0.5062	0.0001	-0.5124	0.0001	0.7286	0	0.0668	0.6278
PIK3R1	pink	0.2496	0.066	-0.2496	0.066	-0.0221	0.8729	-0.5218	0	-0.1988	0.1457	0.4441	0.0007	0.3168	0.0185
PKD2	pink	0.2442	0.0724	-0.2442	0.0724	0.2197	0.107	-0.4755	0.0002	-0.6249	0	0.8121	0	-0.0791	0.5658
PKN2	pink	0.3916	0.0031	-0.3916	0.0031	0.0068	0.961	-0.6007	0	-0.4657	0.0003	0.7171	0	0.3665	0.0059
PLAGL1	pink	0.2833	0.0361	-0.2833	0.0361	-0.0169	0.9028	-0.5299	0	-0.5463	0	0.7555	0	-0.0455	0.7414
PLEK2	pink	-0.4513	0.0005	0.4513	0.0005	0.2143	0.1162	0.79	0	0.5417	0	-0.6292	0	-0.156	0.2555
PLEKHA1	pink	0.4123	0.0018	-0.4123	0.0018	-0.1043	0.4486	-0.7044	0	-0.4763	0.0002	0.4956	0.0001	0.3614	0.0067
PLEKHF2	pink	0.0749	0.5866	-0.0749	0.5866	0.3805	0.0042	-0.3329	0.013	-0.4571	0.0005	0.9321	0	-0.2868	0.0338
PLSCR1	pink	-0.0705	0.6091	0.0705	0.6091	0.2825	0.0366	-0.1302	0.3433	-0.1259	0.3598	0.5906	0	-0.1907	0.1632
PM20D2	pink	0.1615	0.2388	-0.1615	0.2388	0.2999	0.0261	-0.3908	0.0032	-0.6253	0	0.824	0	-0.2097	0.1244
PNMA1	pink	0.1758	0.1991	-0.1758	0.1991	0.0069	0.9604	-0.4737	0.0003	-0.2782	0.0397	0.632	0	0.0153	0.912
PNN	pink	-0.1116	0.4172	0.1116	0.4172	0.4176	0.0015	-0.2712	0.0452	-0.3599	0.007	0.8035	0	-0.305	0.0236
PNPT1	pink	0.0138	0.9203	-0.0138	0.9203	0.2487	0.0671	-0.3616	0.0067	-0.1364	0.3208	0.692	0	0.0768	0.5772
POGLUT1	pink	0.1619	0.2377	-0.1619	0.2377	0.0925	0.5019	-0.4189	0.0015	-0.0839	0.5423	0.4916	0.0001	0.1126	0.4132
POLI	pink	-0.0194	0.8883	0.0194	0.8883	0.2788	0.0393	-0.4279	0.0011	-0.4763	0.0002	0.8652	0	-0.2276	0.0947
POLR2B	pink	0.0163	0.9059	-0.0163	0.9059	0.2958	0.0283	-0.4648	0.0003	-0.3593	0.0071	0.8392	0	-0.173	0.2065
POT1	pink	-0.1213	0.3775	0.1213	0.3775	0.6328	0	-0.2515	0.064	-0.3485	0.0091	0.864	0	-0.3519	0.0084
PP13439	pink	-0.008	0.9539	0.008	0.9539	-0.2991	0.0265	0.0749	0.5866	0.4221	0.0013	-0.501	0.0001	0.2266	0.0962
PPAPDC1B	pink	0.3766	0.0046	-0.3766	0.0046	-0.0983	0.4752	-0.3709	0.0053	-0.336	0.0122	0.3358	0.0122	0.2195	0.1074
PPAPDC2	pink	0.1575	0.2508	-0.1575	0.2508	0.1304	0.3428	-0.5743	0	-0.433	0.001	0.7453	0	-0.0549	0.6908
PPDPF	pink	-0.1126	0.413	0.1126	0.413	-0.1739	0.2042	0.4105	0.0019	0.1494	0.2765	-0.5971	0	-0.0477	0.7292
PPID	pink	0.019	0.8905	-0.019	0.8905	0.0788	0.5672	-0.3436	0.0102	0.1901	0.1644	0.3751	0.0048	0.2239	0.1003
PPIL1	pink	0.054	0.6955	-0.054	0.6955	0.2451	0.0712	-0.379	0.0043	-0.5138	0.0001	0.644	0	-0.3505	0.0087
PPIL4	pink	0.2257	0.0975	-0.2257	0.0975	0.2111	0.1218	-0.5154	0.0001	-0.5629	0	0.8706	0	-0.081	0.5565
PPIP5K2	pink	-0.1008	0.4638	0.1008	0.4638	0.4803	0.0002	-0.221	0.1049	-0.3358	0.0122	0.8987	0	-0.3273	0.0147
PPM1B	pink	-0.0834	0.5451	0.0834	0.5451	0.4485	0.0006	-0.1275	0.3536	-0.4849	0.0002	0.8113	0	-0.3395	0.0112
PPP1R12A	pink	-0.3392	0.0113	0.3392	0.0113	0.6577	0	-0.063	0.6476	0.0058	0.9664	0.813	0	-0.3933	0.003
PPP1R15B	pink	0.1629	0.2347	-0.1629	0.2347	0.1458	0.288	-0.4469	0.0006	-0.4108	0.0018	0.8688	0	-0.1734	0.2054
PPP1R8	pink	0.6087	0	-0.6087	0	-0.2039	0.1353	-0.6564	0	-0.6601	0	0.522	0	0.1382	0.3142
PPP2R5E	pink	-0.2673	0.0485	0.2673	0.0485	0.5227	0	-0.1308	0.3412	0.0031	0.982	0.5867	0	-0.1936	0.1568
PPP3CA	pink	-0.336	0.0121	0.336	0.0121	0.6322	0	-0.0111	0.9362	0.0235	0.8645	0.758	0	-0.4224	0.0013
PPP4R1	pink	0.2679	0.048	-0.2679	0.048	0.0598	0.6643	-0.5981	0	-0.4019	0.0024	0.78	0	0.0736	0.5931
PPT1	pink	0.3072	0.0225	-0.3072	0.0225	-0.2539	0.0614	-0.4796	0.0002	-0.2644	0.0511	0.3964	0.0027	0.2151	0.1148
PPTC7	pink	0.4183	0.0015	-0.4183	0.0015	-0.0746	0.5882	-0.6919	0	-0.7686	0	0.8164	0	0.0959	0.4862
PRKACB	pink	-0.2305	0.0904	0.2305	0.0904	0.6516	0	-0.0826	0.5488	-0.1201	0.3826	0.6933	0	-0.295	0.0288
PRKAR1A	pink	0.3612	0.0067	-0.3612	0.0067	-0.0824	0.5496	-0.5863	0	-0.4288	0.0011	0.8035	0	0.1615	0.2389
PRKAR2B	pink	-0.2301	0.091	0.2301	0.091	0.3336	0.0128	0.2451	0.0713	0.1239	0.3674	0.3112	0.0207	-0.3021	0.025
PRKRIR	pink	-0.3101	0.0212	0.3101	0.0212	0.7154	0	0.0341	0.805	-0.1423	0.3001	0.7587	0	-0.6	0
PRKY	pink	0.0088	0.9489	-0.0088	0.9489	-0.0374	0.7861	-0.1006	0.4651	-0.0369	0.7892	-0.0831	0.5464	0.0906	0.5106
PRMT3	pink	0.3164	0.0186	-0.3164	0.0186	0.023	0.8678	-0.6447	0	-0.5655	0	0.8352	0	0.0511	0.7111
PRMT6	pink	0.5403	0	-0.5403	0	-0.1866	0.1725	-0.6884	0	-0.537	0	0.637	0	0.2205	0.1057
PRNP	pink	0.285	0.0349	-0.285	0.0349	0.0164	0.9052	-0.4688	0.0003	-0.6164	0	0.7933	0	-0.2134	0.1178
PRO0471	pink	0.2841	0.0355	-0.2841	0.0355	-0.1431	0.2972	-0.517	0.0001	-0.3416	0.0107	0.3425	0.0105	-0.0345	0.8026
PROK2	pink	-0.0647	0.639	0.0647	0.639	0.2344	0.085	-0.0951	0.4898	-0.0913	0.5076	0.4598	0.0004	-0.0402	0.7708
PRPF39	pink	0.1806	0.187	-0.1806	0.187	0.2209	0.1051	-0.4035	0.0022	-0.3683	0.0057	0.7325	0	0.0973	0.4799
PRPF4B	pink	0.0567	0.6812	-0.0567	0.6812	0.3568	0.0075	-0.4448	0.0007	-0.3899	0.0033	0.9368	0	-0.0939	0.4953
PRPS2	pink	-0.0894	0.5165	0.0894	0.5165	0.4669	0.0003	-0.3311	0.0136	-0.25	0.0656	0.8113	0	-0.2558	0.0595
PRSS33	pink	-0.2251	0.0985	0.2251	0.0985	0.0906	0.5105	0.257	0.0583	0.1358	0.323	-0.2294	0.092	-0.366	0.006
PSIP1	pink	-0.0716	0.6034	0.0716	0.6034	0.4692	0.0003	-0.312	0.0204	-0.2406	0.0768	0.7611	0	-0.1072	0.436
PSMD12	pink	0.2193	0.1078	-0.2193	0.1078	0.182	0.1836	-0.5668	0	-0.7481	0	0.8245	0	-0.0199	0.8853
PSMG1	pink	0.1069	0.4375	-0.1069	0.4375	0.2529	0.0624	-0.2284	0.0934	-0.5569	0	0.4144	0.0017	-0.2691	0.0469
PTBP3	pink	0.0606	0.6602	-0.0606	0.6602	0.1563	0.2544	-0.4042	0.0022	-0.1367	0.3198	0.7494	0	0.049	0.7225
PTEN /// PTENP1	pink	-0.3255	0.0153	0.3255	0.0153	0.5494	0	0.0905	0.5112	0.0061	0.9646	0.6371	0	-0.4408	0.0008
PTER	pink	-0.2482	0.0676	0.2482	0.0676	0.4761	0.0002	-0.1533	0.2637	-0.1229	0.3713	0.6606	0	-0.2237	0.1006
PTGER4	pink	0.0972	0.4801	-0.0972	0.4801	0.1719	0.2096	-0.4988	0.0001	-0.2777	0.0401	0.8412	0	-0.1204	0.3812
PTGES3	pink	-0.0054	0.9687	0.0054	0.9687	0.3474	0.0094	-0.1513	0.2701	-0.1703	0.2139	0.6685	0	-0.2326	0.0875
PTGS2	pink	0.0813	0.5551	-0.0813	0.5551	0.2718	0.0447	-0.4215	0.0014	-0.4202	0.0014	0.8886	0	-0.2043	0.1346
PTP4A1	pink	0.2312	0.0895	-0.2312	0.0895	0.1694	0.2163	-0.4578	0.0004	-0.6602	0	0.8697	0	-0.1372	0.3179
PTPLB	pink	0.0405	0.7692	-0.0405	0.7692	0.1137	0.4083	-0.4483	0.0006	-0.1414	0.303	0.6502	0	0.1183	0.3897
PTPN12	pink	0.4565	0.0005	-0.4565	0.0005	-0.2288	0.093	-0.7601	0	-0.6035	0	0.7744	0	0.3169	0.0184
PTPN22	pink	0.3313	0.0135	-0.3313	0.0135	-0.0494	0.72	-0.589	0	-0.8203	0	0.696	0	0.0631	0.6471
PTPRC	pink	0.2046	0.134	-0.2046	0.134	0.0267	0.8466	-0.5486	0	-0.2224	0.1027	0.7154	0	0.1921	0.1599
PUS7	pink	0.3464	0.0096	-0.3464	0.0096	-0.1525	0.2665	-0.6471	0	-0.6649	0	0.5978	0	0.0327	0.8125
PYROXD1	pink	-0.0634	0.6455	0.0634	0.6455	0.4829	0.0002	-0.2566	0.0586	-0.4754	0.0002	0.6802	0	-0.1148	0.4038
QKI	pink	0.3361	0.0121	-0.3361	0.0121	-0.0285	0.8363	-0.646	0	-0.5903	0	0.8627	0	0.0759	0.5818
QPCT	pink	-0.0247	0.8577	0.0247	0.8577	0.1837	0.1794	-0.1317	0.3377	-0.1611	0.2399	0.5513	0	-0.0926	0.5012
RAB11A	pink	0.0817	0.5532	-0.0817	0.5532	0.3204	0.0171	-0.4106	0.0018	-0.5763	0	0.9132	0	-0.2517	0.0638
RAB11FIP2	pink	0.3595	0.007	-0.3595	0.007	0.0698	0.6126	-0.6669	0	-0.7079	0	0.8677	0	0.0564	0.6827
RAB21	pink	0.0619	0.6537	-0.0619	0.6537	0.3458	0.0097	-0.4038	0.0022	-0.4385	0.0008	0.94	0	-0.1318	0.3376
RAB22A	pink	0.373	0.005	-0.373	0.005	0.0586	0.6707	-0.6023	0	-0.6491	0	0.8751	0	0.0161	0.9073
RAB28	pink	0.1268	0.3564	-0.1268	0.3564	0.2681	0.0478	-0.5448	0	-0.5011	0.0001	0.928	0	-0.1682	0.2197
RAB33B	pink	-0.2191	0.1081	0.2191	0.1081	0.6257	0	-0.0914	0.5071	-0.2324	0.0878	0.7739	0	-0.43	0.001
RAB39B	pink	0.2479	0.068	-0.2479	0.068	0.1743	0.2031	-0.5206	0	-0.6918	0	0.825	0	-0.1636	0.2326
RAB3IL1	pink	-0.2663	0.0494	0.2663	0.0494	0.0138	0.9203	0.603	0	0.6437	0	-0.6034	0	-0.1067	0.4383
RAB4A /// SPHAR	pink	0.0634	0.6457	-0.0634	0.6457	0.2773	0.0404	-0.3379	0.0116	-0.6467	0	0.7687	0	-0.21	0.1239
RAB8B	pink	0.1956	0.1524	-0.1956	0.1524	0.2586	0.0566	-0.5071	0.0001	-0.4288	0.0011	0.8909	0	-0.0149	0.9142
RAB9A	pink	0.0783	0.5697	-0.0783	0.5697	0.1927	0.1586	-0.5045	0.0001	-0.4662	0.0003	0.7856	0	-0.2672	0.0486
RABGGTB /// SNORD45A /// SNORD45B /// SNORD45C	pink	0.0424	0.7587	-0.0424	0.7587	0.3384	0.0115	-0.4043	0.0022	-0.2769	0.0407	0.7981	0	-0.1312	0.3397
RAD21	pink	0.2322	0.088	-0.2322	0.088	0.0178	0.8977	-0.5375	0	-0.3634	0.0064	0.8043	0	0.0136	0.9213
RAD23B	pink	0.0763	0.5797	-0.0763	0.5797	0.2913	0.031	-0.4047	0.0022	-0.4494	0.0006	0.7771	0	-0.0759	0.582
RANBP2	pink	0.0909	0.5093	-0.0909	0.5093	0.278	0.0399	-0.4298	0.0011	-0.5145	0.0001	0.8755	0	-0.0331	0.8102
RANBP6	pink	-0.1995	0.1442	0.1995	0.1442	0.5549	0	-0.1889	0.1673	-0.3347	0.0125	0.8629	0	-0.4299	0.0011
RAP1B	pink	-0.2661	0.0496	0.2661	0.0496	0.6354	0	-0.0642	0.6413	-0.053	0.7006	0.8024	0	-0.4238	0.0013
RAP2C	pink	-0.1021	0.458	0.1021	0.458	0.5144	0.0001	-0.2718	0.0447	-0.2747	0.0424	0.9177	0	-0.2718	0.0447
RAPGEF6	pink	-0.0644	0.6407	0.0644	0.6407	0.4131	0.0017	-0.3298	0.0139	-0.2642	0.0513	0.7455	0	-0.0818	0.5525
RASA1	pink	-0.0317	0.8183	0.0317	0.8183	0.4217	0.0013	-0.3542	0.008	-0.4023	0.0023	0.9547	0	-0.2947	0.029
RASA2	pink	-0.0744	0.5892	0.0744	0.5892	0.3712	0.0053	-0.3723	0.0051	-0.2507	0.0649	0.8425	0	-0.0835	0.5444
RASGRP1	pink	-0.0756	0.5835	0.0756	0.5835	0.4558	0.0005	-0.1189	0.3871	-0.3774	0.0045	0.6887	0	-0.3788	0.0044
RASSF3	pink	-0.1544	0.2604	0.1544	0.2604	0.3825	0.004	-0.1354	0.3244	0.0003	0.9984	0.6924	0	-0.2204	0.1058
RB1	pink	0.1376	0.3166	-0.1376	0.3166	0.2118	0.1206	-0.4071	0.002	-0.3742	0.0049	0.8557	0	-0.0698	0.6125
RB1CC1	pink	-0.3793	0.0043	0.3793	0.0043	0.6975	0	-0.035	0.7995	-0.1138	0.408	0.8224	0	-0.4641	0.0004
RBBP8	pink	-0.0421	0.7605	0.0421	0.7605	0.4281	0.0011	-0.1872	0.171	-0.4908	0.0001	0.6761	0	-0.1791	0.1908
RBM12	pink	0.1249	0.3636	-0.1249	0.3636	0.29	0.0318	-0.4618	0.0004	-0.703	0	0.8186	0	-0.1617	0.2383
RBM12B	pink	0.1938	0.1562	-0.1938	0.1562	0.1159	0.3995	-0.5588	0	-0.3761	0.0047	0.8246	0	0.0909	0.509
RBM18	pink	0.362	0.0066	-0.362	0.0066	-0.0044	0.9747	-0.7305	0	-0.6464	0	0.8015	0	0.1368	0.3191
RBM7	pink	0.0193	0.8886	-0.0193	0.8886	0.4473	0.0006	-0.4578	0.0004	-0.466	0.0003	0.9183	0	-0.1355	0.3239
RBMXL1	pink	-0.26	0.0552	0.26	0.0552	0.4876	0.0002	-0.1524	0.2668	-0.1023	0.4574	0.7436	0	-0.2561	0.0591
RCAN3	pink	0.3571	0.0074	-0.3571	0.0074	-0.0829	0.5475	-0.5624	0	-0.4791	0.0002	0.4859	0.0002	0.2344	0.0849
RCHY1	pink	0.2222	0.103	-0.2222	0.103	0.2316	0.0889	-0.5145	0.0001	-0.631	0	0.891	0	-0.1277	0.3529
RCN2	pink	-0.2574	0.0578	0.2574	0.0578	0.6799	0	-0.114	0.4072	-0.2829	0.0363	0.7943	0	-0.5021	0.0001
RDH5	pink	0.1661	0.2255	-0.1661	0.2255	-0.3017	0.0252	-0.2603	0.055	0.2604	0.0549	-0.1664	0.2248	0.496	0.0001
RECQL	pink	-0.1606	0.2414	0.1606	0.2414	0.5965	0	-0.1881	0.169	-0.3093	0.0216	0.8037	0	-0.3103	0.0211
REEP3	pink	0.2994	0.0264	-0.2994	0.0264	0.0613	0.6567	-0.5221	0	-0.6471	0	0.8311	0	0.0611	0.6578
RFC4	pink	-0.0446	0.7466	0.0446	0.7466	0.2324	0.0878	-0.1653	0.2277	-0.1482	0.2801	0.1989	0.1454	-0.1996	0.1441
RFK	pink	0.007	0.9593	-0.007	0.9593	0.4256	0.0012	-0.2785	0.0395	-0.2631	0.0523	0.8121	0	-0.2103	0.1232
RFX7	pink	0.0612	0.6572	-0.0612	0.6572	0.397	0.0027	-0.3832	0.0039	-0.5154	0.0001	0.8245	0	-0.1191	0.3863
RGS2	pink	-0.2451	0.0713	0.2451	0.0713	0.4721	0.0003	-0.0969	0.4816	-0.1194	0.3852	0.7135	0	-0.4663	0.0003
RHOQ	pink	0.5027	0.0001	-0.5027	0.0001	-0.1683	0.2194	-0.7518	0	-0.4673	0.0003	0.7443	0	0.366	0.006
RHOT1	pink	-0.0292	0.8326	0.0292	0.8326	0.3926	0.003	-0.2588	0.0564	-0.2834	0.036	0.7585	0	-0.0929	0.5
RICTOR	pink	-0.0403	0.7701	0.0403	0.7701	0.3433	0.0103	-0.3098	0.0213	-0.0624	0.6507	0.7251	0	0.0064	0.963
RIOK1	pink	0.331	0.0136	-0.331	0.0136	-0.0657	0.6339	-0.5662	0	-0.6222	0	0.5882	0	0.1178	0.3916
RIT1	pink	-0.0658	0.6333	0.0658	0.6333	0.3478	0.0093	-0.3283	0.0144	-0.2312	0.0894	0.7233	0	-0.1469	0.2844
RLF	pink	-0.2195	0.1073	0.2195	0.1073	0.4901	0.0001	-0.1873	0.1709	-0.2991	0.0265	0.7943	0	-0.3341	0.0127
RLIM	pink	-0.1268	0.3562	0.1268	0.3562	0.4178	0.0015	-0.3301	0.0139	-0.2156	0.1139	0.8219	0	-0.1871	0.1714
RMI1	pink	-0.008	0.9536	0.008	0.9536	0.438	0.0008	-0.363	0.0064	-0.3095	0.0215	0.8813	0	-0.1982	0.1469
RNASE3	pink	-0.1588	0.2468	0.1588	0.2468	0.2403	0.0772	0.1276	0.3534	0.0895	0.5158	-0.1599	0.2434	-0.0384	0.781
RNASE4	pink	0.1798	0.1889	-0.1798	0.1889	-0.0416	0.7629	-0.5028	0.0001	-0.5111	0.0001	0.5067	0.0001	0.0658	0.6331
RNF111	pink	-0.2771	0.0405	0.2771	0.0405	0.5836	0	-0.125	0.3633	-0.0989	0.4723	0.8439	0	-0.4361	0.0009
RNF13	pink	-0.3589	0.0071	0.3589	0.0071	0.6586	0	-0.0064	0.9631	0.0316	0.8188	0.7289	0	-0.4559	0.0005
RNF138	pink	-0.1811	0.1857	0.1811	0.1857	0.5914	0	-0.1868	0.1721	-0.2861	0.0342	0.8826	0	-0.4455	0.0007
RNF146	pink	-0.2065	0.1303	0.2065	0.1303	0.5157	0.0001	-0.1742	0.2033	-0.2429	0.0739	0.8318	0	-0.4282	0.0011
RNF149	pink	0.2411	0.0762	-0.2411	0.0762	0	0.9998	-0.4482	0.0006	-0.1761	0.1985	0.6408	0	0.1364	0.3207
ROGDI	pink	0.0125	0.9281	-0.0125	0.9281	-0.2835	0.036	0.4298	0.0011	0.1869	0.1718	-0.7232	0	0.0113	0.9348
RP11-124L9.5	pink	-0.133	0.3329	0.133	0.3329	0.3037	0.0242	-0.0491	0.7216	-0.2206	0.1055	0.4751	0.0002	-0.2027	0.1378
RP11-138A9.1	pink	0.2086	0.1264	-0.2086	0.1264	-0.379	0.0043	-0.0553	0.6884	0.1203	0.3816	-0.5032	0.0001	0.5092	0.0001
RP11-158G18.1	pink	0.2511	0.0644	-0.2511	0.0644	-0.0504	0.7149	-0.4074	0.002	-0.2547	0.0606	0.4315	0.001	0.1431	0.2972
RP11-196G18.24	pink	0.2496	0.0661	-0.2496	0.0661	-0.0083	0.9518	-0.3299	0.0139	-0.6484	0	0.5949	0	-0.0489	0.7231
RP11-334C17.5	pink	-0.2282	0.0938	0.2282	0.0938	-0.0349	0.8001	0.2086	0.1264	0.1746	0.2024	-0.4429	0.0007	-0.1447	0.2917
RP11-488L18.10	pink	-0.0662	0.631	0.0662	0.631	0.405	0.0022	-0.3559	0.0077	-0.4191	0.0014	0.8903	0	-0.2432	0.0736
RP11-97C16.1	pink	-0.0289	0.8341	0.0289	0.8341	0.2916	0.0308	-0.2878	0.0331	-0.3772	0.0045	0.6824	0	-0.2268	0.0958
RP2	pink	0.3591	0.0071	-0.3591	0.0071	0.0259	0.8509	-0.5997	0	-0.5909	0	0.85	0	0.0689	0.6172
RP3-368A4.6	pink	0.052	0.7059	-0.052	0.7059	0.3581	0.0073	-0.3751	0.0048	-0.4783	0.0002	0.8943	0	-0.1308	0.341
RP5-1074L1.4	pink	0.1758	0.1991	-0.1758	0.1991	0.0048	0.9721	-0.5121	0.0001	-0.3431	0.0103	0.6436	0	0.195	0.1536
RPA3OS	pink	0.3217	0.0166	-0.3217	0.0166	0.0643	0.6407	-0.5922	0	-0.6784	0	0.8892	0	-0.0772	0.5754
RPAP3	pink	0.0354	0.7977	-0.0354	0.7977	0.373	0.005	-0.4545	0.0005	-0.5315	0	0.8491	0	-0.2059	0.1316
RPS4Y1	pink	-0.2148	0.1153	0.2148	0.1153	0.1709	0.2123	0.148	0.281	0.2098	0.1243	-0.1738	0.2044	-0.0499	0.7176
RPS6KA3	pink	-0.1526	0.2659	0.1526	0.2659	0.451	0.0005	-0.2296	0.0918	-0.3063	0.0229	0.8873	0	-0.3293	0.0141
RPS6KB1	pink	-0.1624	0.2361	0.1624	0.2361	0.5319	0	-0.1865	0.1729	-0.2845	0.0353	0.8575	0	-0.3624	0.0065
RRAS2	pink	0.2871	0.0335	-0.2871	0.0335	0.0597	0.6652	-0.5206	0	-0.4841	0.0002	0.6761	0	-0.097	0.4811
RRM2B	pink	-0.1643	0.2306	0.1643	0.2306	0.5482	0	-0.1962	0.1512	-0.2417	0.0754	0.8671	0	-0.3137	0.0197
RRN3	pink	0.458	0.0004	-0.458	0.0004	-0.1274	0.354	-0.6617	0	-0.7504	0	0.7547	0	0.0806	0.5585
RTCA	pink	0.0896	0.5156	-0.0896	0.5156	0.3291	0.0141	-0.4047	0.0022	-0.5045	0.0001	0.6958	0	-0.1069	0.4371
RWDD4	pink	-0.1715	0.2105	0.1715	0.2105	0.5538	0	-0.2141	0.1165	-0.3232	0.0161	0.871	0	-0.4192	0.0014
SACM1L	pink	-0.2752	0.042	0.2752	0.042	0.5971	0	-0.0166	0.9044	-0.1466	0.2856	0.8038	0	-0.4377	0.0008
SACS	pink	-0.0694	0.6147	0.0694	0.6147	0.4786	0.0002	-0.2741	0.0428	-0.274	0.043	0.8149	0	-0.2747	0.0424
SAMD8	pink	0.0907	0.5104	-0.0907	0.5104	0.3039	0.0241	-0.347	0.0095	-0.5675	0	0.8757	0	-0.2698	0.0464
SAMSN1	pink	-0.3131	0.0199	0.3131	0.0199	0.5795	0	-0.0947	0.4915	-0.117	0.3948	0.7653	0	-0.4116	0.0018
SARAF	pink	0.112	0.4156	-0.112	0.4156	0.2081	0.1274	-0.3969	0.0027	-0.3055	0.0233	0.8179	0	-0.1658	0.2263
SATB1	pink	0.1176	0.3925	-0.1176	0.3925	0.142	0.3012	-0.4199	0.0014	-0.2742	0.0428	0.6151	0	-0.0123	0.9291
SCAF8	pink	0.4528	0.0005	-0.4528	0.0005	-0.1283	0.3504	-0.7095	0	-0.611	0	0.7908	0	0.2378	0.0804
SCML1	pink	0.1795	0.1897	-0.1795	0.1897	0.1787	0.1918	-0.452	0.0005	-0.5694	0	0.7399	0	-0.1739	0.2042
SCOC	pink	-0.2492	0.0665	0.2492	0.0665	0.7168	0	-0.0834	0.545	-0.2503	0.0653	0.7889	0	-0.4653	0.0003
SCP2	pink	0.2543	0.061	-0.2543	0.061	0.1266	0.3568	-0.3976	0.0026	-0.3359	0.0122	0.4835	0.0002	-0.0615	0.6557
SCYL2	pink	-0.1021	0.4583	0.1021	0.4583	0.378	0.0044	-0.1472	0.2835	-0.2543	0.061	0.8108	0	-0.2032	0.1368
SDCBP	pink	0.2703	0.0459	-0.2703	0.0459	-0.083	0.5469	-0.4904	0.0001	-0.3311	0.0135	0.694	0	0.0321	0.8159
SDE2	pink	0.1098	0.4247	-0.1098	0.4247	0.1309	0.3406	-0.2123	0.1196	-0.4953	0.0001	0.6684	0	-0.2661	0.0496
SDHD	pink	0.2753	0.0419	-0.2753	0.0419	-0.0788	0.5673	-0.4031	0.0023	-0.3979	0.0026	0.4001	0.0025	-0.0437	0.7514
SDPR	pink	-0.1302	0.3434	0.1302	0.3434	0.2707	0.0456	0.0236	0.8644	-0.0696	0.6134	0.4993	0.0001	-0.3208	0.0169
SEC23A	pink	0.2125	0.1194	-0.2125	0.1194	0.1585	0.2477	-0.5396	0	-0.5402	0	0.9464	0	-0.1079	0.4332
SEC24B	pink	0.2743	0.0427	-0.2743	0.0427	0.0014	0.9918	-0.6534	0	-0.5689	0	0.8779	0	0.0745	0.5887
SELT	pink	-0.2106	0.1228	0.2106	0.1228	0.5483	0	-0.0953	0.489	0.0185	0.8931	0.7638	0	-0.299	0.0266
SENP6	pink	-0.1065	0.4388	0.1065	0.4388	0.3876	0.0035	-0.3705	0.0054	-0.2759	0.0414	0.8822	0	-0.2222	0.103
SENP7	pink	0.0374	0.7863	-0.0374	0.7863	0.35	0.0088	-0.3947	0.0029	-0.3813	0.0041	0.9017	0	-0.162	0.2373
SERINC1	pink	-0.0045	0.9742	0.0045	0.9742	0.4593	0.0004	-0.3201	0.0172	-0.2807	0.0379	0.912	0	-0.2043	0.1346
SERINC5	pink	0.2558	0.0594	-0.2558	0.0594	0.0013	0.9922	-0.4926	0.0001	-0.5271	0	0.7339	0	-0.0801	0.5612
SERP1	pink	-0.1465	0.2857	0.1465	0.2857	0.3996	0.0025	-0.0943	0.4934	0.1997	0.1437	0.6351	0	-0.2479	0.0681
SERPING1	pink	0.1058	0.442	-0.1058	0.442	0.1333	0.332	-0.0306	0.8247	-0.2051	0.1331	0.2461	0.0701	-0.1696	0.2157
SESN1	pink	0.1935	0.1568	-0.1935	0.1568	0.0367	0.7901	-0.4771	0.0002	-0.074	0.5915	0.5875	0	0.0165	0.905
SET /// SETSIP	pink	-0.2481	0.0678	0.2481	0.0678	0.5595	0	-0.0039	0.9775	-0.0554	0.6879	0.5676	0	-0.5022	0.0001
SGK1	pink	0.412	0.0018	-0.412	0.0018	-0.139	0.3115	-0.6115	0	-0.6101	0	0.7413	0	0.0703	0.6101
SGMS1	pink	0.1929	0.1582	-0.1929	0.1582	0.164	0.2314	-0.5693	0	-0.5156	0.0001	0.9122	0	-0.0804	0.5594
SGPP1	pink	0.2818	0.0372	-0.2818	0.0372	0.1331	0.3326	-0.5357	0	-0.6576	0	0.9006	0	-0.1417	0.3022
SGTB	pink	-0.2352	0.0838	0.2352	0.0838	0.5528	0	-0.1476	0.2821	-0.1361	0.3217	0.8522	0	-0.4066	0.0021
SH3BGRL	pink	0.0576	0.676	-0.0576	0.676	0.1539	0.262	-0.1849	0.1766	-0.2047	0.1339	0.6609	0	-0.1763	0.198
SH3BGRL2	pink	-0.0357	0.7957	0.0357	0.7957	0.1025	0.4566	-0.041	0.7661	-0.1294	0.3463	0.2826	0.0366	-0.0291	0.833
SH3YL1	pink	-0.0727	0.598	0.0727	0.598	0.2621	0.0532	0.0097	0.9437	-0.2967	0.0278	0.3444	0.01	-0.3025	0.0248
SHOC2	pink	-0.301	0.0255	0.301	0.0255	0.6364	0	0.0925	0.5017	-0.1896	0.1656	0.7202	0	-0.4437	0.0007
SHPRH	pink	0.2137	0.1172	-0.2137	0.1172	0.211	0.122	-0.5666	0	-0.5479	0	0.9322	0	-0.0023	0.987
SHQ1	pink	0.5047	0.0001	-0.5047	0.0001	-0.0942	0.4938	-0.6345	0	-0.642	0	0.6599	0	0.1549	0.2589
SIGLEC1	pink	0.0792	0.5656	-0.0792	0.5656	-0.014	0.919	0.0735	0.5938	-0.118	0.3907	0.0047	0.9727	-0.0524	0.7037
SIGLEC5	pink	-0.0636	0.6447	0.0636	0.6447	-0.1133	0.41	0.0988	0.4728	0.1021	0.4584	-0.1151	0.4028	0.0051	0.9705
SIRT1	pink	-0.0213	0.8774	0.0213	0.8774	0.4285	0.0011	-0.2177	0.1104	-0.3651	0.0061	0.8469	0	-0.3227	0.0163
SLAIN1	pink	0.5409	0	-0.5409	0	-0.1255	0.3611	-0.7019	0	-0.6308	0	0.6636	0	0.139	0.3114
SLC16A6	pink	0.0368	0.7899	-0.0368	0.7899	0.1688	0.218	-0.5256	0	-0.2899	0.0318	0.7321	0	0.0805	0.5589
SLC22A15	pink	-0.0679	0.6221	0.0679	0.6221	0.2705	0.0457	-0.3011	0.0255	-0.234	0.0856	0.8111	0	-0.1262	0.3586
SLC25A24	pink	0.0722	0.6005	-0.0722	0.6005	0.2906	0.0314	-0.2777	0.0401	-0.5305	0	0.7807	0	-0.2188	0.1086
SLC25A32	pink	0.5715	0	-0.5715	0	-0.1788	0.1915	-0.812	0	-0.5861	0	0.7188	0	0.3042	0.0239
SLC25A40	pink	0.1803	0.1878	-0.1803	0.1878	0.187	0.1717	-0.4636	0.0004	-0.6496	0	0.8947	0	-0.1783	0.1927
SLC25A46	pink	-0.2456	0.0707	0.2456	0.0707	0.6433	0	-0.069	0.6168	-0.1857	0.1746	0.8275	0	-0.4023	0.0023
SLC26A8	pink	-0.2103	0.1233	0.2103	0.1233	0.1726	0.2076	0.1592	0.2457	0.1995	0.1442	-0.0558	0.686	0.0908	0.5098
SLC2A3	pink	0.0089	0.9484	-0.0089	0.9484	0.0806	0.5587	-0.0841	0.5415	-0.1778	0.194	0.3721	0.0052	0.0279	0.8396
SLC30A5	pink	0.5047	0.0001	-0.5047	0.0001	-0.059	0.6685	-0.7201	0	-0.8171	0	0.8455	0	0.0735	0.5937
SLC35A5	pink	0.1068	0.4379	-0.1068	0.4379	0.2631	0.0522	-0.4145	0.0017	-0.6353	0	0.839	0	-0.2717	0.0448
SLC35B3	pink	0.0986	0.4737	-0.0986	0.4737	0.2403	0.0772	-0.4159	0.0016	-0.6823	0	0.8649	0	-0.2295	0.0919
SLC37A3	pink	-0.2819	0.0371	0.2819	0.0371	0.3996	0.0025	-0.0259	0.8512	-0.1857	0.1747	0.5812	0	-0.3597	0.007
SLC38A2	pink	-0.3203	0.0171	0.3203	0.0171	0.6451	0	-0.0078	0.9551	-0.0948	0.4912	0.8323	0	-0.5337	0
SLC38A5	pink	-0.2986	0.0268	0.2986	0.0268	0.045	0.744	0.5303	0	0.4496	0.0006	-0.5154	0.0001	-0.0556	0.6869
SLC39A10	pink	-0.0087	0.9499	0.0087	0.9499	0.4	0.0025	-0.2832	0.0362	-0.3548	0.0079	0.765	0	-0.2867	0.0338
SLC39A6	pink	0.3099	0.0213	-0.3099	0.0213	0.0266	0.8474	-0.6396	0	-0.5744	0	0.8803	0	0.0297	0.8295
SLC48A1	pink	-0.3958	0.0028	0.3958	0.0028	0.065	0.6372	0.7066	0	0.4375	0.0008	-0.5958	0	-0.3392	0.0113
SLC9A6	pink	-0.3247	0.0156	0.3247	0.0156	0.6389	0	-0.036	0.7941	-0.0537	0.6972	0.7686	0	-0.5116	0.0001
SLCO4C1	pink	0.3002	0.026	-0.3002	0.026	-0.0558	0.6855	-0.5716	0	-0.582	0	0.818	0	0.0178	0.8975
SLFN11	pink	0.2726	0.0441	-0.2726	0.0441	0.0935	0.4972	-0.6168	0	-0.585	0	0.8213	0	0.035	0.7998
SLFN12	pink	-0.0856	0.5342	0.0856	0.5342	0.2731	0.0437	-0.2993	0.0265	-0.1219	0.3755	0.5978	0	-0.1434	0.2964
SLK	pink	-0.2296	0.0918	0.2296	0.0918	0.5748	0	-0.1622	0.2369	-0.2822	0.0368	0.8542	0	-0.416	0.0016
SLMO2	pink	0.1289	0.3481	-0.1289	0.3481	0.3477	0.0093	-0.313	0.02	-0.3783	0.0044	0.839	0	-0.2121	0.12
SLTM	pink	0.1438	0.295	-0.1438	0.295	0.2981	0.0271	-0.4825	0.0002	-0.52	0	0.9167	0	-0.215	0.115
SMAP1	pink	0.3928	0.003	-0.3928	0.003	-0.1588	0.2469	-0.5808	0	-0.1582	0.2486	0.4663	0.0003	0.3659	0.006
SMARCA5	pink	0.0359	0.7948	-0.0359	0.7948	0.3911	0.0032	-0.4279	0.0011	-0.4611	0.0004	0.9619	0	-0.2314	0.0891
SMARCAD1	pink	0.1663	0.2248	-0.1663	0.2248	0.2032	0.1368	-0.3492	0.009	-0.4803	0.0002	0.5966	0	0.0473	0.7314
SMC3	pink	0.0655	0.6345	-0.0655	0.6345	0.1393	0.3105	-0.488	0.0002	-0.2466	0.0695	0.624	0	0.1712	0.2113
SMC4	pink	-0.0021	0.9879	0.0021	0.9879	0.3698	0.0055	-0.4342	0.0009	-0.3894	0.0033	0.9393	0	-0.2172	0.1112
SMCHD1	pink	-0.0997	0.469	0.0997	0.469	0.3365	0.012	-0.2497	0.066	-0.1315	0.3384	0.745	0	-0.0974	0.4793
SMIM15	pink	-0.0658	0.6332	0.0658	0.6332	0.4115	0.0018	-0.3742	0.0049	-0.3954	0.0028	0.9194	0	-0.3198	0.0173
SMN1 /// SMN2	pink	0.2738	0.0431	-0.2738	0.0431	-0.0639	0.6429	-0.4159	0.0016	-0.4652	0.0003	0.5309	0	-0.0278	0.8403
SMNDC1	pink	0.1862	0.1735	-0.1862	0.1735	0.1709	0.2121	-0.4792	0.0002	-0.5853	0	0.9198	0	-0.1479	0.2812
SNAP23	pink	0.4869	0.0002	-0.4869	0.0002	-0.1867	0.1723	-0.7026	0	-0.5572	0	0.7541	0	0.2533	0.062
SNHG17 /// SNORA71B	pink	0.0787	0.5681	-0.0787	0.5681	-0.2239	0.1004	0.3858	0.0036	0.4175	0.0015	-0.6223	0	0.2464	0.0698
SNRK	pink	0.305	0.0235	-0.305	0.0235	-0.183	0.1812	-0.5982	0	-0.1954	0.1528	0.5288	0	0.5263	0
SNX10	pink	-0.1169	0.3955	0.1169	0.3955	0.4513	0.0005	-0.1595	0.2449	-0.259	0.0562	0.8485	0	-0.4244	0.0012
SNX14	pink	-0.0258	0.8516	0.0258	0.8516	0.3801	0.0042	-0.3546	0.0079	-0.4085	0.002	0.9243	0	-0.2415	0.0757
SNX2	pink	-0.2794	0.0388	0.2794	0.0388	0.6719	0	0.0194	0.888	-0.1735	0.2052	0.621	0	-0.252	0.0634
SPAG1	pink	0.1313	0.3392	-0.1313	0.3392	0.2261	0.0969	-0.3779	0.0045	-0.4894	0.0001	0.7162	0	-0.0558	0.6856
SPAST	pink	0.2563	0.0589	-0.2563	0.0589	0.203	0.1371	-0.503	0.0001	-0.6374	0	0.9284	0	-0.0513	0.7099
SPDYE1 /// SPDYE2 /// SPDYE2B /// SPDYE5 /// SPDYE6	pink	-0.1145	0.4051	0.1145	0.4051	0.1526	0.2661	-0.0998	0.4684	0.3989	0.0026	0.291	0.0311	0.124	0.367
SPIN1	pink	0.3086	0.0219	-0.3086	0.0219	-0.0341	0.8047	-0.6294	0	-0.1998	0.1437	0.6033	0	0.2731	0.0437
SPIN4	pink	0.213	0.1185	-0.213	0.1185	0.1378	0.3158	-0.549	0	-0.5616	0	0.8539	0	-0.0417	0.7623
SPOPL	pink	-0.1244	0.3655	0.1244	0.3655	0.4477	0.0006	-0.2421	0.0749	-0.2037	0.1357	0.8753	0	-0.3096	0.0214
SPPL2A	pink	0.4368	0.0009	-0.4368	0.0009	-0.1559	0.2556	-0.7541	0	-0.5302	0	0.7412	0	0.3626	0.0065
SPTSSA	pink	0.0118	0.932	-0.0118	0.932	0.3753	0.0047	-0.3544	0.0079	-0.4927	0.0001	0.8342	0	-0.2449	0.0715
SPTY2D1	pink	0.2936	0.0296	-0.2936	0.0296	-0.043	0.7551	-0.565	0	-0.7889	0	0.7616	0	-0.0239	0.8626
SREK1IP1	pink	-0.031	0.8221	0.031	0.8221	0.4617	0.0004	-0.3248	0.0155	-0.5075	0.0001	0.7883	0	-0.2199	0.1067
SRGN	pink	-0.1497	0.2755	0.1497	0.2755	0.4504	0.0006	-0.0806	0.5584	-0.015	0.9136	0.5708	0	-0.0522	0.7049
SRP54	pink	0.072	0.6016	-0.072	0.6016	0.1727	0.2074	-0.2317	0.0887	-0.4356	0.0009	0.5411	0	-0.1865	0.1728
SRP9	pink	-0.1989	0.1454	0.1989	0.1454	0.6395	0	-0.1212	0.3779	-0.1746	0.2023	0.8582	0	-0.4011	0.0024
SRPK2	pink	0.3763	0.0046	-0.3763	0.0046	-0.0641	0.6418	-0.6808	0	-0.776	0	0.8336	0	0.052	0.7059
SRSF10	pink	0.1381	0.3146	-0.1381	0.3146	0.2798	0.0386	-0.4998	0.0001	-0.4873	0.0002	0.9404	0	-0.1615	0.2388
SRSF11	pink	0.0723	0.5998	-0.0723	0.5998	0.3805	0.0042	-0.3472	0.0094	-0.5692	0	0.8237	0	-0.2234	0.1012
SRSF3	pink	0.116	0.399	-0.116	0.399	0.2422	0.0748	-0.4844	0.0002	-0.2393	0.0785	0.7731	0	0.1577	0.2503
SS18L1	pink	0.0616	0.6553	-0.0616	0.6553	0.3308	0.0136	-0.4533	0.0005	-0.5085	0.0001	0.8986	0	-0.2018	0.1396
ST20	pink	-0.4269	0.0012	0.4269	0.0012	0.4963	0.0001	0.1132	0.4105	0.2105	0.1229	0.3627	0.0065	-0.3818	0.004
ST3GAL4-AS1	pink	0.0481	0.7271	-0.0481	0.7271	0.0297	0.8294	-0.3179	0.018	-0.0619	0.6532	0.2546	0.0607	0.1469	0.2844
ST6GALNAC4	pink	-0.3216	0.0167	0.3216	0.0167	0.0948	0.4914	0.7529	0	0.5195	0	-0.6332	0	-0.1804	0.1875
ST8SIA4	pink	0.0897	0.5148	-0.0897	0.5148	0.2429	0.074	-0.4205	0.0014	-0.3848	0.0037	0.8672	0	-0.112	0.4155
STAM	pink	0.3344	0.0126	-0.3344	0.0126	0.0306	0.8246	-0.6221	0	-0.7514	0	0.8657	0	-0.0289	0.834
STARD3NL	pink	-0.1721	0.2089	0.1721	0.2089	0.6121	0	-0.19	0.1648	-0.2432	0.0736	0.834	0	-0.2983	0.027
STAT1	pink	0.0221	0.8728	-0.0221	0.8728	0.2001	0.143	-0.0919	0.5045	0.1204	0.3813	0.3366	0.012	0.0158	0.909
STEAP4	pink	0.1619	0.2377	-0.1619	0.2377	0.1538	0.2621	-0.4145	0.0017	-0.3185	0.0178	0.7709	0	0.0577	0.6758
STK17B	pink	-0.0029	0.9835	0.0029	0.9835	0.3607	0.0068	-0.3112	0.0207	-0.3445	0.01	0.8589	0	-0.1334	0.3315
STK38L	pink	-0.2852	0.0348	0.2852	0.0348	0.6382	0	-0.0096	0.9446	-0.2551	0.0601	0.797	0	-0.4941	0.0001
STK39	pink	0.3773	0.0045	-0.3773	0.0045	-0.029	0.8337	-0.6365	0	-0.6334	0	0.6762	0	0.0815	0.5542
STT3B	pink	-0.2428	0.0741	0.2428	0.0741	0.5852	0	-0.0505	0.7144	-0.0357	0.7959	0.7681	0	-0.3303	0.0138
STX11	pink	0.0281	0.8385	-0.0281	0.8385	0.2439	0.0727	-0.3348	0.0125	-0.3112	0.0208	0.7541	0	-0.1584	0.2481
STXBP3	pink	0.0597	0.6648	-0.0597	0.6648	0.2733	0.0435	-0.3757	0.0047	-0.3612	0.0067	0.8114	0	-0.1823	0.1829
STXBP5	pink	-0.2442	0.0724	0.2442	0.0724	0.5533	0	-0.1341	0.3291	-0.2591	0.0561	0.7973	0	-0.3912	0.0031
STYX	pink	0.505	0.0001	-0.505	0.0001	-0.1263	0.358	-0.6698	0	-0.6022	0	0.5786	0	0.4424	0.0007
SUCLA2	pink	0.0543	0.6938	-0.0543	0.6938	0.3517	0.0085	-0.4262	0.0012	-0.558	0	0.7744	0	-0.1916	0.161
SUCLG2	pink	0.4331	0.001	-0.4331	0.001	0.0169	0.9026	-0.5634	0	-0.5936	0	0.6787	0	0.1629	0.2347
SUCO	pink	-0.2328	0.0872	0.2328	0.0872	0.5899	0	-0.1083	0.4311	-0.0796	0.5636	0.846	0	-0.3606	0.0068
SUDS3	pink	0.2281	0.094	-0.2281	0.094	-0.0272	0.844	-0.1053	0.4444	-0.4627	0.0004	0.2458	0.0704	0.0459	0.7394
SWAP70	pink	0.3504	0.0087	-0.3504	0.0087	-0.008	0.9536	-0.5806	0	-0.6865	0	0.7646	0	0.0392	0.7762
SYPL1	pink	0.188	0.1693	-0.188	0.1693	0.1985	0.1463	-0.4089	0.0019	-0.3469	0.0095	0.834	0	-0.1654	0.2275
TAB2	pink	-0.0202	0.8835	0.0202	0.8835	0.2911	0.031	-0.0653	0.6358	-0.1863	0.1732	0.731	0	-0.3071	0.0226
TAF1D	pink	0.1838	0.1792	-0.1838	0.1792	0.136	0.3221	-0.4876	0.0002	-0.2511	0.0644	0.5441	0	0.2188	0.1085
TAF5	pink	0.3655	0.0061	-0.3655	0.0061	-0.0091	0.9477	-0.5762	0	-0.8133	0	0.79	0	-0.0548	0.691
TAGAP	pink	0.5878	0	-0.5878	0	-0.3497	0.0089	-0.6986	0	-0.5554	0	0.5915	0	0.3716	0.0052
TANGO2	pink	-0.0282	0.8382	0.0282	0.8382	-0.2333	0.0865	0.5393	0	0.3548	0.0079	-0.7841	0	0.1993	0.1446
TBC1D15	pink	-0.4009	0.0024	0.4009	0.0024	0.7149	0	0.0121	0.9301	-0.1665	0.2245	0.7584	0	-0.5068	0.0001
TBC1D4	pink	0.0511	0.7108	-0.0511	0.7108	0.3859	0.0036	-0.233	0.0869	-0.5169	0.0001	0.7218	0	-0.2408	0.0766
TBC1D9	pink	-0.1027	0.4556	0.1027	0.4556	0.4319	0.001	-0.1854	0.1753	-0.0501	0.7164	0.7326	0	-0.2404	0.0771
TC2N	pink	0.2096	0.1245	-0.2096	0.1245	0.1766	0.1972	-0.4553	0.0005	-0.3916	0.0031	0.5864	0	0.3368	0.0119
TCFL5	pink	0.4604	0.0004	-0.4604	0.0004	-0.1148	0.4037	-0.695	0	-0.5762	0	0.713	0	0.1602	0.2426
TCL1A	pink	0.0374	0.7865	-0.0374	0.7865	0.1109	0.4204	-0.0411	0.7656	-0.0284	0.837	0.2247	0.0992	-0.2174	0.1109
TDG	pink	-0.2016	0.14	0.2016	0.14	0.5397	0	-0.1986	0.1461	-0.2824	0.0367	0.8792	0	-0.4399	0.0008
TDP2	pink	-0.2263	0.0967	0.2263	0.0967	0.5642	0	-0.1542	0.261	-0.1252	0.3624	0.7899	0	-0.3229	0.0162
TDRD9	pink	-0.0134	0.9227	0.0134	0.9227	-0.0361	0.7933	-0.2146	0.1156	0.0033	0.981	0.2412	0.0761	0.1086	0.4302
TET2	pink	0.0863	0.5309	-0.0863	0.5309	0.0924	0.5025	-0.4325	0.001	-0.1031	0.4539	0.5857	0	0.1952	0.1532
TGFB1I1	pink	0.114	0.4074	-0.114	0.4074	-0.2742	0.0428	0.1181	0.3906	0.0118	0.9316	-0.2458	0.0705	0.0804	0.5595
THAP1	pink	0.0067	0.9612	-0.0067	0.9612	0.4629	0.0004	-0.2995	0.0263	-0.3143	0.0195	0.8263	0	-0.1297	0.3451
THAP5	pink	-0.2466	0.0695	0.2466	0.0695	0.6183	0	-0.0818	0.5528	0.0221	0.8727	0.7006	0	-0.3337	0.0128
THAP9-AS1	pink	0.2476	0.0684	-0.2476	0.0684	0.1302	0.3433	-0.6272	0	-0.6027	0	0.882	0	-0.0196	0.8873
THEMIS	pink	0.3325	0.0131	-0.3325	0.0131	0.1163	0.3979	-0.5849	0	-0.6445	0	0.8035	0	0.02	0.885
THUMPD1	pink	-0.1851	0.1761	0.1851	0.1761	0.4753	0.0002	-0.2169	0.1117	-0.3764	0.0046	0.8004	0	-0.3933	0.003
TIA1	pink	0.2839	0.0357	-0.2839	0.0357	0.0695	0.6142	-0.5984	0	-0.4616	0.0004	0.8443	0	0.1937	0.1564
TIPARP	pink	0.0011	0.9934	-0.0011	0.9934	0.2794	0.0388	-0.2662	0.0495	-0.3418	0.0106	0.7307	0	-0.2356	0.0834
TLR1	pink	-0.0476	0.7302	0.0476	0.7302	0.3009	0.0256	-0.3212	0.0168	-0.2475	0.0685	0.7488	0	-0.1063	0.4397
TLR4	pink	0.3288	0.0142	-0.3288	0.0142	-0.0096	0.9447	-0.4914	0.0001	-0.5241	0	0.7132	0	-0.0035	0.9798
TLR8	pink	-0.0534	0.6985	0.0534	0.6985	0.2769	0.0407	-0.3399	0.0111	-0.2516	0.0639	0.8234	0	-0.1873	0.1709
TM2D3	pink	0.0379	0.7836	-0.0379	0.7836	0.3591	0.0071	-0.38	0.0042	-0.3289	0.0142	0.8507	0	-0.2358	0.0831
TM6SF1	pink	0.3611	0.0067	-0.3611	0.0067	-0.0819	0.552	-0.5902	0	-0.4449	0.0007	0.7484	0	0.1616	0.2385
TM9SF2	pink	0.2477	0.0683	-0.2477	0.0683	0.0206	0.8814	-0.5296	0	-0.529	0	0.8361	0	-0.0355	0.7969
TMCC3	pink	0.0889	0.5184	-0.0889	0.5184	0.0052	0.9701	-0.4448	0.0007	-0.135	0.3257	0.6341	0	0.0195	0.8878
TMED2	pink	0.5519	0	-0.5519	0	-0.2099	0.124	-0.7472	0	-0.6408	0	0.7215	0	0.3021	0.025
TMED7 /// TMED7-TICAM2	pink	0.1795	0.1898	-0.1795	0.1898	0.2476	0.0684	-0.4738	0.0003	-0.5738	0	0.9187	0	-0.1583	0.2483
TMEM106B	pink	-0.0051	0.9704	0.0051	0.9704	0.3528	0.0082	-0.2728	0.0439	0.0031	0.9823	0.5895	0	0.06	0.6634
TMEM123	pink	-0.0853	0.5356	0.0853	0.5356	0.5303	0	-0.1659	0.2261	-0.2294	0.092	0.8405	0	-0.3338	0.0128
TMEM128	pink	-0.0286	0.8357	0.0286	0.8357	0.4161	0.0016	-0.4338	0.0009	-0.2255	0.0979	0.7814	0	-0.1495	0.2761
TMEM154	pink	0.2005	0.1421	-0.2005	0.1421	-0.0141	0.9185	-0.2917	0.0307	-0.2314	0.0891	0.3766	0.0046	-0.0107	0.9383
TMEM168	pink	0.3187	0.0177	-0.3187	0.0177	0.0833	0.5454	-0.5929	0	-0.6402	0	0.9178	0	-0.0205	0.882
TMEM170B	pink	-0.2187	0.1086	0.2187	0.1086	0.4479	0.0006	-0.1468	0.285	0.0051	0.9706	0.73	0	-0.2592	0.056
TMEM176A	pink	0.0588	0.6698	-0.0588	0.6698	-0.1303	0.3431	0.0524	0.704	-0.05	0.7172	-0.0288	0.8349	0.0089	0.9486
TMEM181	pink	-0.3195	0.0174	0.3195	0.0174	0.5085	0.0001	-0.0779	0.5719	-0.0375	0.7859	0.6301	0	-0.3186	0.0178
TMEM192 /// ZNF320	pink	0.3367	0.012	-0.3367	0.012	-0.0467	0.7348	-0.6497	0	-0.6618	0	0.6997	0	0.0182	0.8948
TMEM2	pink	0.1989	0.1454	-0.1989	0.1454	-0.0519	0.7065	-0.253	0.0624	-0.227	0.0955	0.444	0.0007	0.0912	0.508
TMEM230	pink	0.317	0.0184	-0.317	0.0184	0.0261	0.8497	-0.6089	0	-0.5478	0	0.8311	0	-0.0059	0.9661
TMEM263	pink	-0.0663	0.6305	0.0663	0.6305	0.4702	0.0003	-0.2255	0.0978	-0.4733	0.0003	0.8247	0	-0.435	0.0009
TMEM30A	pink	0.1103	0.4229	-0.1103	0.4229	0.2762	0.0412	-0.4878	0.0002	-0.4934	0.0001	0.9543	0	-0.1345	0.3276
TMEM33	pink	0.1419	0.3013	-0.1419	0.3013	0.2321	0.0882	-0.5406	0	-0.4003	0.0025	0.8815	0	0.0282	0.8381
TMEM41B	pink	-0.0822	0.5508	0.0822	0.5508	0.5186	0	-0.267	0.0488	-0.3877	0.0035	0.888	0	-0.2852	0.0348
TMEM55A	pink	0.1795	0.1898	-0.1795	0.1898	0.1604	0.242	-0.4528	0.0005	-0.6443	0	0.8609	0	-0.1619	0.2375
TMEM63C	pink	-0.1036	0.4516	0.1036	0.4516	-0.0087	0.9496	0.2131	0.1182	-0.1721	0.2089	-0.246	0.0702	-0.224	0.1002
TMEM64	pink	0.2835	0.036	-0.2835	0.036	0.069	0.6164	-0.3021	0.025	-0.7401	0	0.6173	0	-0.088	0.523
TMEM71	pink	-0.194	0.1559	0.194	0.1559	0.4363	0.0009	-0.1042	0.449	-0.2165	0.1124	0.7192	0	-0.3831	0.0039
TMEM87B	pink	-0.1797	0.1893	0.1797	0.1893	0.5115	0.0001	-0.2219	0.1035	-0.0584	0.6721	0.759	0	-0.1716	0.2104
TMX1	pink	-0.1073	0.4356	0.1073	0.4356	0.6093	0	-0.217	0.1115	-0.3307	0.0137	0.8559	0	-0.2823	0.0368
TMX3	pink	0.0849	0.5376	-0.0849	0.5376	0.2999	0.0261	-0.423	0.0013	-0.2492	0.0665	0.8033	0	0.0809	0.5569
TNFAIP8	pink	-0.0579	0.6748	0.0579	0.6748	0.4728	0.0003	-0.2238	0.1004	-0.3506	0.0087	0.823	0	-0.3339	0.0127
TNFRSF17	pink	-0.1724	0.2083	0.1724	0.2083	0.4268	0.0012	-0.1005	0.4654	0.1146	0.4049	0.3491	0.009	-0.1183	0.3899
TNFSF4	pink	0.3624	0.0065	-0.3624	0.0065	-0.2435	0.0733	-0.3414	0.0107	-0.386	0.0036	0.3372	0.0118	0.1595	0.2449
TOB1	pink	0.3143	0.0194	-0.3143	0.0194	-0.0204	0.8823	-0.5607	0	-0.4788	0.0002	0.7665	0	-0.0201	0.884
TOMM70A	pink	0.0415	0.7636	-0.0415	0.7636	0.333	0.013	-0.2602	0.055	-0.4356	0.0009	0.6454	0	-0.1081	0.4322
TOP2B	pink	-0.2594	0.0558	0.2594	0.0558	0.5555	0	-0.2111	0.1219	-0.24	0.0775	0.7952	0	-0.3284	0.0144
TOPBP1	pink	0.3994	0.0025	-0.3994	0.0025	-0.1341	0.3289	-0.7035	0	-0.6524	0	0.7547	0	0.1668	0.2235
TOPORS	pink	0.2654	0.0502	-0.2654	0.0502	0.0575	0.6765	-0.5483	0	-0.3343	0.0126	0.7505	0	0.1354	0.3242
TOR1B	pink	-0.3018	0.0251	0.3018	0.0251	0.4568	0.0005	-0.0981	0.476	0.0624	0.6508	0.6192	0	-0.3644	0.0062
TP53BP2	pink	0.119	0.387	-0.119	0.387	0.1036	0.4514	-0.4896	0.0001	-0.5667	0	0.8048	0	-0.1295	0.346
TPD52	pink	0.4469	0.0006	-0.4469	0.0006	-0.0566	0.6817	-0.5721	0	-0.6944	0	0.712	0	0.0386	0.7794
TPK1	pink	0.1574	0.2512	-0.1574	0.2512	0.1633	0.2336	-0.5657	0	-0.5034	0.0001	0.8417	0	-0.0852	0.5363
TPST1	pink	0.0756	0.5833	-0.0756	0.5833	0.0976	0.4786	-0.3809	0.0041	-0.1897	0.1655	0.636	0	-0.0601	0.6629
TRAM1	pink	-0.0252	0.8552	0.0252	0.8552	0.4166	0.0016	-0.1826	0.1822	-0.2761	0.0413	0.7758	0	-0.2256	0.0978
TRAPPC6B	pink	0.1887	0.1676	-0.1887	0.1676	0.1229	0.3714	-0.5229	0	-0.1637	0.2324	0.6412	0	0.345	0.0099
TRBV27	pink	-0.1712	0.2115	0.1712	0.2115	0.2195	0.1074	0.1225	0.3731	0.0441	0.7494	0.1949	0.1539	-0.1684	0.219
TRIM22	pink	-0.036	0.7941	0.036	0.7941	0.4146	0.0017	-0.1802	0.188	-0.1117	0.4167	0.7016	0	-0.2029	0.1374
TRIM23	pink	-0.2393	0.0785	0.2393	0.0785	0.5225	0	-0.0509	0.712	-0.0508	0.7127	0.7157	0	-0.3107	0.0209
TRIM52	pink	0.0724	0.5994	-0.0724	0.5994	0.2593	0.0559	-0.4317	0.001	-0.3651	0.0061	0.6266	0	0.2393	0.0785
[truncated: 826 more rows]
