# Supplementary material for: Integrated analysis identifies key genes underlying the bidirectional association between depression and renal failure
Source: Sci Rep. 2025 Jul 1;15:21279. doi: 10.1038/s41598-025-04707-9 (PMC12219552; doi:10.1038/s41598-025-04707-9)
Supplement: Supplementary file 3 — Supplementary Material 3 [file 41598_2025_4707_MOESM3_ESM.xlsx]

## Sheet: GS_MM
Genes	moduleColor	GS.Normal	p.GS.Normal	GS.Depreesion	p.GS.Depreesion	MMbrown	p.MMbrown	MMgreen	p.MMgreen	MMturquoise	p.MMturquoise	MMblue	p.MMblue	MMblack	p.MMblack	MMred	p.MMred
ABCB4	black	0.2906	0.0198	-0.2906	0.0198	-0.5386	0	-0.2322	0.0648	0.4297	0.0004	0.3236	0.0091	0.883	0	0.361	0.0034
AC079767.4	black	0.284	0.023	-0.284	0.023	-0.2864	0.0218	0.1293	0.3086	0.0188	0.8831	0.3657	0.003	0.648	0	0.1507	0.2346
AL833181	black	0.3785	0.002	-0.3785	0.002	-0.5415	0	-0.1885	0.1358	0.2348	0.0619	0.4335	0.0003	0.839	0	0.4337	0.0003
BANK1	black	0.3437	0.0054	-0.3437	0.0054	-0.4483	0.0002	-0.0483	0.7049	0.3481	0.0048	0.2497	0.0466	0.9184	0	0.4774	0.0001
BLNK	black	0.3018	0.0154	-0.3018	0.0154	-0.5248	0	-0.223	0.0765	0.5227	0	0.1685	0.1832	0.8703	0	0.4689	0.0001
BTLA	black	0.3655	0.003	-0.3655	0.003	-0.5792	0	-0.0542	0.6708	0.4383	0.0003	0.2969	0.0172	0.798	0	0.4841	0.0001
CD19	black	0.3017	0.0154	-0.3017	0.0154	-0.2917	0.0193	0.115	0.3654	-0.1032	0.4172	0.5125	0	0.8874	0	0.3972	0.0012
CD22	black	0.3335	0.0071	-0.3335	0.0071	-0.4065	0.0009	0.0751	0.5556	0.0177	0.8895	0.5043	0	0.9562	0	0.4288	0.0004
CD72	black	0.2766	0.0269	-0.2766	0.0269	-0.3508	0.0045	0.018	0.8877	0.0764	0.5485	0.4346	0.0003	0.8669	0	0.3307	0.0076
CD79A	black	0.3107	0.0125	-0.3107	0.0125	-0.4206	0.0005	-0.0021	0.9869	0.0519	0.684	0.4659	0.0001	0.9567	0	0.5152	0
CORO2B	black	0.1887	0.1353	-0.1887	0.1353	-0.336	0.0066	-0.0691	0.5873	0.1915	0.1295	0.2364	0.06	0.7759	0	0.3343	0.0069
CYB561A3	black	0.2857	0.0221	-0.2857	0.0221	-0.4053	0.0009	-0.1258	0.322	-0.2146	0.0887	0.759	0	0.7148	0	0.2797	0.0252
DFNA5	black	0.2936	0.0185	-0.2936	0.0185	-0.3363	0.0066	-0.0738	0.562	0.2174	0.0844	0.2094	0.0967	0.6106	0	0.4362	0.0003
EBF1	black	0.3266	0.0084	-0.3266	0.0084	-0.4486	0.0002	-0.1203	0.3435	0.4152	0.0006	0.1881	0.1367	0.9121	0	0.5107	0
FCRLA	black	0.3184	0.0103	-0.3184	0.0103	-0.5048	0	-0.1413	0.2654	0.4059	0.0009	0.2909	0.0197	0.9341	0	0.4281	0.0004
IGHD	black	0.2649	0.0344	-0.2649	0.0344	-0.428	0.0004	0.0113	0.9294	0.1144	0.3679	0.4251	0.0005	0.9377	0	0.5925	0
IGLC1 /// IGLV9-49 /// IGLV9-49	black	0.1034	0.416	-0.1034	0.416	-0.3412	0.0058	0.0017	0.9893	0.2371	0.0592	0.2205	0.08	0.6775	0	0.4394	0.0003
LINC00494	black	0.3603	0.0034	-0.3603	0.0034	-0.325	0.0088	0.0664	0.6024	-0.0234	0.8544	0.4864	0	0.7463	0	0.2542	0.0426
LINC00926	black	0.3409	0.0058	-0.3409	0.0058	-0.5035	0	-0.0655	0.6069	0.1194	0.3476	0.5074	0	0.937	0	0.4564	0.0002
LOC100131043	black	0.2577	0.0398	-0.2577	0.0398	-0.2286	0.0692	0.0628	0.6221	-0.0204	0.873	0.2991	0.0164	0.614	0	0.3199	0.01
LOC102724162	black	0.1795	0.1559	-0.1795	0.1559	-0.3472	0.0049	0.1147	0.367	0.0048	0.9702	0.3996	0.0011	0.811	0	0.3418	0.0057
MS4A1	black	0.3089	0.013	-0.3089	0.013	-0.5548	0	-0.1589	0.2098	0.4722	0.0001	0.2353	0.0612	0.8984	0	0.4953	0
P2RX5	black	0.3917	0.0014	-0.3917	0.0014	-0.5424	0	-0.0926	0.4668	0.1121	0.3778	0.5687	0	0.8954	0	0.4947	0
PKIG	black	0.3458	0.0051	-0.3458	0.0051	-0.3906	0.0014	0.0675	0.5963	-0.0367	0.7736	0.5455	0	0.8339	0	0.3979	0.0011
PNOC	black	0.3783	0.0021	-0.3783	0.0021	-0.4927	0	-0.0178	0.889	0.0221	0.8625	0.5818	0	0.8809	0	0.5199	0
PRPS1	black	0.2945	0.0182	-0.2945	0.0182	-0.617	0	-0.1044	0.4116	0.208	0.0991	0.5001	0	0.5646	0	0.3624	0.0033
SNX29	black	0.1341	0.2908	-0.1341	0.2908	-0.4644	0.0001	-0.2035	0.1067	0.1598	0.2072	0.3616	0.0033	0.6424	0	0.3135	0.0116
SNX29P1 /// SNX29P2	black	0.2044	0.1051	-0.2044	0.1051	-0.3365	0.0066	-0.1194	0.3472	0.1189	0.3495	0.3372	0.0064	0.8199	0	0.399	0.0011
TCL1A	black	0.2071	0.1006	-0.2071	0.1006	-0.3969	0.0012	-0.0863	0.4976	0.2459	0.0501	0.2948	0.018	0.9005	0	0.4256	0.0005
VPREB3	black	0.3534	0.0042	-0.3534	0.0042	-0.2826	0.0236	0.0305	0.8111	-0.0408	0.7486	0.3959	0.0012	0.8803	0	0.469	0.0001
2025-03-09	blue	0.0982	0.4399	-0.0982	0.4399	-0.5023	0	-0.2042	0.1056	0.0263	0.8368	0.6469	0	0.44	0.0003	0.1101	0.3863
A2M-AS1	blue	0.1918	0.1289	-0.1918	0.1289	-0.4184	0.0006	0.0332	0.7946	-0.0482	0.7054	0.4525	0.0002	0.3579	0.0037	0.2417	0.0543
A2MP1	blue	0.1106	0.3844	-0.1106	0.3844	-0.3666	0.0029	0.1173	0.356	0.0051	0.9684	0.3434	0.0055	0.1621	0.2006	0.2602	0.0378
AARS	blue	0.2275	0.0706	-0.2275	0.0706	-0.2521	0.0444	-0.0506	0.6911	-0.3381	0.0063	0.7255	0	0.3239	0.009	0.1488	0.2405
ABHD5	blue	-0.2552	0.0418	0.2552	0.0418	0.7354	0	-0.058	0.649	-0.0275	0.829	-0.76	0	-0.5137	0	-0.3204	0.0098
AC008746.12	blue	0.1239	0.3292	-0.1239	0.3292	-0.2116	0.0933	0.0849	0.5047	-0.1335	0.293	0.374	0.0023	0.0191	0.8806	-0.0515	0.6863
AC090627.1	blue	0.3287	0.008	-0.3287	0.008	-0.337	0.0065	0.2953	0.0179	-0.4795	0.0001	0.7472	0	0.2875	0.0212	0.1477	0.2442
ACAD8	blue	-0.2032	0.1074	0.2032	0.1074	0.2022	0.109	0.1432	0.2591	0.1125	0.3761	-0.3505	0.0045	-0.2121	0.0925	-0.2298	0.0677
ACKR3 /// AK023507	blue	0.2874	0.0213	-0.2874	0.0213	-0.5417	0	-0.2849	0.0225	0.0927	0.4663	0.5349	0	0.2344	0.0623	0.2386	0.0577
ACOT1 /// ACOT2	blue	0.3468	0.005	-0.3468	0.005	-0.5346	0	-0.143	0.2596	0.1334	0.2932	0.5419	0	0.4791	0.0001	0.2845	0.0227
ACOT4	blue	0.0285	0.8231	-0.0285	0.8231	-0.1968	0.119	0.1527	0.2284	-0.0877	0.4907	0.3457	0.0051	0.1501	0.2364	-0.0246	0.847
ACSL4	blue	-0.1234	0.3314	0.1234	0.3314	0.4044	0.0009	0.0571	0.6541	0.3339	0.007	-0.7945	0	-0.2705	0.0306	-0.1044	0.4117
ADA	blue	0.2527	0.0439	-0.2527	0.0439	-0.2135	0.0903	0.0303	0.812	-0.4433	0.0002	0.7231	0	0.201	0.1113	0.0564	0.6578
ADIRF-AS1	blue	-0.043	0.7355	0.043	0.7355	-0.2266	0.0718	-0.0307	0.8097	0.0358	0.7789	0.2813	0.0243	0.185	0.1433	0.1056	0.4061
ADORA2A /// SPECC1L-ADORA2A	blue	0.2741	0.0284	-0.2741	0.0284	-0.3297	0.0078	0.0132	0.9177	-0.1926	0.1274	0.5597	0	0.4458	0.0002	0.2367	0.0597
AF090939	blue	0.2237	0.0756	-0.2237	0.0756	-0.4573	0.0001	0.1493	0.2389	-0.0843	0.5077	0.5058	0	0.1898	0.133	0.1071	0.3997
AGO2 /// CASC7 /// CASC7 /// DQ574852	blue	-0.2228	0.0768	0.2228	0.0768	0.2368	0.0596	0.3849	0.0017	0.0851	0.5038	-0.4239	0.0005	-0.209	0.0975	-0.1141	0.3691
AGPAT9	blue	-0.199	0.115	0.199	0.115	0.3638	0.0031	-0.2673	0.0328	0.3608	0.0034	-0.7409	0	-0.316	0.011	-0.2964	0.0174
AKR1A1	blue	0.2604	0.0377	-0.2604	0.0377	-0.2959	0.0176	-0.0086	0.9461	-0.3737	0.0024	0.7707	0	0.2607	0.0375	0.059	0.6434
ALKBH2	blue	-0.0128	0.9199	0.0128	0.9199	-0.6246	0	-0.0254	0.8421	0.1138	0.3705	0.5723	0	0.3177	0.0105	0.1207	0.3422
ANKRD23	blue	0.1132	0.373	-0.1132	0.373	-0.2345	0.0621	-0.273	0.0291	-0.0237	0.8528	0.4709	0.0001	0.1935	0.1254	0.0479	0.7072
ANXA2 /// NHP2L1	blue	0.3598	0.0035	-0.3598	0.0035	-0.6529	0	-0.179	0.1569	0.0532	0.6763	0.7431	0	0.4565	0.0001	0.3453	0.0052
ANXA2R	blue	0.3456	0.0052	-0.3456	0.0052	-0.5827	0	0.0286	0.8222	-0.1377	0.278	0.7336	0	0.279	0.0256	0.274	0.0285
ANXA3	blue	-0.1743	0.1683	0.1743	0.1683	0.719	0	0.2177	0.084	-0.0227	0.8584	-0.7303	0	-0.342	0.0057	-0.2501	0.0463
AOC1	blue	-0.2303	0.0672	0.2303	0.0672	0.2683	0.0321	0.0854	0.5022	-0.0679	0.5941	-0.3828	0.0018	-0.3485	0.0048	-0.1565	0.2168
AOC2	blue	-0.1193	0.3478	0.1193	0.3478	0.6104	0	-0.2065	0.1016	0.0067	0.9581	-0.5487	0	-0.4085	0.0008	-0.285	0.0224
AOC3	blue	0.0123	0.9233	-0.0123	0.9233	0.4334	0.0003	-0.2525	0.0441	-0.0025	0.9843	-0.3374	0.0064	-0.3638	0.0031	-0.2405	0.0556
AP006216.10	blue	-0.0959	0.4509	0.0959	0.4509	-0.3268	0.0084	-0.1089	0.3916	0.0584	0.6469	0.3356	0.0067	0.2165	0.0858	0.0027	0.9832
APBA2	blue	0.0725	0.5693	-0.0725	0.5693	-0.5995	0	-0.0102	0.936	0.0135	0.9157	0.5931	0	0.1587	0.2104	-0.0028	0.9824
APCDD1	blue	-0.2325	0.0645	0.2325	0.0645	0.2059	0.1027	-0.074	0.5612	0.1388	0.2739	-0.3198	0.01	-0.0185	0.8846	-0.1156	0.3632
APOA1BP	blue	0.1921	0.1283	-0.1921	0.1283	-0.1518	0.2311	0.1941	0.1244	-0.5376	0	0.7155	0	0.3271	0.0083	0.1478	0.2439
APOBEC3A /// APOBEC3A_B	blue	-0.4316	0.0004	0.4316	0.0004	0.6225	0	0.074	0.5614	-0.1277	0.3146	-0.5393	0	-0.492	0	-0.235	0.0616
APOBEC3F /// APOBEC3G	blue	0.0718	0.5727	-0.0718	0.5727	-0.1143	0.3686	0.0999	0.4323	-0.1053	0.4075	0.2445	0.0515	0.0689	0.5884	0.1637	0.1963
APRT	blue	0.276	0.0273	-0.276	0.0273	-0.5998	0	-0.0559	0.6609	-0.2174	0.0845	0.8145	0	0.3866	0.0016	0.2945	0.0182
ARFIP1	blue	-0.2222	0.0776	0.2222	0.0776	0.351	0.0045	-0.1097	0.3884	0.3817	0.0019	-0.7404	0	-0.4454	0.0002	-0.3908	0.0014
ARG1	blue	-0.4055	0.0009	0.4055	0.0009	0.6094	0	0.1816	0.1509	0.0732	0.5655	-0.6869	0	-0.3818	0.0019	-0.3039	0.0146
ARMC2-AS1 /// ATP5J2	blue	0.0577	0.6508	-0.0577	0.6508	-0.0998	0.4328	-0.1121	0.378	-0.3648	0.003	0.5684	0	0.1412	0.2658	0.0952	0.4544
ATP5G1	blue	0.2124	0.092	-0.2124	0.092	-0.3971	0.0012	0.16	0.2066	-0.3887	0.0015	0.8062	0	0.3363	0.0066	0.2006	0.1119
ATP6V0E2	blue	0.0614	0.6298	-0.0614	0.6298	-0.4159	0.0006	-0.1279	0.314	-0.2183	0.0831	0.6733	0	0.2999	0.016	0.0912	0.4735
ATP7B	blue	-0.086	0.4993	0.086	0.4993	0.2345	0.0622	0.0296	0.8164	0.1168	0.3579	-0.2778	0.0262	-0.0908	0.4756	-0.0792	0.5337
av27s1 /// TRAV39 /// TRAV39	blue	0.1241	0.3285	-0.1241	0.3285	-0.3241	0.009	0.1571	0.2151	-0.0701	0.5821	0.3073	0.0135	0.2251	0.0738	0.1792	0.1564
AVEN	blue	0.2606	0.0376	-0.2606	0.0376	0.0032	0.9798	0.0799	0.5304	-0.1896	0.1335	0.3398	0.006	0.1392	0.2727	-0.051	0.6893
AX746670 /// RP11-171I2.2 /// TTN	blue	-0.28	0.025	0.28	0.025	0.5239	0	0.1706	0.1778	-0.0347	0.7855	-0.5371	0	-0.3672	0.0028	-0.1203	0.3436
AX747064	blue	0.182	0.15	-0.182	0.15	-0.0577	0.6505	-0.1103	0.3856	-0.0476	0.7088	0.2503	0.0461	0.2065	0.1017	-0.1522	0.2298
BC040734	blue	0.0771	0.5446	-0.0771	0.5446	0.1304	0.3044	-0.1535	0.226	0.1051	0.4086	-0.2307	0.0666	-0.15	0.2368	0.0993	0.4349
BCL2A1	blue	-0.1919	0.1286	0.1919	0.1286	0.5105	0	0.1359	0.2842	0.198	0.1169	-0.6917	0	-0.4088	0.0008	-0.338	0.0063
BCS1L	blue	0.1951	0.1224	-0.1951	0.1224	-0.1705	0.1779	0.1769	0.1621	-0.5229	0	0.7372	0	0.1663	0.1891	0.0019	0.9881
BD495725	blue	0.1307	0.3034	-0.1307	0.3034	-0.1798	0.1552	-0.1617	0.2017	-0.1749	0.1669	0.3727	0.0024	-0.0552	0.6648	-0.0096	0.9401
BEX1	blue	-0.1769	0.162	0.1769	0.162	0.2009	0.1114	0.0814	0.5225	0.0756	0.5526	-0.2929	0.0188	-0.0599	0.6382	-0.1779	0.1595
BFSP1	blue	0.0838	0.5101	-0.0838	0.5101	-0.0788	0.5362	-0.0356	0.7801	-0.2198	0.081	0.3563	0.0039	0.0164	0.8975	-0.0052	0.9678
BTBD18	blue	0.0413	0.7457	-0.0413	0.7457	-0.3739	0.0023	0.1713	0.176	-0.2071	0.1006	0.5158	0	0.1085	0.3933	-0.0133	0.9171
BYSL	blue	0.146	0.2498	-0.146	0.2498	-0.2022	0.109	0.1261	0.3206	-0.1957	0.1212	0.4794	0.0001	0.253	0.0437	0.0638	0.6167
C10orf2	blue	0.1084	0.394	-0.1084	0.394	-0.5149	0	0.0446	0.7261	0.0312	0.8064	0.5945	0	0.3571	0.0038	0.109	0.3911
C12orf43	blue	0.1786	0.158	-0.1786	0.158	-0.3223	0.0094	-0.0976	0.4429	-0.0073	0.9545	0.4378	0.0003	0.2878	0.0211	0.0528	0.6785
C15orf37	blue	-0.2513	0.0452	0.2513	0.0452	0.44	0.0003	-0.132	0.2984	0.0998	0.4328	-0.5687	0	-0.3783	0.0021	-0.3611	0.0034
C19orf53	blue	0.3482	0.0048	-0.3482	0.0048	-0.5188	0	0.0255	0.8413	-0.2839	0.023	0.8283	0	0.4666	0.0001	0.3324	0.0073
C1orf177	blue	-0.0323	0.8	0.0323	0.8	-0.0594	0.6408	-0.1196	0.3467	-0.1315	0.3003	0.231	0.0663	-0.1408	0.2671	-0.1158	0.3621
C5orf20 /// TIFAB	blue	0.2862	0.0219	-0.2862	0.0219	-0.2299	0.0677	-0.1554	0.2201	0.0086	0.9459	0.3511	0.0044	0.3485	0.0048	0.1719	0.1744
C7orf55	blue	0.2717	0.0299	-0.2717	0.0299	-0.265	0.0343	0.0853	0.5026	-0.0813	0.5232	0.3173	0.0106	0.332	0.0074	0.3626	0.0032
C8orf33	blue	0.3268	0.0084	-0.3268	0.0084	-0.3726	0.0024	-0.1223	0.3358	0.0287	0.8222	0.5915	0	0.4191	0.0006	0.1744	0.1681
C8orf88	blue	-0.1786	0.1579	0.1786	0.1579	0.1912	0.1303	0.0095	0.9406	0.2589	0.0388	-0.4176	0.0006	-0.1139	0.3703	-0.0492	0.6992
CAPNS1	blue	-0.0505	0.6921	0.0505	0.6921	-0.1982	0.1164	-0.1416	0.2643	-0.3522	0.0043	0.5605	0	0.0702	0.5816	0.0302	0.8127
CAPNS2	blue	-0.3818	0.0019	0.3818	0.0019	0.5301	0	0.0079	0.9507	0.0348	0.7846	-0.5745	0	-0.3669	0.0029	-0.2198	0.081
CARKD	blue	0.1067	0.4013	-0.1067	0.4013	-0.1963	0.12	-0.1629	0.1983	-0.0553	0.6641	0.4524	0.0002	0.1531	0.2271	-0.0678	0.5944
CARNS1	blue	0.3087	0.0131	-0.3087	0.0131	-0.3521	0.0043	0.0745	0.5584	-0.1329	0.2953	0.5711	0	0.3369	0.0065	0.1179	0.3536
CATSPER2 /// LOC101930343 /// STRC	blue	0.2066	0.1014	-0.2066	0.1014	-0.1271	0.317	-0.0326	0.7979	-0.1078	0.3964	0.2802	0.0249	0.1237	0.33	0.1431	0.2592
CBLN3	blue	0.196	0.1206	-0.196	0.1206	-0.2092	0.0972	0.0175	0.8909	-0.1019	0.423	0.4376	0.0003	0.4954	0	0.1597	0.2075
CCDC30 /// PPCS	blue	-0.1568	0.2161	0.1568	0.2161	0.2792	0.0254	0.0308	0.8093	0.0058	0.9636	-0.2986	0.0165	-0.1596	0.2077	0.0638	0.6167
CCDC38	blue	-0.0625	0.6239	0.0625	0.6239	-0.2644	0.0348	-0.0873	0.4928	-0.0842	0.5085	0.2885	0.0208	-0.0047	0.9705	0.2545	0.0424
CCDC92	blue	0.0403	0.7517	-0.0403	0.7517	-0.1889	0.1348	0.0911	0.4739	-0.4886	0	0.7162	0	0.2266	0.0717	-0.0297	0.8157
CCPG1	blue	-0.1877	0.1375	0.1877	0.1375	0.2867	0.0216	-0.1914	0.1298	0.5495	0	-0.7467	0	-0.1394	0.2721	-0.093	0.4647
CCR5	blue	0.1399	0.2701	-0.1399	0.2701	-0.0949	0.4556	0.1022	0.4215	-0.1789	0.1571	0.3064	0.0138	-0.012	0.9248	0.0462	0.7169
CD2	blue	0.3229	0.0092	-0.3229	0.0092	-0.6233	0	-0.1667	0.188	-0.0613	0.6304	0.8008	0	0.4387	0.0003	0.233	0.0639
CD274	blue	-0.3486	0.0048	0.3486	0.0048	0.4415	0.0003	0.2528	0.0439	0.0225	0.8597	-0.6002	0	-0.3746	0.0023	-0.1564	0.217
CD3E	blue	0.2638	0.0352	-0.2638	0.0352	-0.6445	0	0.0013	0.9921	-0.1997	0.1136	0.8121	0	0.3083	0.0132	0.2744	0.0282
CD52	blue	0.4123	0.0007	-0.4123	0.0007	-0.4991	0	-0.0635	0.6181	0.0857	0.5009	0.5742	0	0.4551	0.0002	0.2891	0.0205
CD8B	blue	0.0913	0.473	-0.0913	0.473	-0.2592	0.0386	0.1702	0.1788	-0.3191	0.0102	0.5632	0	0.1539	0.2248	0.0782	0.5392
CEACAM6	blue	-0.2972	0.0171	0.2972	0.0171	0.1521	0.2303	0.1533	0.2264	0.1663	0.1891	-0.3445	0.0053	-0.1732	0.1711	-0.2115	0.0933
CEACAM8	blue	-0.3064	0.0138	0.3064	0.0138	0.1291	0.3093	0.2098	0.0962	0.1271	0.317	-0.3362	0.0066	-0.2033	0.1072	-0.2025	0.1085
CELF6	blue	0.0896	0.4812	-0.0896	0.4812	-0.2654	0.0341	0.0116	0.9277	-0.0299	0.8147	0.3553	0.004	0.0458	0.7192	0.1128	0.3748
CELSR3	blue	-0.0513	0.6875	0.0513	0.6875	-0.0553	0.6643	0.0241	0.8498	-0.1703	0.1784	0.2812	0.0244	-0.1059	0.4049	-0.1569	0.2156
CHD3	blue	0.2963	0.0174	-0.2963	0.0174	-0.3516	0.0044	-0.0019	0.9884	-0.3002	0.0159	0.7254	0	0.3371	0.0065	0.1552	0.2207
CHI3L2	blue	0.0219	0.8638	-0.0219	0.8638	-0.1526	0.2286	0.1203	0.3436	-0.166	0.1899	0.3577	0.0037	0.0194	0.879	-0.1149	0.3658
CLEC4D	blue	-0.2755	0.0275	0.2755	0.0275	0.6137	0	0.1252	0.3243	0.0771	0.5447	-0.6585	0	-0.4147	0.0007	-0.3236	0.0091
CLEC5A	blue	-0.3415	0.0058	0.3415	0.0058	0.4629	0.0001	0.0404	0.7515	0.0999	0.4321	-0.495	0	-0.2338	0.0629	-0.4545	0.0002
CLIC3	blue	0.2101	0.0957	-0.2101	0.0957	-0.2053	0.1036	0.0707	0.5789	-0.1195	0.347	0.3108	0.0124	0.0855	0.502	0.1719	0.1743
CNTNAP3	blue	-0.206	0.1024	0.206	0.1024	0.3751	0.0023	-0.0996	0.4338	0.1263	0.3202	-0.4521	0.0002	-0.176	0.1641	-0.1031	0.4175
CNTNAP3 /// CNTNAP3B /// CNTNAP3P2	blue	-0.3439	0.0054	0.3439	0.0054	0.3332	0.0071	-0.1048	0.41	0.2514	0.0451	-0.6202	0	-0.2305	0.0669	-0.1371	0.2801
CNTNAP3P2	blue	-0.2013	0.1107	0.2013	0.1107	0.2664	0.0333	-0.1796	0.1556	0.2438	0.0522	-0.467	0.0001	-0.1974	0.118	-0.128	0.3133
COL5A3	blue	0.2774	0.0265	-0.2774	0.0265	-0.0594	0.641	0.0356	0.7802	-0.1626	0.1993	0.2852	0.0224	-0.0094	0.9413	-0.0366	0.7739
COPS6	blue	0.2084	0.0985	-0.2084	0.0985	-0.0866	0.4962	0.0323	0.8003	-0.5832	0	0.7415	0	0.1852	0.143	0.0064	0.96
COQ6	blue	0.0987	0.4378	-0.0987	0.4378	-0.2181	0.0834	-0.0734	0.5641	-0.1576	0.2136	0.5626	0	0.2765	0.027	-0.063	0.6208
COX14	blue	0.3143	0.0114	-0.3143	0.0114	-0.2292	0.0685	-0.0589	0.6437	-0.222	0.0779	0.5668	0	0.2263	0.0721	0.2607	0.0375
CPA3	blue	0.117	0.3573	-0.117	0.3573	0.1409	0.2669	-0.0218	0.8641	0.0883	0.4878	-0.2269	0.0713	-0.1813	0.1515	-0.0526	0.6799
CPEB4	blue	-0.2569	0.0405	0.2569	0.0405	0.4075	0.0008	-0.1164	0.3598	0.463	0.0001	-0.892	0	-0.2713	0.0301	-0.2153	0.0875
CRISP2	blue	-0.0825	0.5167	0.0825	0.5167	0.2617	0.0367	0.2114	0.0936	-0.0006	0.9965	-0.3063	0.0138	-0.0715	0.5745	-0.1908	0.131
CRISP3	blue	-0.2964	0.0174	0.2964	0.0174	0.2447	0.0513	0.1766	0.1628	0.2371	0.0593	-0.47	0.0001	-0.1978	0.1173	-0.2476	0.0485
CTA-292E10.6	blue	0.132	0.2986	-0.132	0.2986	-0.1552	0.2209	0.0602	0.6365	-0.1288	0.3105	0.4194	0.0006	0.1087	0.3924	0.0467	0.7143
CTB-167B5.2	blue	-0.1712	0.1761	0.1712	0.1761	0.3247	0.0089	-0.1787	0.1578	0.5345	0	-0.8265	0	-0.3269	0.0084	-0.1986	0.1157
CTBS	blue	-0.2563	0.0409	0.2563	0.0409	0.3227	0.0093	-0.2891	0.0205	0.5743	0	-0.8467	0	-0.2164	0.0858	-0.1413	0.2655
CTC-459F4.3	blue	0.2509	0.0455	-0.2509	0.0455	-0.3011	0.0156	0.1244	0.3274	-0.4443	0.0002	0.7465	0	0.2841	0.0229	0.1852	0.1429
CTD-2310F14.1	blue	0.1873	0.1383	-0.1873	0.1383	-0.3806	0.0019	0.079	0.5347	-0.0068	0.9573	0.3598	0.0035	0.2514	0.0451	0.2968	0.0172
CTD-2541M15.1	blue	0.1927	0.1271	-0.1927	0.1271	-0.3089	0.013	0.3223	0.0094	-0.1526	0.2286	0.3986	0.0011	0.3001	0.016	0.3673	0.0028
CTNNBL1	blue	0.1203	0.3439	-0.1203	0.3439	-0.137	0.2803	0.1054	0.407	-0.6162	0	0.7652	0	0.2085	0.0982	0.1047	0.4104
CTSW	blue	0.2131	0.091	-0.2131	0.091	-0.4981	0	-0.0077	0.9518	-0.0127	0.9206	0.5547	0	0.181	0.1524	0.089	0.4842
CXCL1	blue	-0.2042	0.1055	0.2042	0.1055	0.5971	0	-0.0903	0.478	0.1641	0.1952	-0.7475	0	-0.2514	0.0451	-0.1537	0.2254
CXCL6	blue	-0.1012	0.4263	0.1012	0.4263	0.3195	0.0101	-0.2892	0.0205	0.3184	0.0103	-0.5324	0	-0.1727	0.1724	-0.2721	0.0296
CYBRD1	blue	-0.3107	0.0125	0.3107	0.0125	0.3293	0.0079	0.0789	0.5356	0.2044	0.1052	-0.5548	0	-0.1102	0.3858	-0.0378	0.7668
DANCR	blue	0.3349	0.0068	-0.3349	0.0068	-0.5991	0	0.0094	0.9415	-0.0316	0.804	0.7431	0	0.5417	0	0.328	0.0081
DAPK1	blue	-0.3122	0.012	0.3122	0.012	0.1513	0.2328	-0.1022	0.4216	0.1222	0.3361	-0.2827	0.0236	-0.1281	0.3131	-0.0092	0.9425
DCAF4L1	blue	-0.3474	0.0049	0.3474	0.0049	0.2851	0.0224	-0.2106	0.0948	0.4434	0.0002	-0.6888	0	-0.307	0.0136	-0.1463	0.2488
DCP1B	blue	0.1836	0.1464	-0.1836	0.1464	-0.2451	0.0509	0.2379	0.0583	-0.4243	0.0005	0.6806	0	0.1407	0.2674	-0.0896	0.4814
DCTD	blue	0.025	0.8444	-0.025	0.8444	-0.2865	0.0217	0.0189	0.8821	-0.0529	0.6781	0.4563	0.0002	0.1698	0.1798	0.1589	0.2098
DDX11 /// DDX12P /// LOC642846	blue	0.2189	0.0823	-0.2189	0.0823	-0.2243	0.0748	0.0573	0.6527	-0.3104	0.0126	0.5301	0	0.1722	0.1737	0.0225	0.8598
DDX39A	blue	0.2104	0.0952	-0.2104	0.0952	-0.2855	0.0222	0.0335	0.7925	-0.3944	0.0013	0.7492	0	0.2728	0.0292	0.2162	0.0861
DDX58	blue	-0.1951	0.1224	0.1951	0.1224	0.1978	0.1172	0.0785	0.5377	0.054	0.6718	-0.3643	0.0031	-0.1857	0.1417	0.1566	0.2166
DDX60L	blue	-0.3712	0.0025	0.3712	0.0025	0.3007	0.0158	-0.2735	0.0288	0.4758	0.0001	-0.7408	0	-0.4159	0.0006	-0.2007	0.1118
DEFA4	blue	-0.3028	0.015	0.3028	0.015	0.102	0.4227	0.1112	0.3816	0.0353	0.782	-0.1851	0.1432	-0.15	0.2368	-0.2085	0.0983
DGKA	blue	0.2468	0.0493	-0.2468	0.0493	-0.5819	0	-0.065	0.6101	-0.0877	0.4908	0.7199	0	0.3548	0.004	0.1863	0.1405
DKFZp667F0711	blue	-0.2077	0.0996	0.2077	0.0996	0.6387	0	0.076	0.5505	-0.0138	0.9135	-0.618	0	-0.3369	0.0065	-0.1298	0.3068
DNAJC3-AS1	blue	-0.1952	0.1221	0.1952	0.1221	0.4952	0	-0.2414	0.0546	0.342	0.0057	-0.6974	0	-0.2837	0.0231	-0.2915	0.0194
DOCK4	blue	-0.4149	0.0007	0.4149	0.0007	0.6258	0	-0.0026	0.9838	0.0647	0.6116	-0.7535	0	-0.4478	0.0002	-0.24	0.0561
DPH3	blue	0.1251	0.3245	-0.1251	0.3245	0.4428	0.0002	0.0876	0.4913	0.1262	0.3203	-0.465	0.0001	-0.2077	0.0995	-0.2191	0.082
DPY19L3	blue	-0.2324	0.0646	0.2324	0.0646	0.3578	0.0037	-0.2893	0.0204	0.4589	0.0001	-0.7353	0	-0.3241	0.009	-0.2017	0.11
DSC2	blue	-0.3135	0.0117	0.3135	0.0117	0.5017	0	0.0703	0.581	0.1006	0.4288	-0.6222	0	-0.2171	0.0848	-0.253	0.0437
DTHD1	blue	0.011	0.9314	-0.011	0.9314	-0.2918	0.0193	0.0869	0.4949	0.0091	0.9432	0.4045	0.0009	0.2474	0.0487	0	0.9998
DTX1	blue	0.188	0.1369	-0.188	0.1369	-0.3291	0.0079	0.0641	0.6148	-0.0224	0.8608	0.4567	0.0001	0.5467	0	0.1241	0.3287
DUS1L	blue	0.1461	0.2493	-0.1461	0.2493	-0.1722	0.1735	0.1007	0.4286	-0.5519	0	0.7884	0	0.3025	0.0151	0.0708	0.5785
DUSP2	blue	0.1016	0.4246	-0.1016	0.4246	-0.1438	0.2569	-0.0409	0.7485	-0.0509	0.6896	0.3243	0.0089	0.1359	0.2842	0.0384	0.7632
DUSP5	blue	0.0374	0.7691	-0.0374	0.7691	-0.2077	0.0996	0.0958	0.4516	-0.0828	0.5156	0.2129	0.0913	0.0387	0.7614	0.1942	0.1242
ECH1	blue	0.1835	0.1468	-0.1835	0.1468	-0.4275	0.0004	0.0359	0.7783	-0.3885	0.0015	0.8275	0	0.4068	0.0009	0.3173	0.0106
ECHS1	blue	0.1509	0.2339	-0.1509	0.2339	-0.3402	0.006	-0.1738	0.1696	-0.3925	0.0013	0.8205	0	0.2623	0.0363	0.0681	0.5928
EDF1	blue	0.2784	0.0259	-0.2784	0.0259	-0.6236	0	-0.1267	0.3186	-0.1662	0.1893	0.901	0	0.4471	0.0002	0.2837	0.0231
EGOT	blue	0.2857	0.0221	-0.2857	0.0221	-0.2663	0.0334	0.1276	0.3151	-0.071	0.5774	0.4241	0.0005	0.4555	0.0002	0.0333	0.7941
EIF3C /// EIF3CL	blue	0.2339	0.0629	-0.2339	0.0629	-0.1201	0.3444	-0.0178	0.8892	-0.3715	0.0025	0.5415	0	0.1663	0.1889	-0.0012	0.9924
EIF3D	blue	0.4588	0.0001	-0.4588	0.0001	-0.6871	0	-0.069	0.5877	0.0072	0.9548	0.8008	0	0.5876	0	0.3939	0.0013
EIF3G	blue	0.2043	0.1054	-0.2043	0.1054	-0.5115	0	0.0729	0.5673	-0.3468	0.005	0.875	0	0.4004	0.001	0.3407	0.0059
EIF3K	blue	0.2703	0.0308	-0.2703	0.0308	-0.5087	0	-0.0932	0.4641	-0.1985	0.1158	0.8438	0	0.4425	0.0003	0.1769	0.162
EIF4A1 /// SNORA48 /// SNORA67 /// SNORD10	blue	0.2928	0.0189	-0.2928	0.0189	-0.2732	0.0289	0.0633	0.619	-0.0941	0.4595	0.4363	0.0003	0.1426	0.2609	0.0111	0.9304
ENGASE	blue	0.2476	0.0486	-0.2476	0.0486	-0.2464	0.0497	0.1413	0.2653	-0.3393	0.0061	0.6201	0	0.3208	0.0097	0.1054	0.4073
EPB41L3	blue	-0.4028	0.001	0.4028	0.001	0.4019	0.001	-0.144	0.2563	0.1351	0.287	-0.5336	0	-0.3766	0.0022	-0.3363	0.0066
ERCC1	blue	0.1026	0.4197	-0.1026	0.4197	-0.2062	0.1022	-0.0814	0.5224	-0.4422	0.0003	0.6874	0	0.2388	0.0573	0.0392	0.7582
ERP29	blue	0.3718	0.0025	-0.3718	0.0025	-0.6583	0	-0.0611	0.6315	-0.0477	0.7082	0.7374	0	0.4886	0	0.3877	0.0016
ERV3-1	blue	-0.0246	0.8468	0.0246	0.8468	0.1251	0.3246	0.1089	0.3915	0.0512	0.6879	-0.1964	0.1199	0.0613	0.6304	0.1626	0.1992
ERV3-2	blue	-0.4009	0.001	0.4009	0.001	0.3004	0.0159	-0.0889	0.485	0.2087	0.0979	-0.5415	0	-0.2859	0.022	-0.1733	0.1708
ERVK3-1 /// ZNF8	blue	0.0576	0.6514	-0.0576	0.6514	-0.2167	0.0854	-0.0656	0.6064	-0.1202	0.3443	0.4058	0.0009	0.0835	0.5118	0.062	0.6263
EVA1C	blue	0.0856	0.5011	-0.0856	0.5011	-0.2181	0.0834	-0.1421	0.2627	-0.2459	0.0501	0.5769	0	0.2055	0.1033	-0.0035	0.978
F2RL1	blue	-0.2272	0.071	0.2272	0.071	0.2763	0.0271	-0.1661	0.1895	0.4084	0.0008	-0.6433	0	-0.2866	0.0217	-0.2491	0.0471
F5	blue	-0.3568	0.0038	0.3568	0.0038	0.8117	0	0.0898	0.4802	-0.2355	0.0611	-0.6085	0	-0.4394	0.0003	-0.4644	0.0001
FAM126B	blue	-0.024	0.8506	0.024	0.8506	0.2849	0.0225	-0.1652	0.192	0.5046	0	-0.7757	0	-0.1633	0.1974	-0.0452	0.7229
FAM174A	blue	-0.1982	0.1165	0.1982	0.1165	0.453	0.0002	-0.0414	0.7456	0.2645	0.0347	-0.7242	0	-0.3238	0.0091	-0.1592	0.2091
FAM213B	blue	0.128	0.3135	-0.128	0.3135	-0.2301	0.0674	0.1111	0.3821	-0.4342	0.0003	0.6743	0	0.2065	0.1016	-0.0023	0.9857
FAM223A /// FAM223B	blue	-0.1494	0.2387	0.1494	0.2387	0.1228	0.3337	0.0195	0.8786	0.1231	0.3324	-0.2803	0.0249	-0.1828	0.1483	-0.1132	0.3731
FAM223B	blue	-0.2248	0.0741	0.2248	0.0741	0.2475	0.0486	0.1472	0.2457	0.0715	0.5745	-0.4073	0.0008	-0.2284	0.0694	-0.1228	0.3336
FAM78A /// LOC101927137	blue	0.165	0.1927	-0.165	0.1927	-0.4919	0	-0.3552	0.004	-0.1501	0.2365	0.7064	0	0.3297	0.0078	0.1756	0.165
FAM86A	blue	0.1369	0.2809	-0.1369	0.2809	-0.2359	0.0606	0.1612	0.2033	-0.3136	0.0116	0.6203	0	0.3198	0.01	0.0163	0.8986
FAM86B1 /// FAM86B2 /// FAM86C1 /// FAM86DP /// FAM86FP	blue	0.1262	0.3206	-0.1262	0.3206	-0.2201	0.0805	0.2095	0.0966	-0.3474	0.0049	0.5537	0	0.2299	0.0676	0.1595	0.2079
FAM86C1	blue	0.3004	0.0159	-0.3004	0.0159	-0.3778	0.0021	0.1482	0.2425	-0.1586	0.2106	0.6536	0	0.4113	0.0007	0.2375	0.0588
FANK1	blue	0.0677	0.5953	-0.0677	0.5953	-0.3578	0.0037	0.1486	0.2412	-0.0917	0.4709	0.38	0.002	0.1317	0.2994	0.1826	0.1486
FAS	blue	-0.2455	0.0505	0.2455	0.0505	0.224	0.0752	-0.1623	0.2	0.5833	0	-0.7307	0	-0.2477	0.0484	-0.2536	0.0432
FBL	blue	0.4325	0.0004	-0.4325	0.0004	-0.7785	0	-0.1415	0.2647	0.1409	0.2668	0.781	0	0.5808	0	0.4011	0.001
FBXL13	blue	-0.1778	0.1598	0.1778	0.1598	0.5438	0	-0.0648	0.6111	0.0316	0.8041	-0.5384	0	-0.25	0.0463	-0.1704	0.1783
FBXW4P1	blue	0.3774	0.0021	-0.3774	0.0021	-0.2488	0.0475	-0.0307	0.81	-0.2566	0.0407	0.5471	0	0.155	0.2213	0.0205	0.8726
FCGBP	blue	0.2386	0.0576	-0.2386	0.0576	-0.2716	0.0299	0.0148	0.9079	-0.1395	0.2717	0.4382	0.0003	0.1394	0.2719	0.0388	0.7605
FCGR3A /// FCGR3B	blue	-0.0071	0.9556	0.0071	0.9556	0.2545	0.0424	-0.0949	0.4557	0.2663	0.0334	-0.5589	0	-0.3108	0.0124	-0.1635	0.1966
FCHO2	blue	-0.1618	0.2016	0.1618	0.2016	0.3308	0.0076	-0.269	0.0316	0.5156	0	-0.7726	0	-0.1494	0.2387	-0.0657	0.606
FCRL3	blue	0.234	0.0628	-0.234	0.0628	-0.401	0.001	-0.089	0.4842	0.0021	0.987	0.5225	0	0.3846	0.0017	0.0627	0.6225
FCRLB	blue	0.2358	0.0607	-0.2358	0.0607	-0.0365	0.7745	-0.0681	0.5929	-0.0542	0.6708	0.2078	0.0995	0.0862	0.4981	0.0782	0.5392
FGF13	blue	-0.1141	0.3694	0.1141	0.3694	0.2796	0.0252	0.171	0.1768	0.0776	0.5425	-0.4012	0.001	-0.0548	0.667	-0.2559	0.0413
FGFBP2	blue	0.1952	0.1222	-0.1952	0.1222	-0.2885	0.0208	-0.0785	0.5376	0.0423	0.7397	0.3231	0.0092	0.0307	0.8095	0.0786	0.5371
FHDC1	blue	-0.184	0.1454	0.184	0.1454	0.4247	0.0005	0.078	0.5401	0.1457	0.2508	-0.6025	0	-0.352	0.0043	-0.2247	0.0742
FHIT	blue	0.2057	0.1029	-0.2057	0.1029	-0.4043	0.0009	0.1595	0.2081	-0.0905	0.477	0.4197	0.0006	0.2016	0.1102	0.2226	0.077
FLRT1	blue	0.0392	0.7586	-0.0392	0.7586	-0.1239	0.3293	-0.0235	0.854	-0.2084	0.0985	0.3578	0.0037	0.3413	0.0058	0.1417	0.2639
FMO4	blue	0.2617	0.0367	-0.2617	0.0367	-0.2075	0.1	0.22	0.0806	-0.0892	0.4835	0.4155	0.0006	0.4005	0.001	0.1211	0.3406
FN3KRP	blue	0.0875	0.4915	-0.0875	0.4915	-0.1767	0.1625	-0.077	0.5453	-0.0773	0.5437	0.3998	0.0011	0.5223	0	0.1497	0.2377
FOS	blue	-0.1898	0.1331	0.1898	0.1331	0.5562	0	0.0859	0.4998	0.0738	0.5622	-0.7169	0	-0.3661	0.0029	-0.2427	0.0533
FOXQ1	blue	-0.234	0.0628	0.234	0.0628	0.2568	0.0406	0.0632	0.62	0.007	0.9561	-0.3206	0.0098	-0.1284	0.3118	0.1509	0.2341
FXYD5	blue	0.1346	0.2891	-0.1346	0.2891	-0.4435	0.0002	-0.0546	0.6685	-0.3868	0.0016	0.8412	0	0.4047	0.0009	0.2472	0.0489
GADD45A	blue	-0.462	0.0001	0.462	0.0001	0.5362	0	0.4097	0.0008	0.0496	0.6973	-0.6943	0	-0.3086	0.0131	-0.176	0.1642
GCM1	blue	-0.3644	0.0031	0.3644	0.0031	0.5517	0	-0.0513	0.6874	0.128	0.3133	-0.6256	0	-0.3701	0.0026	-0.3387	0.0062
GEMIN4	blue	0.1482	0.2424	-0.1482	0.2424	-0.3898	0.0015	-0.0915	0.4722	-0.2504	0.046	0.6963	0	0.2841	0.0229	0.1286	0.3114
GNG10	blue	-0.0286	0.8225	0.0286	0.8225	0.229	0.0688	-0.1445	0.2548	0.5992	0	-0.743	0	-0.1546	0.2227	-0.114	0.37
GNLY	blue	0.1907	0.1312	-0.1907	0.1312	-0.242	0.0541	0.0163	0.8983	-0.1398	0.2706	0.4012	0.001	0.307	0.0136	0.2026	0.1084
GPAT2	blue	0.1803	0.1539	-0.1803	0.1539	-0.1977	0.1174	0.012	0.9252	-0.125	0.3252	0.3046	0.0144	0.0885	0.4868	0.0801	0.529
GPI	blue	0.0867	0.4959	-0.0867	0.4959	-0.1731	0.1713	0.0744	0.5592	-0.5691	0	0.7105	0	0.2145	0.0887	0.0852	0.5033
GSTK1	blue	0.1638	0.1959	-0.1638	0.1959	-0.3651	0.003	-0.1676	0.1855	-0.3128	0.0118	0.7523	0	0.2154	0.0874	0.091	0.4744
GSTP1	blue	0.0463	0.7163	-0.0463	0.7163	-0.3389	0.0062	-0.0574	0.6523	-0.3627	0.0032	0.6432	0	0.1571	0.2151	0.1443	0.2552
GUSBP3 /// SMA4 /// SMA5	blue	-0.2151	0.0879	0.2151	0.0879	0.2204	0.0802	-0.0492	0.6992	-0.0158	0.9011	-0.2794	0.0254	-0.1858	0.1415	-0.0711	0.5766
GZMA	blue	0.31	0.0127	-0.31	0.0127	-0.3397	0.006	0.0009	0.9942	0.0293	0.8182	0.4155	0.0006	0.1414	0.2651	0.1239	0.3292
GZMK	blue	0.4072	0.0008	-0.4072	0.0008	-0.3412	0.0058	-0.0072	0.9549	-0.1193	0.3479	0.5413	0	0.2284	0.0695	0.2148	0.0884
HAPLN3	blue	0.2931	0.0187	-0.2931	0.0187	-0.4771	0.0001	0.2146	0.0886	-0.2433	0.0527	0.6385	0	0.2391	0.057	0.2146	0.0885
HCP5	blue	0.0922	0.4687	-0.0922	0.4687	-0.1064	0.4027	0.1704	0.1781	-0.275	0.0278	0.453	0.0002	0.0115	0.9283	-0.1326	0.2961
HECW2	blue	-0.2747	0.028	0.2747	0.028	0.4911	0	-0.184	0.1456	0.2379	0.0584	-0.719	0	-0.3926	0.0013	-0.3087	0.0131
HINFP	blue	0.1602	0.2061	-0.1602	0.2061	-0.1141	0.3695	0.1374	0.2789	-0.3628	0.0032	0.5771	0	0.2593	0.0386	0.1739	0.1693
HINT2	blue	-0.0046	0.9712	0.0046	0.9712	-0.134	0.2911	-0.0186	0.8842	-0.4484	0.0002	0.664	0	0.3253	0.0087	0.1936	0.1253
HTRA4	blue	-0.169	0.1819	0.169	0.1819	0.1864	0.1403	-0.0678	0.5943	0.1675	0.1859	-0.3009	0.0157	-0.2768	0.0268	-0.3073	0.0135
ICAM2	blue	0.3091	0.013	-0.3091	0.013	-0.4109	0.0007	0.0648	0.6111	-0.438	0.0003	0.8424	0	0.2696	0.0312	0.2175	0.0842
IFFO2	blue	0.3831	0.0018	-0.3831	0.0018	-0.3491	0.0047	-0.1269	0.3177	-0.188	0.1368	0.6261	0	0.3595	0.0035	0.2199	0.0809
IFI44	blue	-0.3445	0.0053	0.3445	0.0053	0.0727	0.5682	0.1069	0.4007	0.1838	0.146	-0.3617	0.0033	-0.3721	0.0025	0.0223	0.8611
IFIT2	blue	-0.2172	0.0847	0.2172	0.0847	0.3823	0.0018	0.303	0.0149	-0.0663	0.6028	-0.5267	0	-0.4709	0.0001	-0.071	0.577
IL18R1	blue	-0.2918	0.0193	0.2918	0.0193	0.4339	0.0003	-0.1442	0.2557	0.3727	0.0024	-0.7926	0	-0.3746	0.0023	-0.2606	0.0376
IL18RAP	blue	-0.1623	0.2002	0.1623	0.2002	0.3557	0.0039	-0.0133	0.9166	0.1549	0.2218	-0.4495	0.0002	-0.1611	0.2034	-0.2115	0.0934
IL1A	blue	-0.0356	0.7803	0.0356	0.7803	0.2053	0.1037	-0.2472	0.0489	0.1685	0.1833	-0.3871	0.0016	-0.1375	0.2787	0.041	0.7477
IL1R1	blue	-0.3356	0.0067	0.3356	0.0067	0.7627	0	0.0146	0.9088	-0.0858	0.5005	-0.6964	0	-0.3913	0.0014	-0.2799	0.0251
IL1RAP	blue	-0.1965	0.1196	0.1965	0.1196	0.3139	0.0115	-0.1213	0.3399	0.4361	0.0003	-0.7677	0	-0.135	0.2876	-0.0073	0.9544
IL23A /// TCRBV6S2A1N1T	blue	0.3308	0.0076	-0.3308	0.0076	-0.4659	0.0001	0.0747	0.5574	-0.1785	0.1581	0.6123	0	0.2266	0.0718	0.2815	0.0242
IMPDH2	blue	0.4332	0.0003	-0.4332	0.0003	-0.5717	0	0.1246	0.3266	-0.1945	0.1235	0.7664	0	0.5199	0	0.3699	0.0026
INSC	blue	-0.1953	0.122	0.1953	0.122	0.6349	0	0.026	0.8382	-0.0094	0.9411	-0.6301	0	-0.2153	0.0875	-0.0533	0.6757
IPMK	blue	-0.1313	0.301	0.1313	0.301	0.2056	0.1031	-0.3019	0.0153	0.6574	0	-0.7724	0	-0.2595	0.0384	-0.1312	0.3015
IRAK3	blue	-0.3534	0.0042	0.3534	0.0042	0.558	0	-0.0474	0.7098	0.056	0.6603	-0.6538	0	-0.2698	0.0311	-0.1896	0.1334
ITGB7	blue	0.1944	0.1237	-0.1944	0.1237	-0.3139	0.0116	0.0037	0.9768	-0.477	0.0001	0.8295	0	0.2712	0.0302	0.0769	0.5457
JAK2	blue	-0.3126	0.0119	0.3126	0.0119	0.2858	0.0221	-0.1859	0.1413	0.4807	0.0001	-0.7528	0	-0.4075	0.0008	-0.2273	0.0709
KATNBL1	blue	-0.1718	0.1746	0.1718	0.1746	0.3456	0.0052	-0.2435	0.0525	0.4666	0.0001	-0.7569	0	-0.1763	0.1634	-0.0924	0.4678
KCNJ15	blue	-0.3293	0.0079	0.3293	0.0079	0.6821	0	0.0912	0.4735	-0.0294	0.8176	-0.7411	0	-0.4365	0.0003	-0.3217	0.0095
KCNJ2-AS1	blue	-0.3236	0.0091	0.3236	0.0091	0.2521	0.0445	0.0256	0.841	0.2463	0.0497	-0.5056	0	-0.2583	0.0393	-0.1307	0.3032
KLRG1	blue	0.1654	0.1914	-0.1654	0.1914	-0.2998	0.0161	0.2132	0.0907	-0.2586	0.0391	0.5345	0	0.2628	0.0359	0.1829	0.1479
KRT72	blue	0.0871	0.4935	-0.0871	0.4935	-0.1747	0.1673	-0.0044	0.9725	-0.1208	0.3416	0.282	0.0239	0.0023	0.9854	-0.1508	0.2344
LAGE3	blue	0.2026	0.1083	-0.2026	0.1083	-0.3342	0.007	0.2223	0.0775	-0.2592	0.0386	0.64	0	0.3052	0.0142	0.1103	0.3857
LAIR2	blue	0.2585	0.0392	-0.2585	0.0392	-0.2556	0.0415	0.0329	0.7961	-0.1057	0.406	0.3929	0.0013	0.1254	0.3234	0.2034	0.1069
LAP3	blue	-0.1081	0.3952	0.1081	0.3952	0.2787	0.0257	0.0879	0.4895	-0.0334	0.7936	-0.3	0.016	-0.3686	0.0027	-0.2683	0.0321
LARS2	blue	0.2149	0.0882	-0.2149	0.0882	-0.3109	0.0124	0.2059	0.1025	-0.0285	0.8232	0.3972	0.0012	0.2538	0.043	-0.0123	0.9233
LAT	blue	0.2988	0.0165	-0.2988	0.0165	-0.5866	0	-0.0323	0.7997	-0.2634	0.0355	0.8823	0	0.3364	0.0066	0.187	0.1389
LCK	blue	0.3229	0.0093	-0.3229	0.0093	-0.7517	0	-0.1671	0.187	0.0209	0.87	0.8274	0	0.4245	0.0005	0.2314	0.0658
LDOC1	blue	0.2511	0.0453	-0.2511	0.0453	-0.3299	0.0078	0.0325	0.7987	-0.2332	0.0637	0.5704	0	0.3715	0.0025	0.1372	0.2796
LGSN	blue	-0.2805	0.0248	0.2805	0.0248	0.5444	0	0.1145	0.3675	-0.0455	0.7212	-0.5462	0	-0.2931	0.0187	-0.1124	0.3765
LILRA4	blue	0.3021	0.0153	-0.3021	0.0153	-0.2316	0.0656	-0.0273	0.8303	-0.0955	0.4529	0.3123	0.012	0.3699	0.0026	0.1486	0.2412
LIM2	blue	0.0654	0.6077	-0.0654	0.6077	-0.1867	0.1397	0.1261	0.3209	-0.045	0.7239	0.3134	0.0117	0.111	0.3827	0.0288	0.8211
LINC00094	blue	0.162	0.2009	-0.162	0.2009	-0.5246	0	-0.2543	0.0426	0.0635	0.6181	0.578	0	0.4877	0	0.1668	0.1877
LINC00265 /// LOC101929038	blue	-0.156	0.2183	0.156	0.2183	0.5279	0	-0.0483	0.7048	-0.0304	0.8116	-0.6197	0	-0.3573	0.0038	-0.1878	0.1373
LINC00266-1	blue	-0.1459	0.2501	0.1459	0.2501	0.3784	0.002	0.1261	0.3207	0.036	0.7778	-0.5297	0	-0.3221	0.0094	-0.18	0.1546
LINC00282	blue	-0.2572	0.0402	0.2572	0.0402	0.501	0	0.0151	0.9056	0.0705	0.5801	-0.5386	0	-0.2002	0.1128	-0.1512	0.2331
LINC00324	blue	0.1532	0.2269	-0.1532	0.2269	-0.0395	0.7564	0.044	0.7299	-0.1862	0.1408	0.3697	0.0026	0.2107	0.0946	-0.0329	0.7961
LINC00427	blue	-0.0987	0.438	0.0987	0.438	-0.1932	0.1262	0.0032	0.9798	-0.0986	0.438	0.2351	0.0615	-0.0295	0.8168	0.0636	0.6174
LINC00565	blue	-0.0394	0.7571	0.0394	0.7571	-0.3104	0.0125	0.0387	0.7612	0.0018	0.9887	0.2672	0.0328	-0.0538	0.6731	0.0816	0.5217
LINC00862	blue	-0.2875	0.0213	0.2875	0.0213	0.6782	0	0.1206	0.3426	-0.1497	0.2378	-0.591	0	-0.4178	0.0006	-0.3629	0.0032
LINC01094	blue	-0.0645	0.6128	0.0645	0.6128	0.6536	0	0.2426	0.0534	-0.1032	0.4171	-0.5435	0	-0.1297	0.3068	-0.1509	0.2339
LINC01270	blue	-0.2717	0.0299	0.2717	0.0299	0.5786	0	0.0938	0.4611	-0.0698	0.5839	-0.5039	0	-0.3193	0.0101	-0.1742	0.1686
LOC100101148 /// LOC541473	blue	-0.0469	0.7131	0.0469	0.7131	-0.2488	0.0474	-0.0149	0.907	0.011	0.9313	0.2514	0.0451	-0.0178	0.8889	0.0374	0.7692
LOC100129447	blue	0.315	0.0112	-0.315	0.0112	-0.3599	0.0035	0.0377	0.7674	-0.035	0.7838	0.5121	0	0.5848	0	0.1861	0.1408
LOC100129917	blue	0.3671	0.0028	-0.3671	0.0028	-0.242	0.054	0.1395	0.2716	-0.0631	0.6206	0.2906	0.0198	0.1817	0.1508	0.2081	0.0988
LOC100130357	blue	0.0094	0.9412	-0.0094	0.9412	0.2563	0.0409	-0.1442	0.2555	0.0401	0.753	-0.2761	0.0272	-0.1349	0.2879	-0.0609	0.6328
LOC100130872 /// SPON2	blue	0.0569	0.6549	-0.0569	0.6549	-0.1616	0.202	0.0869	0.4948	-0.1741	0.1688	0.3428	0.0056	0.0631	0.6204	0.1016	0.4242
LOC100289092	blue	0.0601	0.6374	-0.0601	0.6374	-0.1031	0.4175	0.1153	0.3641	-0.1815	0.1511	0.3717	0.0025	0.1117	0.3794	-0.0312	0.8065
LOC100422781	blue	0.0289	0.8206	-0.0289	0.8206	-0.4312	0.0004	0.0102	0.9363	-0.0007	0.9959	0.4538	0.0002	0.245	0.051	0.1615	0.2024
LOC100505564	blue	0.0988	0.4373	-0.0988	0.4373	-0.2717	0.0299	-0.0052	0.9674	0.0042	0.9736	0.3933	0.0013	0.4866	0	0.1891	0.1345
LOC100505812	blue	0.075	0.5557	-0.075	0.5557	0.3798	0.002	-0.1289	0.3102	0.2679	0.0323	-0.5939	0	-0.2706	0.0306	-0.0774	0.5431
LOC100996747 /// LOC101929876 /// RPS26 /// RPS26P11	blue	0.0878	0.4902	-0.0878	0.4902	-0.1096	0.3888	-0.2296	0.068	-0.0964	0.4484	0.2621	0.0364	0.12	0.3451	0.1476	0.2446
LOC101060391	blue	-0.0081	0.9491	0.0081	0.9491	-0.1254	0.3234	0.0379	0.7665	-0.0629	0.6215	0.218	0.0835	0.24	0.0561	-0.1265	0.3191
LOC101926967	blue	0.0893	0.4829	-0.0893	0.4829	-0.1987	0.1155	0.2116	0.0932	-0.3176	0.0105	0.5143	0	0.0583	0.6471	0.0429	0.7361
LOC101927066	blue	-0.3076	0.0134	0.3076	0.0134	0.4314	0.0004	-0.205	0.1041	0.1946	0.1234	-0.5603	0	-0.3099	0.0127	-0.3391	0.0061
LOC101927151	blue	0.2282	0.0697	-0.2282	0.0697	-0.4544	0.0002	0.0215	0.866	-0.0865	0.4969	0.4911	0	0.1798	0.1551	0.0812	0.5234
LOC101927382 /// PAX8-AS1	blue	-0.0263	0.8366	0.0263	0.8366	-0.1645	0.1938	-0.1182	0.3521	-0.0912	0.4737	0.3288	0.008	0.0702	0.5816	0.0787	0.5366
LOC101927830 /// TMLHE-AS1	blue	-0.2837	0.0231	0.2837	0.0231	0.4531	0.0002	-0.133	0.2949	0.2422	0.0538	-0.5867	0	-0.2531	0.0436	-0.137	0.2803
LOC101928386	blue	-0.076	0.5506	0.076	0.5506	0.3426	0.0056	-0.1601	0.2064	0.2293	0.0683	-0.5386	0	-0.1381	0.2765	0.0509	0.6898
LOC101928784	blue	0.4058	0.0009	-0.4058	0.0009	-0.5423	0	-0.1673	0.1864	-0.0109	0.9321	0.5721	0	0.2248	0.0741	0.1455	0.2514
LOC101928893	blue	0.0661	0.6037	-0.0661	0.6037	0.1233	0.3316	-0.1102	0.386	0.1342	0.2906	-0.2887	0.0207	-0.2655	0.034	0.0094	0.9415
LOC101929719	blue	0.0859	0.4996	-0.0859	0.4996	-0.1934	0.1258	-0.1684	0.1834	-0.0041	0.9746	0.3343	0.0069	0.2666	0.0332	0.0819	0.5198
LOC101929734	blue	0.2038	0.1062	-0.2038	0.1062	-0.3914	0.0014	-0.1134	0.3722	-0.1585	0.211	0.5386	0	0.1932	0.1262	0.1372	0.2797
LOC102725383	blue	0.1309	0.3024	-0.1309	0.3024	-0.3093	0.0129	0.1142	0.3691	-0.2787	0.0257	0.5523	0	0.1639	0.1955	0.11	0.3868
LOC157562	blue	0.0882	0.4884	-0.0882	0.4884	-0.3378	0.0063	-0.0208	0.8706	-0.121	0.341	0.449	0.0002	0.2961	0.0175	0.2482	0.048
LOC158402 /// RP11-4O1.2	blue	-0.3642	0.0031	0.3642	0.0031	0.3197	0.01	-0.105	0.4091	0.1643	0.1946	-0.4931	0	-0.4207	0.0005	-0.3423	0.0056
LOC280665	blue	-0.0061	0.962	0.0061	0.962	0.2924	0.019	-0.0595	0.6402	0.1335	0.2931	-0.4224	0.0005	-0.2629	0.0358	-0.2257	0.0729
LOC283454	blue	-0.0886	0.4864	0.0886	0.4864	0.1873	0.1383	-0.0982	0.4401	0.0804	0.5279	-0.2454	0.0506	-0.0349	0.7845	0.0834	0.5124
LOC285147	blue	-0.3089	0.013	0.3089	0.013	0.1495	0.2384	-0.4387	0.0003	0.6395	0	-0.7351	0	-0.2109	0.0943	-0.0529	0.6783
LOC401052	blue	0.0849	0.5048	-0.0849	0.5048	-0.1765	0.1629	0.1687	0.1826	-0.1952	0.1222	0.4653	0.0001	0.3122	0.012	-0.0289	0.821
LOC645984	blue	-0.2739	0.0285	0.2739	0.0285	0.437	0.0003	0.0871	0.4937	0.2221	0.0777	-0.698	0	-0.231	0.0663	-0.0184	0.8853
LOC728743 /// ZNF775	blue	0.3696	0.0027	-0.3696	0.0027	-0.2783	0.026	0.1841	0.1454	-0.4905	0	0.8363	0	0.4051	0.0009	0.1177	0.3542
LPCAT2	blue	-0.3407	0.0059	0.3407	0.0059	0.646	0	0.0265	0.8356	0.1124	0.3765	-0.8681	0	-0.5076	0	-0.4023	0.001
LRP5L	blue	-0.0047	0.9704	0.0047	0.9704	-0.0831	0.5138	-0.254	0.0428	-0.0714	0.5751	0.3499	0.0046	0.1956	0.1213	-0.118	0.3531
LRRC37A /// LRRC37A2 /// LRRC37A3 /// LRRC37A4P	blue	0.0821	0.5192	-0.0821	0.5192	-0.3525	0.0043	0.0504	0.6925	-0.0136	0.9148	0.3318	0.0074	0.3108	0.0124	0.2374	0.0589
LRRC37A2	blue	0.0376	0.7677	-0.0376	0.7677	-0.2062	0.1022	0.1875	0.1378	-0.0454	0.7219	0.205	0.1042	0.2878	0.0211	0.1159	0.3616
LRRC37A2 /// LRRC37A4P	blue	0.1127	0.3754	-0.1127	0.3754	-0.225	0.0739	-0.0648	0.6111	-0.0954	0.4532	0.2801	0.025	0.1035	0.4158	0.2034	0.1069
LRRN1	blue	-0.3913	0.0014	0.3913	0.0014	0.4676	0.0001	-0.0398	0.7548	0.24	0.0561	-0.6636	0	-0.2764	0.027	-0.1956	0.1215
LRRTM2	blue	-0.1164	0.3597	0.1164	0.3597	0.3322	0.0073	-0.1125	0.376	-0.0141	0.912	-0.3578	0.0037	-0.2237	0.0755	-0.1247	0.3262
LY96	blue	-0.0414	0.7454	0.0414	0.7454	0.4892	0	0.2184	0.0829	0.0495	0.6974	-0.5312	0	-0.2622	0.0363	-0.1675	0.1858
LYSMD4	blue	0.2933	0.0187	-0.2933	0.0187	-0.0994	0.4344	0.1875	0.1378	-0.2711	0.0302	0.4668	0.0001	0.2569	0.0404	-0.0298	0.815
MAL	blue	0.0992	0.4354	-0.0992	0.4354	-0.5268	0	-0.0585	0.6462	0.0444	0.7274	0.4734	0.0001	0.3547	0.004	0.2344	0.0622
MAP3K4	blue	0.2413	0.0548	-0.2413	0.0548	-0.3973	0.0012	-0.2065	0.1016	-0.0055	0.9659	0.5614	0	0.406	0.0009	0.0433	0.734
MAP4K1	blue	0.1183	0.352	-0.1183	0.352	-0.1814	0.1514	0.033	0.7958	-0.5654	0	0.7845	0	0.2619	0.0365	-0.0221	0.8623
MCEMP1	blue	-0.291	0.0196	0.291	0.0196	0.7912	0	0.1229	0.3332	-0.2061	0.1023	-0.5888	0	-0.3238	0.009	-0.325	0.0088
MCM7	blue	0.3857	0.0016	-0.3857	0.0016	-0.3476	0.0049	0.1425	0.2612	-0.3527	0.0043	0.7607	0	0.3495	0.0046	0.3143	0.0114
MCTP1	blue	-0.2365	0.0599	0.2365	0.0599	0.4156	0.0006	0.0088	0.9451	0.2974	0.017	-0.6983	0	-0.3215	0.0096	-0.0658	0.6055
MDS2	blue	0.1143	0.3685	-0.1143	0.3685	-0.392	0.0014	0.1019	0.4231	-0.0366	0.7742	0.3812	0.0019	0.2746	0.0281	0.1628	0.1987
MED24 /// MIR6884	blue	-0.0742	0.5601	0.0742	0.5601	-0.0763	0.549	-0.0436	0.7323	-0.2578	0.0398	0.4217	0.0005	0.145	0.2529	-0.2186	0.0827
MEN1	blue	0.2159	0.0867	-0.2159	0.0867	-0.1361	0.2835	0.0623	0.6246	-0.5323	0	0.7432	0	0.3835	0.0018	-0.007	0.956
MGC12488	blue	0.1337	0.2923	-0.1337	0.2923	-0.2121	0.0925	0.2127	0.0915	-0.253	0.0437	0.4472	0.0002	0.2306	0.0668	0.2078	0.0994
MGMT	blue	0.191	0.1305	-0.191	0.1305	-0.2282	0.0698	0.1532	0.2269	-0.4147	0.0007	0.6273	0	0.0997	0.433	0.1599	0.207
MIF4GD	blue	0.1531	0.227	-0.1531	0.227	-0.059	0.6433	0.0761	0.5503	-0.2427	0.0533	0.3832	0.0018	0.1316	0.2999	0.0036	0.9772
MINOS1P1	blue	-0.3254	0.0087	0.3254	0.0087	0.4365	0.0003	0.0947	0.4569	-0.0739	0.5618	-0.5308	0	-0.5083	0	-0.2893	0.0204
MIR22 /// MIR22HG	blue	-0.2021	0.1092	0.2021	0.1092	0.3536	0.0041	-0.0148	0.9079	0.2198	0.081	-0.4682	0.0001	-0.1441	0.2558	-0.0839	0.51
MIR4313	blue	0.17	0.1793	-0.17	0.1793	-0.1757	0.165	-0.0572	0.6536	-0.0209	0.8697	0.2823	0.0238	0.0507	0.6905	0.0288	0.8214
MIR4647 /// SLC35B2	blue	0.0622	0.6253	-0.0622	0.6253	-0.3929	0.0013	-0.1169	0.3577	0.0436	0.7321	0.4575	0.0001	0.3072	0.0136	-0.0374	0.7692
MIR6741 /// PYCR2	blue	0.1122	0.3775	-0.1122	0.3775	-0.2485	0.0477	0.0911	0.4742	-0.2739	0.0285	0.4838	0.0001	0.2024	0.1088	0.2275	0.0706
MIR6845 /// NRBP2	blue	0.057	0.6545	-0.057	0.6545	-0.1411	0.2659	-0.0943	0.4588	-0.1009	0.4275	0.3791	0.002	0.1842	0.1451	-0.0331	0.7954
MLK7-AS1	blue	-0.2161	0.0864	0.2161	0.0864	0.3546	0.004	-0.0615	0.6292	0.1547	0.2222	-0.5251	0	-0.2643	0.0348	0.0763	0.5492
MMP8	blue	-0.362	0.0033	0.362	0.0033	0.2769	0.0267	0.1928	0.1269	0.1616	0.2022	-0.461	0.0001	-0.1389	0.2737	-0.2772	0.0266
MMRN1	blue	-0.2638	0.0352	0.2638	0.0352	0.1669	0.1874	0.1052	0.408	0.1335	0.2928	-0.3003	0.0159	-0.1033	0.4166	-0.0659	0.6048
MORC2	blue	0.1862	0.1406	-0.1862	0.1406	-0.4903	0	-0.0902	0.4784	-0.1354	0.286	0.6565	0	0.2434	0.0526	0.1398	0.2705
MPZL2	blue	-0.1828	0.1482	0.1828	0.1482	0.2993	0.0163	-0.0621	0.626	0.3867	0.0016	-0.6196	0	-0.2432	0.0528	-0.1855	0.1422
MRC1	blue	-0.189	0.1347	0.189	0.1347	0.2518	0.0448	-0.0239	0.8514	0.3038	0.0147	-0.4978	0	0.0169	0.8943	-0.0089	0.9445
MRPL36	blue	0.2473	0.0488	-0.2473	0.0488	-0.3885	0.0015	0.1952	0.1222	-0.2889	0.0206	0.6905	0	0.3867	0.0016	0.2371	0.0593
MRPL51	blue	0.2492	0.0471	-0.2492	0.0471	-0.3782	0.0021	-0.0261	0.8378	-0.1408	0.2673	0.5708	0	0.0574	0.6522	0.1744	0.168
MRPL54	blue	0.1605	0.2052	-0.1605	0.2052	-0.1694	0.1809	0.006	0.9626	-0.4141	0.0007	0.6497	0	0.2484	0.0478	0.3118	0.0121
MRPS17	blue	0.1204	0.3431	-0.1204	0.3431	-0.2545	0.0424	0.1307	0.3032	-0.2837	0.0231	0.6009	0	0.2682	0.0321	0.1618	0.2016
MRPS21	blue	0.1995	0.1139	-0.1995	0.1139	-0.3425	0.0056	0.1553	0.2204	-0.3306	0.0076	0.6836	0	0.259	0.0387	0.1208	0.3416
MRPS24 /// URGCP-MRPS24	blue	0.3767	0.0022	-0.3767	0.0022	-0.6292	0	-0.0316	0.8044	-0.0433	0.7339	0.7704	0	0.5389	0	0.3975	0.0011
MRPS26	blue	0.1995	0.114	-0.1995	0.114	-0.4778	0.0001	-0.1461	0.2492	-0.181	0.1524	0.7317	0	0.2888	0.0206	0.1099	0.3874
MRPS7	blue	0.2046	0.1048	-0.2046	0.1048	-0.2661	0.0336	0.072	0.5717	-0.3175	0.0106	0.6497	0	0.2266	0.0718	0.1836	0.1463
MS4A3	blue	-0.0659	0.6046	0.0659	0.6046	0.1515	0.2322	0.0055	0.9653	0.2549	0.0421	-0.402	0.001	-0.2059	0.1026	-0.1264	0.3197
MYZAP	blue	-0.145	0.2529	0.145	0.2529	0.2443	0.0517	0.0004	0.9974	0.0191	0.8808	-0.232	0.0651	-0.1712	0.1762	-0.2028	0.108
NABP1	blue	-0.2417	0.0543	0.2417	0.0543	0.2461	0.05	-0.3146	0.0113	0.6542	0	-0.8343	0	-0.2333	0.0636	-0.1254	0.3235
NAPSB	blue	0.2423	0.0538	-0.2423	0.0538	-0.0917	0.4713	0.1435	0.258	-0.1988	0.1152	0.3967	0.0012	0.5096	0	0.2676	0.0325
NCR3	blue	0.2234	0.076	-0.2234	0.076	-0.2977	0.0169	0.1309	0.3024	-0.3013	0.0155	0.6087	0	0.1954	0.1217	0.1631	0.1978
NDUFA1	blue	0.0529	0.6778	-0.0529	0.6778	0.0535	0.6744	-0.136	0.2841	-0.1512	0.2331	0.2423	0.0537	-0.0175	0.8908	-0.0297	0.8156
NDUFB2-AS1	blue	0.2169	0.0852	-0.2169	0.0852	-0.2824	0.0238	0.0068	0.9575	-0.2032	0.1073	0.5168	0	0.3576	0.0037	0.148	0.2433
NDUFB9	blue	0.2321	0.0649	-0.2321	0.0649	-0.664	0	-0.1253	0.3237	-0.0379	0.7662	0.7989	0	0.4575	0.0001	0.2863	0.0218
NFIL3	blue	-0.2829	0.0235	0.2829	0.0235	0.8081	0	-0.0149	0.9071	-0.0476	0.7086	-0.7449	0	-0.4413	0.0003	-0.3583	0.0037
NHP2	blue	0.3005	0.0158	-0.3005	0.0158	-0.6448	0	-0.0922	0.4688	-0.1385	0.2749	0.893	0	0.5535	0	0.3066	0.0137
NKG7	blue	0.1975	0.1177	-0.1975	0.1177	-0.3482	0.0048	0.0438	0.7309	-0.2478	0.0484	0.6066	0	0.0741	0.5607	0.1284	0.312
NME1	blue	0.0663	0.6029	-0.0663	0.6029	-0.2583	0.0393	0.2774	0.0265	-0.0998	0.4325	0.3891	0.0015	0.0864	0.4974	0.1791	0.1568
NME1-NME2 /// NME2	blue	0.3591	0.0036	-0.3591	0.0036	-0.5176	0	0.0571	0.654	-0.2362	0.0602	0.8301	0	0.4028	0.001	0.3233	0.0092
NOP14	blue	0.153	0.2273	-0.153	0.2273	-0.5468	0	-0.116	0.3615	-0.0101	0.937	0.5496	0	0.1666	0.1884	0.0369	0.772
NOP2	blue	0.1695	0.1805	-0.1695	0.1805	-0.3177	0.0105	0.0424	0.7395	-0.4781	0.0001	0.8261	0	0.2475	0.0486	0.0958	0.4517
NOSIP	blue	0.2997	0.0161	-0.2997	0.0161	-0.4784	0.0001	-0.0032	0.9801	-0.2317	0.0654	0.7792	0	0.4106	0.0008	0.2757	0.0275
NOV	blue	-0.2219	0.078	0.2219	0.078	0.4524	0.0002	0.0828	0.5154	-0.0534	0.6754	-0.4858	0	-0.2665	0.0333	-0.1185	0.3509
NRBF2	blue	-0.1396	0.2711	0.1396	0.2711	0.6586	0	0.0247	0.8465	0.1888	0.1352	-0.8476	0	-0.333	0.0072	-0.2568	0.0405
NRN1	blue	-0.164	0.1953	0.164	0.1953	0.4826	0.0001	0.1392	0.2727	0.0327	0.7976	-0.4855	0	-0.2428	0.0532	-0.3147	0.0113
NSUN6	blue	0.4381	0.0003	-0.4381	0.0003	-0.5129	0	0.0278	0.8277	-0.1605	0.2053	0.6708	0	0.2247	0.0743	0.2663	0.0335
NUP153 /// RP11-500C11.3	blue	0.0735	0.564	-0.0735	0.564	-0.2432	0.0528	0.0011	0.9928	0.0702	0.5813	0.3293	0.0079	0.4599	0.0001	0.1348	0.2882
OGFRL1	blue	-0.0822	0.5187	0.0822	0.5187	0.2884	0.0208	-0.2994	0.0162	0.5453	0	-0.761	0	-0.2873	0.0213	-0.2594	0.0385
OLAH	blue	-0.3043	0.0145	0.3043	0.0145	0.3733	0.0024	0.1395	0.2716	-0.0178	0.8893	-0.3352	0.0068	-0.2977	0.0169	-0.2327	0.0642
OLR1	blue	-0.2736	0.0287	0.2736	0.0287	0.2394	0.0568	0.1899	0.1327	0.0876	0.4914	-0.3944	0.0013	-0.2546	0.0423	-0.2986	0.0165
OR52K3P	blue	-0.1196	0.3467	0.1196	0.3467	0.2721	0.0296	-0.1013	0.4259	-0.0013	0.9922	-0.2709	0.0304	-0.1534	0.2262	-0.1295	0.3077
OR7D2	blue	-0.1598	0.2072	0.1598	0.2072	0.1453	0.252	-0.0747	0.5576	0.1071	0.3995	-0.2062	0.102	-0.0256	0.8406	-0.0919	0.4704
ORMDL3	blue	0.0814	0.5226	-0.0814	0.5226	-0.3192	0.0101	0.3961	0.0012	-0.2465	0.0496	0.463	0.0001	0.2809	0.0246	0.3553	0.004
PAX8-AS1	blue	0.1127	0.3753	-0.1127	0.3753	-0.1778	0.1599	-0.1011	0.4267	0.0088	0.9451	0.2495	0.0468	0.0677	0.595	0.0707	0.5787
PCDH8	blue	-0.2059	0.1026	0.2059	0.1026	0.2432	0.0528	-0.1928	0.1269	0.2062	0.1022	-0.426	0.0004	-0.3123	0.012	-0.4137	0.0007
PCED1B	blue	0.1311	0.3018	-0.1311	0.3018	-0.5248	0	-0.1004	0.4298	-0.0576	0.6513	0.6472	0	0.258	0.0395	0.1838	0.1459
PDZD8	blue	-0.1627	0.199	0.1627	0.199	0.2254	0.0733	-0.2163	0.086	0.6328	0	-0.7428	0	-0.1764	0.1631	-0.1746	0.1676
PFDN5	blue	0.2354	0.0611	-0.2354	0.0611	-0.3023	0.0152	0.2949	0.018	-0.0837	0.5108	0.4219	0.0005	0.1736	0.1701	0.0684	0.5914
PLAC8L1	blue	-0.0602	0.6364	0.0602	0.6364	-0.1817	0.1508	0.0042	0.9737	-0.0353	0.7821	0.29	0.0201	0.099	0.4366	0.0028	0.9825
PLAGL1	blue	-0.2628	0.0359	0.2628	0.0359	0.2915	0.0194	-0.2474	0.0488	0.4702	0.0001	-0.7907	0	-0.2555	0.0416	-0.1185	0.3509
PLOD2	blue	-0.3848	0.0017	0.3848	0.0017	0.2889	0.0206	0.1576	0.2136	0.086	0.4993	-0.4336	0.0003	-0.0933	0.4634	-0.1347	0.2885
PLSCR1	blue	-0.3738	0.0023	0.3738	0.0023	0.4707	0.0001	0.0775	0.5427	0.1937	0.1251	-0.7402	0	-0.3358	0.0067	-0.1399	0.2702
PLSCR3 /// TMEM256-PLSCR3	blue	0.2164	0.086	-0.2164	0.086	-0.4132	0.0007	-0.0079	0.9507	-0.3086	0.0131	0.7467	0	0.4232	0.0005	0.2146	0.0885
POMZP3	blue	0.4256	0.0005	-0.4256	0.0005	-0.1585	0.211	-0.1331	0.2943	-0.0896	0.4813	0.3143	0.0114	0.3231	0.0092	0.2142	0.0892
POMZP3 /// ZP3	blue	0.4134	0.0007	-0.4134	0.0007	-0.1518	0.2313	-0.0854	0.5023	-0.1032	0.4169	0.3181	0.0104	0.3381	0.0063	0.2103	0.0954
PPIB	blue	0.3267	0.0084	-0.3267	0.0084	-0.4416	0.0003	0.1204	0.3435	-0.3257	0.0086	0.7591	0	0.369	0.0027	0.4508	0.0002
PPP1R17	blue	0.259	0.0387	-0.259	0.0387	-0.2377	0.0586	0.1101	0.3865	-0.1033	0.4165	0.3555	0.0039	0.1071	0.3995	0.1396	0.2711
PRH1-PRR4 /// PRR4	blue	0.2593	0.0386	-0.2593	0.0386	-0.1479	0.2434	-0.0643	0.6136	-0.1678	0.185	0.403	0.001	0.1604	0.2054	-0.1146	0.3673
PRKAR2B	blue	-0.2415	0.0545	0.2415	0.0545	0.1446	0.2543	0.1302	0.305	0.1434	0.2584	-0.3743	0.0023	-0.1038	0.4142	-0.0024	0.9848
PRO1082	blue	0.205	0.1041	-0.205	0.1041	-0.4196	0.0006	0.0523	0.6816	-0.1776	0.1603	0.546	0	0.1956	0.1214	0.1722	0.1736
PROS1	blue	-0.3796	0.002	0.3796	0.002	0.2037	0.1063	0.1193	0.3476	0.2111	0.0941	-0.4525	0.0002	-0.1613	0.2028	-0.1603	0.2058
PRPF19	blue	0.0927	0.4661	-0.0927	0.4661	-0.2672	0.0328	-0.1279	0.314	-0.3499	0.0046	0.6958	0	0.2591	0.0387	-0.0559	0.6606
PSMB6	blue	0.1819	0.1503	-0.1819	0.1503	-0.1815	0.1511	0.2415	0.0545	-0.4353	0.0003	0.6448	0	0.2065	0.1016	0.1714	0.1758
PSMC4	blue	0.2032	0.1072	-0.2032	0.1072	-0.2024	0.1088	-0.051	0.6887	-0.5244	0	0.7767	0	0.2674	0.0326	0.0395	0.7566
PSMC5	blue	0.2756	0.0275	-0.2756	0.0275	-0.4791	0.0001	-0.071	0.5771	-0.3243	0.0089	0.9156	0	0.3661	0.0029	0.1735	0.1703
PTGDS	blue	0.0187	0.8832	-0.0187	0.8832	-0.0509	0.6895	-0.0341	0.789	-0.1363	0.2829	0.2774	0.0264	0.1102	0.3859	-0.0077	0.9517
PTPRCAP	blue	0.306	0.0139	-0.306	0.0139	-0.4738	0.0001	0.0035	0.9783	-0.3581	0.0037	0.8808	0	0.4135	0.0007	0.244	0.052
PVRIG	blue	0.2705	0.0306	-0.2705	0.0306	-0.493	0	-0.1331	0.2946	-0.3039	0.0146	0.8516	0	0.3275	0.0083	0.1455	0.2513
RAB33A	blue	0.2572	0.0402	-0.2572	0.0402	-0.4608	0.0001	0.1059	0.4048	0.0729	0.5672	0.4955	0	0.4093	0.0008	0.0852	0.5034
RARRES3	blue	0.2805	0.0248	-0.2805	0.0248	-0.4465	0.0002	-0.0157	0.9018	-0.2909	0.0197	0.784	0	0.1917	0.1291	0.1263	0.3198
REM2	blue	-0.1525	0.229	0.1525	0.229	0.5536	0	-0.0079	0.9508	0.027	0.8325	-0.5659	0	-0.262	0.0365	-0.1448	0.2538
REPS2	blue	-0.4097	0.0008	0.4097	0.0008	0.7353	0	-0.0023	0.9855	0.0458	0.7194	-0.7998	0	-0.5047	0	-0.4086	0.0008
RMND5B	blue	0.1877	0.1374	-0.1877	0.1374	-0.2516	0.0449	0.0801	0.529	-0.4981	0	0.7944	0	0.3228	0.0093	0.1028	0.4189
RNF113A	blue	0.3019	0.0153	-0.3019	0.0153	-0.444	0.0002	0.0845	0.5068	-0.3196	0.01	0.7918	0	0.4358	0.0003	0.3161	0.0109
RNF146	blue	-0.3286	0.008	0.3286	0.008	0.2031	0.1075	-0.3841	0.0017	0.6607	0	-0.7954	0	-0.2424	0.0536	-0.1316	0.3
RP11-112J3.16	blue	0.2561	0.0411	-0.2561	0.0411	-0.4405	0.0003	0.0517	0.6849	0.0187	0.8837	0.5529	0	0.4165	0.0006	0.1299	0.3063
RP11-1191J2.5	blue	0.1577	0.2132	-0.1577	0.2132	-0.2753	0.0277	0.2254	0.0733	-0.1806	0.1532	0.3947	0.0013	0.0599	0.6383	0.0654	0.6076
RP11-274B18.4	blue	-0.0837	0.5107	0.0837	0.5107	0.3017	0.0154	0.05	0.6948	0.0805	0.5272	-0.3144	0.0114	-0.0385	0.7628	0.0055	0.9657
RP11-330O11.3	blue	-0.2834	0.0233	0.2834	0.0233	0.645	0	0.1301	0.3055	-0.1294	0.3081	-0.5871	0	-0.253	0.0437	-0.1275	0.3154
RP11-373D23.2	blue	-0.2961	0.0175	0.2961	0.0175	0.5844	0	-0.1344	0.2897	-0.0884	0.4872	-0.5668	0	-0.4685	0.0001	-0.3852	0.0017
RP11-394I13.2	blue	-0.2097	0.0963	0.2097	0.0963	0.3844	0.0017	-0.0767	0.5467	0.2435	0.0525	-0.4892	0	-0.2294	0.0682	-0.2003	0.1125
RP11-456P18.2	blue	-0.1424	0.2617	0.1424	0.2617	0.5107	0	-0.0131	0.9183	0.2617	0.0367	-0.7128	0	-0.2749	0.0279	-0.208	0.099
RP11-476D10.1	blue	-0.4044	0.0009	0.4044	0.0009	0.2948	0.018	-0.0975	0.4436	0.169	0.1818	-0.3939	0.0013	-0.3948	0.0012	-0.2824	0.0237
RP11-534L20.5	blue	0.186	0.1411	-0.186	0.1411	-0.3196	0.0101	0.0082	0.9486	-0.0315	0.8048	0.3807	0.0019	0.2805	0.0247	0.185	0.1432
RP11-585P4.5	blue	0.0223	0.8613	-0.0223	0.8613	-0.1345	0.2895	-0.2268	0.0716	-0.0348	0.7847	0.2913	0.0195	0.1127	0.3751	-0.0819	0.52
RP11-664D1.1	blue	0.303	0.015	-0.303	0.015	-0.5453	0	-0.0618	0.6277	0.1666	0.1882	0.4986	0	0.5808	0	0.3671	0.0028
RP11-66N11.8	blue	0.1855	0.1422	-0.1855	0.1422	-0.1386	0.2749	0.0903	0.478	-0.3235	0.0091	0.5219	0	0.2734	0.0288	0.0589	0.644
RP4-595K12.1	blue	0.4226	0.0005	-0.4226	0.0005	-0.7176	0	-0.0184	0.885	0.0927	0.4663	0.7034	0	0.5421	0	0.4168	0.0006
RP5-1092A3.4	blue	0.1942	0.1241	-0.1942	0.1241	-0.4082	0.0008	0.0133	0.9169	0.0112	0.9303	0.4445	0.0002	0.1621	0.2007	0.1861	0.1409
RP5-935K16.1	blue	0.2464	0.0497	-0.2464	0.0497	-0.4025	0.001	0.1536	0.2255	-0.1011	0.4268	0.5104	0	0.3339	0.007	0.2071	0.1005
RP9	blue	0.2718	0.0298	-0.2718	0.0298	-0.5768	0	-0.0377	0.7676	0.0615	0.6292	0.6257	0	0.5715	0	0.1682	0.184
RPL29	blue	0.4153	0.0006	-0.4153	0.0006	-0.7859	0	-0.1275	0.3154	0.1466	0.2479	0.747	0	0.5453	0	0.4621	0.0001
RPP38	blue	0.2947	0.0181	-0.2947	0.0181	-0.4464	0.0002	-0.1827	0.1484	-0.1197	0.3459	0.67	0	0.2541	0.0428	0.2708	0.0304
RPS21	blue	0.4561	0.0002	-0.4561	0.0002	-0.6369	0	-0.0786	0.5371	0.1126	0.3757	0.6499	0	0.5065	0	0.3289	0.008
RPS5	blue	0.4599	0.0001	-0.4599	0.0001	-0.6493	0	0.0561	0.6599	0.0589	0.6439	0.6859	0	0.574	0	0.3867	0.0016
RPS8 /// SNORD38B /// SNORD55	blue	0.319	0.0102	-0.319	0.0102	-0.7675	0	-0.3432	0.0055	0.31	0.0127	0.6424	0	0.5216	0	0.3258	0.0086
SAMSN1	blue	-0.334	0.007	0.334	0.007	0.351	0.0045	-0.2007	0.1119	0.5193	0	-0.7932	0	-0.2499	0.0465	-0.188	0.1369
SARS2	blue	0.1031	0.4177	-0.1031	0.4177	-0.2337	0.0631	-0.1866	0.1397	-0.1851	0.1432	0.5484	0	0.2152	0.0877	0.0431	0.7353
SBK1	blue	0.1018	0.4236	-0.1018	0.4236	-0.3082	0.0132	-0.0775	0.5428	-0.2949	0.018	0.6255	0	0.0112	0.93	-0.166	0.1899
SCCPDH	blue	-0.1181	0.3528	0.1181	0.3528	0.1323	0.2974	0.1158	0.3623	0.0556	0.6628	-0.252	0.0445	-0.3386	0.0062	-0.0983	0.4394
SCRG1	blue	-0.1318	0.299	0.1318	0.299	0.1422	0.2624	-0.0522	0.6819	0.0724	0.5697	-0.2173	0.0845	-0.3537	0.0041	-0.2239	0.0753
SDPR	blue	-0.1679	0.1847	0.1679	0.1847	0.1152	0.3649	0.0633	0.6192	0.1519	0.2308	-0.3529	0.0042	-0.1259	0.3216	-0.0417	0.7435
SEPW1	blue	0.4491	0.0002	-0.4491	0.0002	-0.5628	0	0.0003	0.9983	-0.1796	0.1557	0.7821	0	0.364	0.0031	0.2587	0.039
SERPINB2	blue	-0.3241	0.009	0.3241	0.009	0.2791	0.0255	-0.1096	0.3886	0.3705	0.0026	-0.5808	0	-0.1799	0.1548	-0.2207	0.0797
SIGMAR1	blue	0.2311	0.0662	-0.2311	0.0662	-0.2548	0.0421	0.1149	0.366	-0.5207	0	0.759	0	0.2404	0.0557	0.1692	0.1813
SIPA1L2	blue	-0.3844	0.0017	0.3844	0.0017	0.7878	0	0.2164	0.0859	-0.2893	0.0204	-0.6261	0	-0.4769	0.0001	-0.2172	0.0847
SLC12A7	blue	0.1996	0.1138	-0.1996	0.1138	-0.1267	0.3186	-0.0801	0.5293	-0.121	0.3411	0.3561	0.0039	0.2284	0.0695	-0.1272	0.3166
SLC22A15	blue	-0.3973	0.0011	0.3973	0.0011	0.5842	0	-0.0953	0.4538	0.3162	0.0109	-0.8789	0	-0.4138	0.0007	-0.344	0.0054
SLC26A11	blue	0.2721	0.0296	-0.2721	0.0296	-0.1236	0.3307	-0.0525	0.6805	-0.3086	0.0131	0.5184	0	0.2208	0.0796	0.1126	0.3758
SLC35A4	blue	0.2092	0.0972	-0.2092	0.0972	-0.1469	0.2468	0.2273	0.0709	-0.664	0	0.7741	0	0.2484	0.0478	0.1232	0.3322
SLC37A3	blue	-0.2149	0.0881	0.2149	0.0881	0.5499	0	-0.1491	0.2397	0.3255	0.0087	-0.7755	0	-0.3009	0.0157	-0.2689	0.0317
SLC40A1	blue	-0.1345	0.2893	0.1345	0.2893	0.3827	0.0018	-0.232	0.0651	0.4153	0.0006	-0.7786	0	-0.381	0.0019	-0.14	0.2698
SLCO4C1	blue	-0.2991	0.0164	0.2991	0.0164	0.5563	0	-0.1292	0.3089	0.2097	0.0963	-0.7205	0	-0.4001	0.0011	-0.3587	0.0036
SLFNL1	blue	0.0985	0.4389	-0.0985	0.4389	-0.3372	0.0064	0.035	0.7839	-0.1243	0.3278	0.3875	0.0016	0.102	0.4227	0.072	0.5716
SNHG19	blue	0.0861	0.4989	-0.0861	0.4989	-0.3432	0.0055	0.0768	0.5465	-0.101	0.427	0.4758	0.0001	0.1238	0.3297	0.1271	0.3169
SNHG22	blue	0.2264	0.072	-0.2264	0.072	-0.2238	0.0755	-0.0729	0.5668	-0.0469	0.7128	0.334	0.007	0.106	0.4047	0.1402	0.2691
SNORA21	blue	0.0967	0.4474	-0.0967	0.4474	-0.1993	0.1143	-0.0298	0.815	-0.0864	0.4973	0.2416	0.0544	0.1638	0.1959	0.1824	0.1492
SNORD89	blue	-0.3541	0.0041	0.3541	0.0041	0.6086	0	0.0399	0.7545	0.0511	0.6883	-0.6477	0	-0.3033	0.0148	-0.2743	0.0283
SNRPD2	blue	0.3452	0.0052	-0.3452	0.0052	-0.5563	0	-0.0558	0.6614	0.0295	0.8171	0.632	0	0.3709	0.0026	0.2369	0.0594
SOS1-IT1 /// SOS1-IT1	blue	0.0122	0.9236	-0.0122	0.9236	-0.04	0.7534	0.0902	0.4784	-0.0935	0.4622	0.2406	0.0555	-0.0865	0.4969	-0.2082	0.0987
SPAG9	blue	-0.1178	0.3539	0.1178	0.3539	0.386	0.0016	-0.1873	0.1383	0.3578	0.0037	-0.7863	0	-0.3341	0.007	-0.1603	0.2058
SPIN2A /// SPIN2B	blue	0.3869	0.0016	-0.3869	0.0016	-0.699	0	-0.171	0.1767	0.3006	0.0158	0.545	0	0.4275	0.0004	0.1834	0.1469
SPP1	blue	0.0602	0.6365	-0.0602	0.6365	0.2398	0.0564	-0.0839	0.5098	0.0995	0.4342	-0.3163	0.0109	-0.1037	0.4146	0.0879	0.4896
SPRY3	blue	-0.2651	0.0342	0.2651	0.0342	0.3117	0.0122	0.1069	0.4004	0.1822	0.1495	-0.4133	0.0007	-0.0039	0.9758	-0.0659	0.6047
SPRYD4	blue	0.1775	0.1605	-0.1775	0.1605	-0.1229	0.3332	-0.1435	0.2579	-0.1659	0.1902	0.4071	0.0008	0.1884	0.1359	-0.1306	0.3036
STX18	blue	0.2487	0.0475	-0.2487	0.0475	-0.4421	0.0003	-0.1747	0.1674	0.1031	0.4177	0.5423	0	0.2289	0.0689	0.1519	0.2308
STXBP5	blue	-0.2066	0.1014	0.2066	0.1014	0.2156	0.0871	-0.3219	0.0095	0.6583	0	-0.7657	0	-0.2591	0.0387	-0.2363	0.0601
SULT1B1	blue	-0.3121	0.012	0.3121	0.012	0.6154	0	0.1574	0.2143	0.1302	0.305	-0.7309	0	-0.4067	0.0009	-0.3149	0.0113
SYNGR3	blue	-0.0364	0.7755	0.0364	0.7755	-0.2225	0.0772	0.1734	0.1706	-0.2216	0.0785	0.4156	0.0006	0.0557	0.6621	-0.0297	0.816
TAF1A-AS1	blue	0.2353	0.0612	-0.2353	0.0612	-0.2081	0.099	0.0204	0.8727	0.0321	0.8014	0.2923	0.0191	0.1184	0.3514	-0.004	0.9753
TARP /// TRGC2 /// TRGV9	blue	0.3332	0.0071	-0.3332	0.0071	-0.2763	0.0271	-0.0202	0.8741	-0.0837	0.5109	0.407	0.0008	0.1532	0.2268	0.1995	0.1139
TCRA /// TCRA /// TRA /// TRAV17 /// TRAV17 /// TRD /// YME1L1	blue	0.0944	0.458	-0.0944	0.458	-0.2822	0.0239	-0.0132	0.9178	-0.0665	0.6016	0.2778	0.0262	0.1753	0.1659	0.2186	0.0827
TCRA /// TCRA /// TRAV10 /// TRAV10 /// YME1L1	blue	-0.0662	0.6035	0.0662	0.6035	-0.3758	0.0022	0.1269	0.3177	-0.0804	0.5276	0.3664	0.0029	0.1537	0.2253	0.1926	0.1273
TCRVA15 /// TRAV5 /// TRAV5 /// YME1L1	blue	0.3577	0.0037	-0.3577	0.0037	-0.2893	0.0204	-0.0299	0.8145	-0.0883	0.4876	0.3577	0.0037	0.1876	0.1377	0.1521	0.2301
TDRD9	blue	-0.3498	0.0046	0.3498	0.0046	0.4325	0.0004	-0.0949	0.4555	-0.0021	0.9871	-0.3871	0.0016	-0.3469	0.005	-0.3364	0.0066
THBD	blue	-0.1752	0.1662	0.1752	0.1662	0.5117	0	-0.1705	0.178	0.1223	0.3357	-0.5752	0	-0.3694	0.0027	-0.2974	0.017
TMEM101	blue	0.2622	0.0364	-0.2622	0.0364	-0.5119	0	0.0138	0.9139	-0.1012	0.426	0.6018	0	0.3674	0.0028	0.3103	0.0126
TMEM147	blue	0.2151	0.0878	-0.2151	0.0878	-0.1819	0.1503	-0.0009	0.9943	-0.4222	0.0005	0.6871	0	0.2487	0.0475	0.134	0.2913
TMEM165	blue	-0.2308	0.0665	0.2308	0.0665	0.3862	0.0016	0.2354	0.0611	0.1928	0.1269	-0.6175	0	-0.2909	0.0197	-0.1585	0.2109
TMEM176B	blue	-0.2137	0.09	0.2137	0.09	0.1168	0.358	0.0874	0.4925	0.0968	0.4468	-0.2677	0.0325	-0.2447	0.0514	0.028	0.8259
TMEM185B	blue	-0.2397	0.0564	0.2397	0.0564	0.7098	0	0.1312	0.3016	-0.0516	0.6857	-0.671	0	-0.2606	0.0376	-0.2778	0.0262
TMEM252	blue	-0.1562	0.2178	0.1562	0.2178	0.4542	0.0002	-0.086	0.4993	0.0197	0.8774	-0.4658	0.0001	-0.2209	0.0795	-0.0944	0.458
TMEM52B	blue	-0.0206	0.8717	0.0206	0.8717	0.2053	0.1037	-0.1164	0.3596	0.1591	0.2092	-0.3091	0.0129	-0.0017	0.9896	0.0295	0.8168
TMEM71	blue	-0.0968	0.4465	0.0968	0.4465	0.3151	0.0112	-0.2761	0.0272	0.5446	0	-0.7533	0	-0.2351	0.0614	-0.1058	0.4052
TMEM99	blue	0.3576	0.0037	-0.3576	0.0037	-0.4179	0.0006	-0.0259	0.8388	-0.2195	0.0813	0.6973	0	0.4087	0.0008	0.2222	0.0777
TMTC1	blue	-0.1971	0.1185	0.1971	0.1185	0.4406	0.0003	-0.0778	0.541	0.0159	0.9009	-0.5023	0	-0.3624	0.0033	-0.277	0.0267
TNFAIP6	blue	-0.3921	0.0014	0.3921	0.0014	0.5065	0	0.1209	0.3412	0.0925	0.4671	-0.6665	0	-0.4414	0.0003	-0.2795	0.0253
TNIP3	blue	0.0211	0.8688	-0.0211	0.8688	-0.1395	0.2715	0.0563	0.6584	-0.1155	0.3635	0.3682	0.0028	0.0945	0.4576	0.0811	0.5242
TOLLIP-AS1	blue	-0.0627	0.6225	0.0627	0.6225	-0.0476	0.7086	-0.148	0.2433	-0.2469	0.0492	0.3741	0.0023	-0.101	0.4272	0.0083	0.9478
TOPORS	blue	-0.1582	0.2118	0.1582	0.2118	0.2133	0.0906	-0.2405	0.0556	0.5728	0	-0.7739	0	-0.2372	0.0591	-0.1989	0.1152
TRAF1	blue	0.1783	0.1588	-0.1783	0.1588	-0.1374	0.2788	0.151	0.2335	-0.4451	0.0002	0.6685	0	0.2336	0.0632	-0.0391	0.7589
TRIM71	blue	-0.2931	0.0187	0.2931	0.0187	0.2037	0.1064	-0.0977	0.4424	0.1899	0.1328	-0.3217	0.0095	-0.1561	0.218	0.0101	0.937
TSPAN2	blue	-0.109	0.3915	0.109	0.3915	0.2898	0.0202	-0.0777	0.5414	0.2612	0.0371	-0.5198	0	-0.0492	0.6996	-0.0593	0.6415
TSR2	blue	0.3373	0.0064	-0.3373	0.0064	-0.6256	0	0.1781	0.1591	-0.192	0.1285	0.6935	0	0.3273	0.0083	0.3706	0.0026
TUBB4A	blue	-0.1097	0.388	0.1097	0.388	-0.2594	0.0384	-0.0229	0.8576	-0.196	0.1206	0.5595	0	0.1101	0.3866	-0.064	0.6154
TUBBP5	blue	-0.0615	0.6292	0.0615	0.6292	0.1707	0.1775	-0.101	0.4272	0.0223	0.8611	-0.2246	0.0743	-0.2028	0.1079	-0.0036	0.9775
TUBG1	blue	0.2545	0.0424	-0.2545	0.0424	-0.2517	0.0448	0.0123	0.9233	-0.246	0.05	0.6079	0	0.0816	0.5217	0.1361	0.2836
TUFM	blue	0.2	0.1131	-0.2	0.1131	-0.1386	0.2748	-0.0734	0.5643	-0.2626	0.036	0.5162	0	0.3982	0.0011	0.1658	0.1905
UBASH3A	blue	0.3146	0.0113	-0.3146	0.0113	-0.4649	0.0001	-0.0302	0.8129	-0.2118	0.093	0.7405	0	0.3568	0.0038	0.1912	0.1301
UBE2D1	blue	-0.2588	0.0389	0.2588	0.0389	0.3351	0.0068	-0.2233	0.0761	0.5103	0	-0.8118	0	-0.3017	0.0154	-0.1302	0.3053
UQCR10	blue	0.2666	0.0332	-0.2666	0.0332	-0.233	0.0639	0.0915	0.4723	-0.1243	0.3278	0.4901	0	0.2739	0.0285	0.1975	0.1177
USP54	blue	0.0425	0.7389	-0.0425	0.7389	-0.179	0.1569	-0.1723	0.1735	-0.0804	0.5278	0.3332	0.0071	0.1535	0.2259	0.167	0.1873
UTP14A	blue	0.313	0.0118	-0.313	0.0118	-0.3432	0.0055	0.1053	0.4077	-0.2192	0.0818	0.6635	0	0.3412	0.0058	0.1425	0.2614
VILL	blue	0.1043	0.4119	-0.1043	0.4119	-0.0909	0.4752	0.1327	0.2958	-0.6063	0	0.7239	0	0.192	0.1285	-0.0127	0.9209
VNN1	blue	-0.2298	0.0677	0.2298	0.0677	0.3444	0.0053	-0.304	0.0146	0.2945	0.0182	-0.5325	0	-0.1679	0.1849	-0.1394	0.272
VNN3	blue	-0.214	0.0894	0.214	0.0894	0.5437	0	-0.0395	0.7568	0.103	0.4179	-0.6572	0	-0.3861	0.0016	-0.2823	0.0238
VPS51	blue	0.205	0.1042	-0.205	0.1042	-0.3756	0.0022	-0.1025	0.4203	-0.3496	0.0046	0.8313	0	0.4347	0.0003	0.175	0.1666
WDR54	blue	0.1848	0.1437	-0.1848	0.1437	-0.1947	0.1232	0.0874	0.4921	-0.5624	0	0.7906	0	0.2752	0.0277	0.1008	0.4281
WI2-89031B12.1	blue	0.1477	0.2443	-0.1477	0.2443	-0.2118	0.0929	0.0738	0.5622	-0.0622	0.6256	0.2611	0.0372	0.1865	0.14	-0.03	0.8138
XCL1 /// XCL2	blue	0.165	0.1925	-0.165	0.1925	-0.1841	0.1453	0.168	0.1845	-0.252	0.0445	0.4614	0.0001	0.1788	0.1574	0.0733	0.5648
ZCCHC2	blue	-0.3951	0.0012	0.3951	0.0012	0.2773	0.0266	0.114	0.3697	0.0731	0.5658	-0.4795	0.0001	-0.3447	0.0053	-0.1665	0.1886
ZNF20 /// ZNF625-ZNF20	blue	0.0668	0.6001	-0.0668	0.6001	0.3084	0.0132	-0.0075	0.9532	0.1682	0.1839	-0.3597	0.0035	-0.214	0.0896	-0.0409	0.7485
ZNF266	blue	0.3405	0.0059	-0.3405	0.0059	-0.3982	0.0011	-0.1515	0.2321	0.0118	0.9261	0.4817	0.0001	0.2887	0.0207	0.2714	0.0301
ZNF34	blue	0.0812	0.5234	-0.0812	0.5234	-0.1171	0.3567	-0.0104	0.9352	-0.3749	0.0023	0.5364	0	0.2006	0.1119	0.0236	0.8532
ZNF526	blue	0.227	0.0712	-0.227	0.0712	-0.1597	0.2074	-0.0415	0.7445	-0.3327	0.0072	0.5569	0	0.2198	0.0809	0.1408	0.267
ZNF785	blue	0.2277	0.0703	-0.2277	0.0703	-0.4598	0.0001	0.0772	0.5445	-0.0383	0.764	0.456	0.0002	0.2067	0.1012	0.1288	0.3105
ZSWIM5	blue	0.2164	0.0859	-0.2164	0.0859	-0.3233	0.0092	0.0308	0.8091	-0.1042	0.4125	0.5158	0	0.2808	0.0246	0.0258	0.8398
AB074162 /// MIR181A2HG	brown	0.0579	0.6497	-0.0579	0.6497	-0.3931	0.0013	-0.2457	0.0503	0.1845	0.1443	0.3304	0.0077	0.0089	0.9443	-0.0844	0.5075
ACP6	brown	-0.1888	0.1352	0.1888	0.1352	0.2563	0.041	-0.0135	0.9154	-0.0681	0.593	-0.1021	0.4221	-0.07	0.5828	-0.1609	0.204
ADORA3	brown	-0.392	0.0014	0.392	0.0014	0.4601	0.0001	0.0011	0.9931	-0.072	0.5717	-0.4338	0.0003	-0.3319	0.0074	-0.28	0.025
AL109706	brown	-0.3203	0.0099	0.3203	0.0099	0.4815	0.0001	-0.1353	0.2864	-0.1648	0.1933	-0.3543	0.0041	-0.4587	0.0001	-0.2796	0.0252
ALAS1	brown	-0.3896	0.0015	0.3896	0.0015	0.6834	0	0.1896	0.1335	-0.4704	0.0001	-0.2802	0.0249	-0.396	0.0012	-0.3233	0.0092
ALDH2	brown	-0.2722	0.0296	0.2722	0.0296	0.3244	0.0089	-0.1705	0.1779	-0.0395	0.7568	-0.2412	0.0549	-0.1133	0.3729	-0.1009	0.4277
ALPL	brown	-0.2067	0.1013	0.2067	0.1013	0.7801	0	0.2648	0.0345	-0.3712	0.0025	-0.5193	0	-0.322	0.0095	-0.1555	0.2199
ANKDD1A	brown	-0.2291	0.0685	0.2291	0.0685	0.2619	0.0366	-0.0022	0.9861	-0.0813	0.5233	-0.1837	0.1463	-0.1442	0.2556	-0.0977	0.4423
ANKRD13A	brown	-0.1824	0.1491	0.1824	0.1491	0.7002	0	0.0141	0.9122	-0.3627	0.0032	-0.4534	0.0002	-0.4516	0.0002	-0.3412	0.0058
ANKRD22	brown	-0.3467	0.005	0.3467	0.005	0.615	0	0.4021	0.001	-0.3324	0.0073	-0.3939	0.0013	-0.465	0.0001	-0.4784	0.0001
AP000253.1	brown	0.1687	0.1827	-0.1687	0.1827	-0.3668	0.0029	0.0252	0.8436	0.0778	0.541	0.3666	0.0029	0.4173	0.0006	0.149	0.24
AP006222.2	brown	0.0511	0.6885	-0.0511	0.6885	0.5347	0	0.0356	0.7798	-0.2375	0.0588	-0.3168	0.0108	-0.2302	0.0673	-0.1126	0.3756
ARHGEF9	brown	0.1562	0.2176	-0.1562	0.2176	-0.6272	0	-0.1193	0.3476	0.116	0.3613	0.6084	0	0.2548	0.0421	0.1864	0.1403
ARL11	brown	-0.2065	0.1016	0.2065	0.1016	0.7284	0	0.323	0.0092	-0.3274	0.0083	-0.4951	0	-0.3914	0.0014	-0.2319	0.0652
ASH1L-AS1	brown	0.0217	0.8649	-0.0217	0.8649	0.2169	0.0851	0.0264	0.8362	-0.0034	0.9788	-0.1029	0.4186	0.0288	0.8211	0.0736	0.5633
ATP6V0E2-AS1	brown	0.0229	0.8573	-0.0229	0.8573	-0.4263	0.0004	-0.1019	0.423	0.1341	0.2909	0.3577	0.0037	0.06	0.6375	0.0455	0.721
AV2S1A1 /// TRAV12-2 /// TRAV12-2 /// YME1L1	brown	0.128	0.3133	-0.128	0.3133	-0.5332	0	-0.0401	0.7532	0.1438	0.2569	0.3454	0.0052	0.2175	0.0843	0.276	0.0272
AV8S2 /// TRAV13-2 /// TRAV13-2	brown	0.1974	0.118	-0.1974	0.118	-0.576	0	0.0111	0.9307	0.0687	0.5898	0.3916	0.0014	0.2364	0.0601	0.3681	0.0028
BC016361	brown	-0.1686	0.1829	0.1686	0.1829	0.3077	0.0134	0.117	0.3573	-0.0783	0.5385	-0.2724	0.0294	-0.1347	0.2888	-0.234	0.0627
BC037214 /// RP11-58G13.1	brown	0.0443	0.7282	-0.0443	0.7282	-0.4474	0.0002	-0.2271	0.0712	0.0955	0.4529	0.3851	0.0017	0.2181	0.0834	0.0053	0.9668
BC043356	brown	-0.0661	0.604	0.0661	0.604	0.375	0.0023	0.0209	0.87	-0.1281	0.3132	-0.2015	0.1103	-0.1792	0.1564	-0.0361	0.777
BEX5	brown	0.2339	0.0628	-0.2339	0.0628	-0.5688	0	-0.0705	0.5801	0.2734	0.0288	0.3922	0.0013	0.2905	0.0199	0.0744	0.5589
BHLHE40	brown	-0.058	0.6487	0.058	0.6487	0.4015	0.001	0.2023	0.1089	-0.1927	0.1272	-0.2855	0.0222	-0.0737	0.5628	-0.0177	0.8895
BID	brown	-0.1182	0.3523	0.1182	0.3523	0.7621	0	0.1645	0.194	-0.3729	0.0024	-0.3676	0.0028	-0.3578	0.0037	-0.336	0.0066
BMX	brown	-0.3115	0.0122	0.3115	0.0122	0.8245	0	0.253	0.0437	-0.2602	0.0379	-0.5687	0	-0.3963	0.0012	-0.3971	0.0012
BOLA3	brown	0.2287	0.0692	-0.2287	0.0692	-0.5191	0	0.0542	0.6704	0.1605	0.2052	0.485	0	0.2534	0.0433	0.1484	0.242
C11orf63	brown	0.1958	0.1209	-0.1958	0.1209	-0.6005	0	-0.1027	0.4196	0.2413	0.0548	0.4632	0.0001	0.3873	0.0016	0.1362	0.2832
C15orf61	brown	0.0429	0.7362	-0.0429	0.7362	-0.4218	0.0005	-0.1211	0.3407	0.3291	0.0079	0.246	0.0501	0.2584	0.0393	-0.0593	0.6419
C18orf49 /// ZCCHC2	brown	-0.3346	0.0069	0.3346	0.0069	0.4384	0.0003	0.2745	0.0282	-0.2352	0.0613	-0.3606	0.0034	-0.5652	0	-0.1895	0.1337
C1QB	brown	-0.1314	0.3006	0.1314	0.3006	0.4327	0.0004	0.0612	0.6311	-0.1565	0.2167	-0.2929	0.0188	-0.2503	0.0461	-0.0488	0.7016
C9orf84	brown	-0.1749	0.1669	0.1749	0.1669	0.7667	0	0.3082	0.0132	-0.4073	0.0008	-0.5027	0	-0.4464	0.0002	-0.2552	0.0418
CA4	brown	-0.2812	0.0244	0.2812	0.0244	0.8418	0	0.1737	0.1699	-0.508	0	-0.4172	0.0006	-0.441	0.0003	-0.3731	0.0024
CA5B	brown	0.2907	0.0198	-0.2907	0.0198	-0.3508	0.0045	-0.2353	0.0612	0.1238	0.3299	0.3428	0.0056	0.3465	0.005	0.3966	0.0012
CAMP	brown	-0.2461	0.05	0.2461	0.05	0.6662	0	0.2934	0.0186	-0.3136	0.0116	-0.4407	0.0003	-0.3683	0.0027	-0.3286	0.008
CASS4	brown	-0.0562	0.6593	0.0562	0.6593	0.6014	0	-0.0011	0.993	-0.3828	0.0018	-0.3097	0.0128	-0.2422	0.0538	-0.2132	0.0907
CATIP-AS1	brown	-0.333	0.0072	0.333	0.0072	0.7541	0	0.1509	0.2341	-0.4465	0.0002	-0.3063	0.0138	-0.3363	0.0066	-0.4014	0.001
CBR3	brown	0.2038	0.1063	-0.2038	0.1063	-0.3795	0.002	0.1648	0.1932	0.0143	0.9109	0.3122	0.012	0.3022	0.0152	0.3848	0.0017
CCNA1	brown	-0.0784	0.538	0.0784	0.538	0.2336	0.0632	0.0327	0.7974	-0.0955	0.4526	-0.1737	0.1699	-0.2946	0.0181	0.0052	0.9676
CCR3	brown	0.0666	0.6011	-0.0666	0.6011	0.2515	0.045	-0.1007	0.4287	-0.1084	0.3937	-0.1735	0.1705	-0.3311	0.0075	-0.2356	0.0609
CCR7	brown	0.286	0.0219	-0.286	0.0219	-0.7306	0	-0.0479	0.707	0.2273	0.0708	0.4995	0	0.4303	0.0004	0.378	0.0021
CD160	brown	0.2023	0.1089	-0.2023	0.1089	-0.4676	0.0001	-0.1726	0.1727	0.104	0.4135	0.4626	0.0001	0.0812	0.5237	0.1818	0.1504
CD177	brown	-0.299	0.0164	0.299	0.0164	0.6276	0	0.2477	0.0485	-0.1754	0.1657	-0.4934	0	-0.1482	0.2424	-0.1449	0.2531
CEACAM3	brown	-0.3132	0.0117	0.3132	0.0117	0.871	0	0.2861	0.0219	-0.5985	0	-0.3604	0.0034	-0.424	0.0005	-0.4719	0.0001
CLEC1A	brown	-0.1611	0.2035	0.1611	0.2035	0.6078	0	0.1288	0.3104	-0.2701	0.0309	-0.3153	0.0111	-0.3437	0.0054	-0.4046	0.0009
CTD-2313J17.5	brown	-0.2417	0.0543	0.2417	0.0543	0.7099	0	0.2426	0.0534	-0.4518	0.0002	-0.3238	0.0091	-0.2279	0.0701	-0.133	0.2949
CXCR1	brown	-0.158	0.2123	0.158	0.2123	0.8411	0	0.2671	0.0329	-0.5827	0	-0.3516	0.0044	-0.3644	0.0031	-0.3158	0.011
CXorf40B	brown	0.2375	0.0588	-0.2375	0.0588	-0.406	0.0009	-0.0969	0.4462	0.1985	0.1158	0.3059	0.014	0.2993	0.0163	0.1761	0.1639
CYP4F2	brown	-0.169	0.1818	0.169	0.1818	0.7431	0	0.0456	0.7204	-0.412	0.0007	-0.3296	0.0078	-0.3487	0.0047	-0.3215	0.0096
CYP4F2 /// CYP4F3	brown	-0.0517	0.6852	0.0517	0.6852	0.7191	0	-0.0036	0.9776	-0.4571	0.0001	-0.2661	0.0335	-0.3288	0.008	-0.2934	0.0186
CYSTM1	brown	-0.171	0.1766	0.171	0.1766	0.8012	0	0.4349	0.0003	-0.4419	0.0003	-0.4679	0.0001	-0.2641	0.035	-0.1468	0.2471
DDIT3	brown	-0.2206	0.0798	0.2206	0.0798	0.8126	0	0.2053	0.1037	-0.4517	0.0002	-0.4141	0.0007	-0.4028	0.001	-0.3677	0.0028
DHRS9	brown	-0.082	0.5196	0.082	0.5196	0.3821	0.0018	0.2203	0.0803	-0.1912	0.1302	-0.3035	0.0148	-0.4397	0.0003	-0.2478	0.0484
DKFZP434C153 /// OBSCN	brown	0.273	0.0291	-0.273	0.0291	-0.471	0.0001	-0.0905	0.4768	0.0863	0.4976	0.4402	0.0003	0.4479	0.0002	0.2902	0.02
DRAM1	brown	-0.3953	0.0012	0.3953	0.0012	0.7179	0	0.1881	0.1367	-0.1791	0.1568	-0.5435	0	-0.4294	0.0004	-0.2286	0.0693
ECHDC3	brown	-0.3503	0.0045	0.3503	0.0045	0.5476	0	-0.1442	0.2557	-0.1089	0.3918	-0.4178	0.0006	-0.2958	0.0176	-0.2056	0.1031
ECRP	brown	-0.2862	0.0219	0.2862	0.0219	0.431	0.0004	0.0319	0.8021	-0.186	0.1411	-0.2599	0.0381	-0.1871	0.1387	-0.1791	0.1567
EPHB4	brown	-0.1244	0.3272	0.1244	0.3272	0.6954	0	0.2677	0.0325	-0.4656	0.0001	-0.3985	0.0011	-0.3477	0.0049	-0.207	0.1007
EPHX2	brown	0.2024	0.1087	-0.2024	0.1087	-0.6903	0	-0.0901	0.479	0.2909	0.0197	0.4081	0.0008	0.3365	0.0066	0.2644	0.0348
FAM118A	brown	0.3081	0.0133	-0.3081	0.0133	-0.2285	0.0694	-0.1024	0.4207	0.0464	0.7158	0.1829	0.1481	0.065	0.6097	0.1152	0.3646
FAM171A1	brown	0.2544	0.0425	-0.2544	0.0425	-0.6315	0	-0.2437	0.0523	0.3095	0.0128	0.3933	0.0013	0.3426	0.0056	0.2083	0.0985
FBLN7	brown	0.1472	0.2456	-0.1472	0.2456	-0.4346	0.0003	-0.0537	0.6733	0.0671	0.5981	0.3164	0.0109	0.1787	0.1578	0.2271	0.0711
FES	brown	-0.2304	0.067	0.2304	0.067	0.7904	0	0.1824	0.1492	-0.6629	0	-0.1688	0.1825	-0.4014	0.001	-0.4064	0.0009
FFAR2	brown	-0.1614	0.2027	0.1614	0.2027	0.6918	0	0.4391	0.0003	-0.5474	0	-0.3456	0.0052	-0.3231	0.0092	-0.183	0.1478
FKBP9	brown	-0.3422	0.0056	0.3422	0.0056	0.7712	0	0.1946	0.1233	-0.3197	0.01	-0.5107	0	-0.3995	0.0011	-0.4451	0.0002
G0S2	brown	-0.1565	0.2168	0.1565	0.2168	0.6525	0	0.2275	0.0707	-0.2753	0.0277	-0.5159	0	-0.3318	0.0074	-0.1427	0.2607
GAL3ST4	brown	0.166	0.1898	-0.166	0.1898	-0.5535	0	-0.011	0.931	0.1879	0.1371	0.2955	0.0177	0.3115	0.0122	0.2613	0.037
GALNT14	brown	-0.1627	0.199	0.1627	0.199	0.6721	0	0.3742	0.0023	-0.2547	0.0422	-0.4955	0	-0.2802	0.0249	-0.0305	0.8109
GLIPR2	brown	-0.0685	0.5909	0.0685	0.5909	0.8045	0	0.321	0.0097	-0.4064	0.0009	-0.4792	0.0001	-0.449	0.0002	-0.342	0.0057
GNAT2	brown	-0.1445	0.2547	0.1445	0.2547	0.3948	0.0012	0.2089	0.0976	-0.0788	0.5357	-0.3631	0.0032	-0.1531	0.227	-0.0815	0.5222
GPM6A	brown	0.248	0.0482	-0.248	0.0482	-0.3463	0.0051	-0.0096	0.9399	0.1672	0.1865	0.2821	0.0239	0.5625	0	0.2348	0.0618
GPR97	brown	-0.1948	0.1229	0.1948	0.1229	0.8784	0	0.1457	0.2505	-0.4261	0.0004	-0.5228	0	-0.4162	0.0006	-0.3067	0.0137
GRB10	brown	-0.493	0	0.493	0	0.6728	0	0.1137	0.3709	-0.2216	0.0785	-0.5007	0	-0.4619	0.0001	-0.3905	0.0014
GZMB	brown	0.1691	0.1815	-0.1691	0.1815	-0.3351	0.0068	-0.068	0.5932	0.0601	0.6372	0.3525	0.0043	0.166	0.1898	0.107	0.4
HCAR3	brown	-0.2261	0.0724	0.2261	0.0724	0.6312	0	0.2515	0.045	-0.4025	0.001	-0.3314	0.0075	-0.2739	0.0285	-0.2079	0.0992
HDC	brown	0.0605	0.6347	-0.0605	0.6347	0.2415	0.0545	0.0184	0.8849	-0.0685	0.5907	-0.1955	0.1217	-0.2207	0.0796	-0.0816	0.5215
HEY1	brown	-0.2432	0.0528	0.2432	0.0528	0.4546	0.0002	-0.1273	0.316	-0.0582	0.6479	-0.3789	0.002	-0.4469	0.0002	-0.4183	0.0006
HIST1H2BC	brown	-0.2053	0.1037	0.2053	0.1037	0.6466	0	0.3418	0.0057	-0.2119	0.0928	-0.5694	0	-0.4337	0.0003	-0.1859	0.1413
HLA-DOB	brown	0.029	0.8198	-0.029	0.8198	-0.2923	0.0191	0.0077	0.9518	0.117	0.3571	0.2286	0.0693	0.5198	0	0.1803	0.1539
HLX	brown	-0.1521	0.2301	0.1521	0.2301	0.741	0	0.2729	0.0291	-0.6752	0	-0.2297	0.0678	-0.3381	0.0063	-0.341	0.0058
HP	brown	-0.2753	0.0277	0.2753	0.0277	0.6333	0	0.319	0.0102	-0.2939	0.0184	-0.4092	0.0008	-0.2763	0.0271	-0.2294	0.0682
HP /// HPR	brown	-0.2782	0.026	0.2782	0.026	0.634	0	0.3144	0.0114	-0.2539	0.043	-0.4563	0.0002	-0.2898	0.0202	-0.1852	0.1428
HSPA6	brown	-0.0332	0.7948	0.0332	0.7948	0.7287	0	0.1329	0.2951	-0.5354	0	-0.289	0.0205	-0.4352	0.0003	-0.2727	0.0292
ICAM3	brown	-0.1612	0.2033	0.1612	0.2033	0.8005	0	-0.0027	0.9831	-0.5306	0	-0.2705	0.0306	-0.3062	0.0139	-0.3079	0.0133
IL23A /// TCRBV10S1P /// TRBV21-1 /// TRBV21-1	brown	0.2274	0.0707	-0.2274	0.0707	-0.6053	0	0.0669	0.5992	0.1578	0.2131	0.4812	0.0001	0.3685	0.0027	0.3179	0.0105
IL23A /// TCRBV11S1A1T /// TRBV25-1 /// TRBV25-1	brown	0.2028	0.108	-0.2028	0.108	-0.4708	0.0001	0.0409	0.7481	0.1746	0.1675	0.2764	0.027	0.3026	0.0151	0.2238	0.0754
IL4R	brown	-0.2288	0.069	0.2288	0.069	0.6521	0	0.0177	0.8894	-0.126	0.3211	-0.4826	0.0001	-0.086	0.499	-0.1068	0.4011
IPW /// LOC101930404 /// PWARSN /// SNORD107 /// SNORD115-13 /// SNORD115-26 /// SNORD115-7 /// SNORD116-22 /// SNORD116-28 /// SNORD116-4 /// SNRPN /// SNURF	brown	0.127	0.3174	-0.127	0.3174	-0.3467	0.005	0.053	0.6775	0.1037	0.415	0.1624	0.1998	0.0485	0.7036	0.0495	0.6975
ISM1	brown	0.1067	0.4014	-0.1067	0.4014	-0.3608	0.0034	-0.0592	0.6419	0.1608	0.2042	0.1923	0.1279	0.3405	0.0059	0.1831	0.1476
KCNA3	brown	0.1815	0.1511	-0.1815	0.1511	-0.5989	0	-0.2463	0.0497	0.106	0.4046	0.5087	0	0.2509	0.0455	0.1632	0.1974
KCTD21	brown	-0.1885	0.1358	0.1885	0.1358	0.767	0	0.2027	0.1082	-0.4939	0	-0.2975	0.017	-0.2407	0.0554	-0.2892	0.0205
KIAA0556	brown	-0.2826	0.0237	0.2826	0.0237	0.7227	0	0.152	0.2305	-0.546	0	-0.2137	0.0899	-0.4421	0.0003	-0.4405	0.0003
KISS1R	brown	-0.0909	0.4748	0.0909	0.4748	0.3564	0.0038	-0.1644	0.1943	-0.0859	0.4995	-0.2176	0.0842	-0.0489	0.7009	-0.1868	0.1395
KLRC4-KLRK1 /// KLRK1	brown	0.3607	0.0034	-0.3607	0.0034	-0.5218	0	-0.0991	0.4361	0.1687	0.1827	0.3994	0.0011	0.0933	0.4636	0.1441	0.2559
KLRD1	brown	0.2179	0.0837	-0.2179	0.0837	-0.4406	0.0003	-0.0434	0.7333	0.1081	0.3952	0.3773	0.0021	0.1624	0.1998	0.1706	0.1777
LAX1	brown	0.2157	0.0869	-0.2157	0.0869	-0.4204	0.0005	0.0003	0.9982	0.0312	0.8066	0.4071	0.0008	0.3411	0.0058	0.2981	0.0167
LDLRAD3	brown	-0.2508	0.0456	0.2508	0.0456	0.3089	0.013	0.0108	0.9322	-0.1134	0.3722	-0.3129	0.0118	-0.2895	0.0203	-0.148	0.2432
LEF1-AS1	brown	0.1511	0.2335	-0.1511	0.2335	-0.4849	0	0.1375	0.2785	0.1761	0.1639	0.2762	0.0271	0.1422	0.2625	0.2052	0.1039
LIAS	brown	0.2592	0.0386	-0.2592	0.0386	-0.444	0.0002	0.0214	0.8667	0.2208	0.0796	0.2631	0.0357	0.3148	0.0113	0.2096	0.0965
LILRA5	brown	-0.2409	0.0552	0.2409	0.0552	0.6608	0	0.2902	0.02	-0.454	0.0002	-0.3605	0.0034	-0.3926	0.0013	-0.2122	0.0924
LINC00893	brown	0.0904	0.4775	-0.0904	0.4775	0.3054	0.0141	0.0147	0.9084	-0.0533	0.6755	-0.161	0.2037	-0.0635	0.6184	-0.0739	0.5616
LINC00959	brown	0.3419	0.0057	-0.3419	0.0057	-0.4701	0.0001	-0.1485	0.2415	0.1958	0.1209	0.4428	0.0002	0.319	0.0102	0.0882	0.4883
LINC00963	brown	-0.1975	0.1178	0.1975	0.1178	0.7136	0	0.112	0.3784	-0.4042	0.0009	-0.4675	0.0001	-0.2361	0.0604	0.0039	0.9756
LINC00969	brown	0.0175	0.8906	-0.0175	0.8906	-0.4528	0.0002	-0.0496	0.6968	0.1033	0.4164	0.3447	0.0053	0.3281	0.0081	0.211	0.0942
LINC01000 /// LINC01001 /// LINC01002 /// LOC100132062 /// LOC100133182 /// LOC100133331 /// LOC101929819 /// LOC729737	brown	-0.1221	0.3363	0.1221	0.3363	0.7059	0	0.0893	0.4826	-0.3841	0.0017	-0.3821	0.0018	-0.2834	0.0232	-0.2205	0.0799
LINC01001 /// LINC01347 /// LOC101060494 /// LOC101926894 /// LOC101929038 /// LOC101929819 /// LOC101930127 /// LOC101930567 /// LOC388572	brown	-0.2156	0.0872	0.2156	0.0872	0.4947	0	0.0129	0.9194	-0.0832	0.5134	-0.3646	0.0031	-0.1161	0.3611	-0.2276	0.0704
LINC01127	brown	-0.3349	0.0068	0.3349	0.0068	0.7346	0	0.0799	0.5304	-0.3644	0.0031	-0.4	0.0011	-0.481	0.0001	-0.332	0.0074
LINC01352	brown	-0.2194	0.0815	0.2194	0.0815	0.6146	0	0.1211	0.3406	-0.1253	0.324	-0.4664	0.0001	-0.3054	0.0141	-0.273	0.0291
LINC01410	brown	0.0376	0.7682	-0.0376	0.7682	0.4878	0	0.0979	0.4413	-0.1901	0.1325	-0.3037	0.0147	-0.26	0.038	-0.1112	0.3818
LOC100506076 /// LOC100506123	brown	0.1058	0.4053	-0.1058	0.4053	-0.5609	0	-0.1818	0.1504	0.1082	0.3946	0.458	0.0001	0.2058	0.1028	0.1838	0.1461
LOC100506124 /// TTC21B	brown	0.0757	0.552	-0.0757	0.552	-0.3534	0.0042	-0.1551	0.2211	0.19	0.1326	0.2555	0.0416	0.2739	0.0285	0.1452	0.2523
LOC100996286	brown	0.1567	0.2161	-0.1567	0.2161	-0.336	0.0066	0.0836	0.5115	0.072	0.5719	0.2659	0.0337	0.1119	0.3786	0.0855	0.5018
LOC101927268 /// LOC102724851	brown	0.2723	0.0295	-0.2723	0.0295	-0.3317	0.0074	0.0709	0.5778	0.0553	0.6645	0.2697	0.0312	0.1838	0.1459	0.0624	0.6241
LOC101927603	brown	-0.1486	0.2411	0.1486	0.2411	0.8109	0	0.2764	0.027	-0.5076	0	-0.3463	0.0051	-0.3146	0.0114	-0.1864	0.1402
LOC101927620	brown	0.3334	0.0071	-0.3334	0.0071	-0.4893	0	-0.2271	0.0711	0.2036	0.1066	0.3665	0.0029	0.2792	0.0255	0.1361	0.2835
LOC101927974	brown	-0.1287	0.3107	0.1287	0.3107	0.7186	0	0.2372	0.0591	-0.4144	0.0007	-0.2882	0.0209	-0.3969	0.0012	-0.4161	0.0006
LOC101928274 /// VSIG10	brown	-0.3559	0.0039	0.3559	0.0039	0.4747	0.0001	0.13	0.3058	-0.2507	0.0457	-0.3033	0.0148	-0.2107	0.0948	-0.1455	0.2512
LOC101928988	brown	-0.3264	0.0085	0.3264	0.0085	0.7442	0	-0.09	0.4796	-0.3093	0.0129	-0.4521	0.0002	-0.4987	0	-0.4578	0.0001
LOC101929886 /// PGM5-AS1	brown	0.2185	0.0829	-0.2185	0.0829	-0.5222	0	-0.0615	0.6291	0.156	0.2184	0.4014	0.001	0.3022	0.0152	0.2215	0.0786
LOC102723845	brown	-0.0549	0.6667	0.0549	0.6667	0.2937	0.0185	0.0202	0.874	-0.0784	0.5378	-0.1062	0.4036	-0.1358	0.2845	-0.2582	0.0394
LOC102723954	brown	-0.0554	0.6637	0.0554	0.6637	-0.3176	0.0106	-0.0228	0.8579	0.0596	0.6397	0.307	0.0136	0.1964	0.1198	-0.0011	0.9932
LOC102724483 /// PIGL	brown	0.1336	0.2927	-0.1336	0.2927	-0.2702	0.0308	-0.013	0.919	0.0752	0.5547	0.2131	0.0909	-0.0541	0.671	0.1268	0.3181
LOC202181	brown	0.2432	0.0528	-0.2432	0.0528	-0.4954	0	-0.161	0.2037	0.2489	0.0474	0.2689	0.0317	0.4811	0.0001	0.3089	0.013
LOC400965	brown	0.1857	0.1419	-0.1857	0.1419	-0.4975	0	0.0618	0.6273	0.185	0.1434	0.2903	0.02	0.0934	0.4631	0.1565	0.2168
LOC441124	brown	-0.194	0.1246	0.194	0.1246	0.7679	0	0.2563	0.0409	-0.4976	0	-0.3994	0.0011	-0.3528	0.0042	-0.3583	0.0037
LOC647070	brown	-0.0486	0.703	0.0486	0.703	0.4421	0.0003	0.0373	0.77	-0.1256	0.3225	-0.4452	0.0002	-0.2781	0.0261	-0.1187	0.3503
LOC729083	brown	-0.158	0.2123	0.158	0.2123	0.5944	0	-0.0331	0.7951	-0.1797	0.1553	-0.3715	0.0025	-0.3495	0.0046	-0.2397	0.0565
LOC731424	brown	-0.1565	0.2168	0.1565	0.2168	0.7092	0	0.4625	0.0001	-0.4633	0.0001	-0.3943	0.0013	-0.2908	0.0197	-0.1389	0.2738
LRG1	brown	-0.1911	0.1305	0.1911	0.1305	0.8403	0	0.269	0.0316	-0.473	0.0001	-0.4616	0.0001	-0.2951	0.0179	-0.2412	0.0549
LRRC4	brown	-0.1682	0.1841	0.1682	0.1841	0.8139	0	0.1684	0.1835	-0.5046	0	-0.4032	0.001	-0.4472	0.0002	-0.4406	0.0003
LRRC6	brown	-0.1701	0.179	0.1701	0.179	0.4769	0.0001	0.1434	0.2582	-0.2417	0.0544	-0.2522	0.0444	-0.1679	0.1847	-0.2341	0.0626
LYVE1	brown	-0.0758	0.5517	0.0758	0.5517	0.341	0.0058	0.135	0.2873	-0.0902	0.4784	-0.281	0.0245	-0.0939	0.4604	0.0323	0.8002
M6PR	brown	0.0177	0.8897	-0.0177	0.8897	-0.2635	0.0354	-0.077	0.5456	0.0879	0.4895	0.1308	0.3027	-0.165	0.1927	-0.0963	0.4492
MAP2K6	brown	-0.2964	0.0174	0.2964	0.0174	0.4919	0	0.1625	0.1996	-0.1368	0.281	-0.3956	0.0012	-0.2822	0.0238	-0.1342	0.2905
MARC1	brown	-0.4627	0.0001	0.4627	0.0001	0.7373	0	-0.0043	0.9729	-0.2205	0.08	-0.5434	0	-0.4789	0.0001	-0.5193	0
MATN1-AS1	brown	0.0959	0.4508	-0.0959	0.4508	-0.4562	0.0002	-0.21	0.0959	0.1934	0.1256	0.4634	0.0001	0.4149	0.0007	0.1948	0.1229
METTL1	brown	0.1738	0.1696	-0.1738	0.1696	-0.5412	0	-0.0374	0.7693	0.2178	0.0838	0.508	0	0.3342	0.0069	0.1209	0.3412
MMP9	brown	-0.2901	0.02	0.2901	0.02	0.8197	0	0.0801	0.5293	-0.4129	0.0007	-0.4327	0.0004	-0.5072	0	-0.5774	0
MPO	brown	-0.2983	0.0166	0.2983	0.0166	0.3025	0.0151	0.0092	0.9427	-0.0203	0.8738	-0.2981	0.0167	-0.2999	0.016	-0.3235	0.0091
MTFMT	brown	-0.2361	0.0603	0.2361	0.0603	0.3803	0.0019	0.0912	0.4734	-0.1062	0.4037	-0.2311	0.0662	-0.1603	0.2057	-0.0695	0.5855
NCR3LG1 /// RP1-239B22.5	brown	0.2258	0.0728	-0.2258	0.0728	-0.3116	0.0122	-0.1197	0.3461	0.0928	0.4656	0.3437	0.0054	0.1866	0.1399	0.1855	0.1423
NEBL	brown	-0.1238	0.3299	0.1238	0.3299	0.3143	0.0114	-0.0116	0.9275	-0.0871	0.4935	-0.1642	0.1947	-0.1811	0.152	-0.2534	0.0433
NELL2	brown	0.2807	0.0246	-0.2807	0.0246	-0.7725	0	-0.3455	0.0052	0.5514	0	0.3018	0.0154	0.4244	0.0005	0.3405	0.0059
NFE4	brown	-0.2027	0.1082	0.2027	0.1082	0.6142	0	0.0028	0.9828	-0.142	0.2631	-0.4482	0.0002	-0.2869	0.0215	-0.1096	0.3887
NHSL2	brown	-0.0892	0.4832	0.0892	0.4832	0.8012	0	0.1974	0.118	-0.5644	0	-0.3103	0.0126	-0.3334	0.0071	-0.3212	0.0096
NIT1	brown	-0.2573	0.0401	0.2573	0.0401	0.625	0	-0.0075	0.953	-0.2805	0.0248	-0.2807	0.0246	-0.274	0.0284	-0.3361	0.0066
NME8	brown	-0.2944	0.0182	0.2944	0.0182	0.5727	0	0.0848	0.5052	-0.0887	0.4857	-0.4516	0.0002	-0.2839	0.023	-0.229	0.0688
NPIPA5 /// NPIPB3 /// NPIPB6 /// NPIPB8	brown	0.3307	0.0076	-0.3307	0.0076	-0.4908	0	0.0131	0.9179	0.1117	0.3796	0.4096	0.0008	0.2837	0.0231	0.4078	0.0008
NQO2	brown	-0.1912	0.1302	0.1912	0.1302	0.6907	0	0.1596	0.2078	-0.3721	0.0025	-0.3346	0.0069	-0.3498	0.0046	-0.3509	0.0045
OCR1	brown	-0.0777	0.5419	0.0777	0.5419	0.3704	0.0026	-0.0661	0.6038	-0.1563	0.2174	-0.1764	0.1633	-0.2984	0.0166	-0.2061	0.1022
OR2A20P /// OR2A9P	brown	0.0554	0.6638	-0.0554	0.6638	-0.5726	0	0.0671	0.5981	0.1247	0.3262	0.4172	0.0006	0.3078	0.0133	0.3091	0.013
ORM1	brown	-0.3012	0.0156	0.3012	0.0156	0.6906	0	0.2698	0.0311	-0.3363	0.0066	-0.4103	0.0008	-0.3031	0.0149	-0.3886	0.0015
ORM1 /// ORM2	brown	-0.3499	0.0046	0.3499	0.0046	0.7607	0	0.2987	0.0165	-0.4144	0.0007	-0.4187	0.0006	-0.3351	0.0068	-0.4408	0.0003
OSCAR	brown	-0.3843	0.0017	0.3843	0.0017	0.7361	0	0.2373	0.059	-0.4763	0.0001	-0.3283	0.0081	-0.2795	0.0253	-0.3796	0.002
OVGP1	brown	-0.1108	0.3834	0.1108	0.3834	-0.5234	0	-0.1658	0.1905	0.1701	0.1789	0.4526	0.0002	0.3223	0.0094	0.0884	0.4874
P2RY2	brown	-0.2012	0.1108	0.2012	0.1108	0.3815	0.0019	-0.066	0.6046	-0.1126	0.3758	-0.1633	0.1972	-0.2089	0.0976	-0.3462	0.0051
PAQR6	brown	-0.2771	0.0266	0.2771	0.0266	0.644	0	-0.0308	0.8088	-0.313	0.0118	-0.3064	0.0138	-0.2469	0.0492	-0.2524	0.0442
PARP15	brown	0.2343	0.0624	-0.2343	0.0624	-0.54	0	-0.0867	0.4959	0.2546	0.0423	0.4405	0.0003	0.3688	0.0027	0.1841	0.1454
PGLYRP1	brown	-0.341	0.0058	0.341	0.0058	0.8536	0	0.1671	0.1869	-0.4993	0	-0.4089	0.0008	-0.3939	0.0013	-0.4794	0.0001
PLA2G7	brown	-0.3729	0.0024	0.3729	0.0024	0.393	0.0013	-0.0754	0.5537	-0.0073	0.9544	-0.3492	0.0047	-0.3255	0.0087	-0.4312	0.0004
PLAUR	brown	-0.4735	0.0001	0.4735	0.0001	0.8329	0	0.1048	0.4098	-0.4181	0.0006	-0.5512	0	-0.529	0	-0.4119	0.0007
PNPLA1	brown	-0.2012	0.1109	0.2012	0.1109	0.3289	0.008	0.0651	0.6092	-0.049	0.7005	-0.1637	0.1961	-0.1255	0.3231	-0.236	0.0604
POLE3	brown	0.1546	0.2225	-0.1546	0.2225	-0.3774	0.0021	-0.1674	0.1862	0.1132	0.3731	0.3031	0.0149	0.2194	0.0815	0.0978	0.4419
POLR3GL	brown	0.3043	0.0145	-0.3043	0.0145	-0.5678	0	-0.0916	0.4715	0.293	0.0188	0.3766	0.0022	0.3382	0.0063	0.231	0.0663
PRRG4	brown	-0.2123	0.0922	0.2123	0.0922	0.4777	0.0001	0.2201	0.0805	-0.2516	0.0449	-0.402	0.001	-0.45	0.0002	-0.2814	0.0243
RAB36	brown	-0.1058	0.4053	0.1058	0.4053	0.5956	0	0.0575	0.652	-0.266	0.0336	-0.3577	0.0037	-0.2133	0.0906	-0.1343	0.2901
RARA-AS1	brown	-0.143	0.2596	0.143	0.2596	0.856	0	0.3756	0.0022	-0.5999	0	-0.358	0.0037	-0.3769	0.0021	-0.2351	0.0615
RASGEF1B	brown	0.2538	0.043	-0.2538	0.043	-0.3866	0.0016	-0.171	0.1766	0.1557	0.2192	0.3037	0.0147	0.113	0.3741	0.1416	0.2645
RBM23	brown	0.0076	0.9526	-0.0076	0.9526	0.5529	0	-0.0664	0.6024	-0.2212	0.079	-0.308	0.0133	-0.1361	0.2837	-0.2369	0.0594
RBP7	brown	-0.2096	0.0965	0.2096	0.0965	0.6828	0	0.131	0.3023	-0.4994	0	-0.1863	0.1405	-0.3744	0.0023	-0.3552	0.004
RGS8 /// SDHAP3	brown	0.1312	0.3013	-0.1312	0.3013	-0.3886	0.0015	-0.0643	0.6137	0.1735	0.1702	0.3274	0.0083	0.0691	0.5876	0.1459	0.25
RNASE3	brown	-0.32	0.01	0.32	0.01	0.2754	0.0276	0.1952	0.1222	-0.0674	0.5968	-0.2869	0.0215	-0.179	0.157	-0.1139	0.3702
RNPC3	brown	-0.0013	0.9916	0.0013	0.9916	0.3734	0.0024	-0.0135	0.916	-0.0695	0.5853	-0.3738	0.0023	-0.2432	0.0528	-0.1586	0.2108
RP11-1217F2.1	brown	0.1007	0.4286	-0.1007	0.4286	0.3271	0.0083	-0.0394	0.7575	-0.0513	0.6875	-0.1931	0.1263	-0.1724	0.1732	-0.2244	0.0746
RP11-1275H24.2	brown	-0.2193	0.0817	0.2193	0.0817	0.7442	0	0.1217	0.338	-0.3528	0.0042	-0.3775	0.0021	-0.3605	0.0034	-0.4096	0.0008
RP11-288H12.4	brown	-0.1359	0.2844	0.1359	0.2844	0.7523	0	0.0251	0.8436	-0.1843	0.1449	-0.557	0	-0.3956	0.0012	-0.3791	0.002
RP11-28F1.2	brown	0.0709	0.5777	-0.0709	0.5777	-0.4873	0	0.0503	0.6928	0.1105	0.3849	0.2544	0.0425	0.1554	0.2202	0.0863	0.4978
RP11-399O19.9	brown	-0.1383	0.2759	0.1383	0.2759	0.3868	0.0016	0.2644	0.0348	-0.0608	0.6334	-0.3109	0.0124	-0.1704	0.1783	-0.3233	0.0092
RP11-443B7.1	brown	-0.3454	0.0052	0.3454	0.0052	0.8247	0	0.1536	0.2257	-0.4558	0.0002	-0.4115	0.0007	-0.3956	0.0012	-0.295	0.018
RP11-44F14.8	brown	-0.1277	0.3147	0.1277	0.3147	0.6067	0	0.26	0.038	-0.3727	0.0024	-0.2794	0.0254	-0.3102	0.0126	-0.3995	0.0011
RP11-548H18.2	brown	-0.0738	0.562	0.0738	0.562	0.7135	0	0.3511	0.0044	-0.3762	0.0022	-0.5138	0	-0.367	0.0029	-0.0925	0.467
RP11-6I2.3	brown	-0.1741	0.1689	0.1741	0.1689	0.7687	0	0.4029	0.001	-0.468	0.0001	-0.3905	0.0014	-0.3695	0.0027	-0.2827	0.0236
RP11-722E23.2	brown	0.0462	0.7172	-0.0462	0.7172	-0.4311	0.0004	-0.1132	0.373	0.2047	0.1047	0.3261	0.0085	0.2032	0.1073	0.1372	0.2797
RP11-803D5.4	brown	-0.1933	0.126	0.1933	0.126	0.4877	0	0.233	0.0638	-0.1105	0.3847	-0.3843	0.0017	-0.3057	0.014	-0.0923	0.4684
RP11-95O2.1	brown	0.0543	0.6699	-0.0543	0.6699	-0.425	0.0005	-0.1849	0.1435	0.2152	0.0877	0.2801	0.025	0.1632	0.1975	0.0829	0.5149
RP3-508I15.21	brown	-0.1733	0.1709	0.1733	0.1709	0.7988	0	0.2943	0.0183	-0.6332	0	-0.2964	0.0174	-0.4142	0.0007	-0.2589	0.0389
RP4-680D5.8	brown	0.03	0.8142	-0.03	0.8142	-0.5693	0	0.0878	0.4901	0.2473	0.0489	0.3102	0.0126	0.1626	0.1993	0.1634	0.1969
RPH3A	brown	-0.3194	0.0101	0.3194	0.0101	0.4421	0.0003	0.1737	0.1698	-0.1878	0.1373	-0.3057	0.014	-0.0921	0.4694	-0.0646	0.6119
RPL11	brown	0.4515	0.0002	-0.4515	0.0002	-0.6878	0	-0.0589	0.6439	0.3002	0.016	0.5364	0	0.4396	0.0003	0.261	0.0372
RPS18	brown	0.3849	0.0017	-0.3849	0.0017	-0.5792	0	-0.0602	0.6365	0.2967	0.0173	0.4149	0.0007	0.4935	0	0.4201	0.0005
S100A12	brown	-0.4215	0.0005	0.4215	0.0005	0.6446	0	0.0604	0.6355	-0.0738	0.5621	-0.5446	0	-0.3348	0.0068	-0.3393	0.0061
SEMG1	brown	-0.1077	0.3971	0.1077	0.3971	0.3075	0.0135	-0.0265	0.835	-0.0653	0.6083	-0.1353	0.2864	0.0301	0.8132	-0.2061	0.1023
SH2D1A	brown	0.3937	0.0013	-0.3937	0.0013	-0.3785	0.002	-0.0513	0.6873	0.0976	0.443	0.3369	0.0065	0.1761	0.1639	0.1631	0.1979
SH2D4A	brown	-0.0756	0.5525	0.0756	0.5525	0.2897	0.0202	0.2067	0.1013	-0.08	0.5297	-0.2613	0.037	-0.0061	0.9621	0.0025	0.9842
SIDT1	brown	0.2822	0.0239	-0.2822	0.0239	-0.7001	0	-0.1915	0.1296	0.3709	0.0026	0.4308	0.0004	0.4406	0.0003	0.2395	0.0567
SIGLEC16	brown	-0.1513	0.2326	0.1513	0.2326	0.4459	0.0002	-0.0344	0.7876	-0.1201	0.3444	-0.2279	0.0701	-0.169	0.1818	-0.0792	0.5338
SLC22A1	brown	-0.0302	0.8127	0.0302	0.8127	0.6418	0	0.0533	0.6759	-0.3992	0.0011	-0.2087	0.0979	-0.2631	0.0357	-0.3167	0.0108
SLC26A8	brown	-0.4708	0.0001	0.4708	0.0001	0.8295	0	0.286	0.022	-0.3834	0.0018	-0.5258	0	-0.4914	0	-0.4217	0.0005
SLC6A12	brown	-0.1353	0.2864	0.1353	0.2864	0.4205	0.0005	-0.1457	0.2505	-0.1865	0.1401	-0.1629	0.1983	-0.1764	0.1632	-0.2596	0.0383
SLC8A1-AS1	brown	-0.0261	0.838	0.0261	0.838	0.452	0.0002	0.1508	0.2344	-0.1772	0.1612	-0.3984	0.0011	-0.2614	0.0369	-0.2256	0.0731
SLPI	brown	-0.3727	0.0024	0.3727	0.0024	0.5036	0	0.3529	0.0042	-0.2347	0.062	-0.3512	0.0044	-0.2805	0.0248	-0.2307	0.0666
ST3GAL4-AS1	brown	-0.1983	0.1162	0.1983	0.1162	0.8244	0	0.2495	0.0468	-0.293	0.0188	-0.5767	0	-0.315	0.0112	-0.2125	0.0918
STAG3L2 /// STAG3L3 /// TRIM73	brown	0.11	0.3869	-0.11	0.3869	-0.6612	0	-0.1262	0.3205	0.3062	0.0139	0.4237	0.0005	0.2561	0.0411	0.017	0.8942
SUSD1	brown	-0.4318	0.0004	0.4318	0.0004	0.452	0.0002	-0.0035	0.9783	-0.1935	0.1256	-0.2787	0.0257	-0.3198	0.01	-0.346	0.0051
T-Cell Receptor V-alpha region /// TRAV9-2 /// TRAV9-2	brown	0.214	0.0895	-0.214	0.0895	-0.62	0	-0.1294	0.308	0.1643	0.1945	0.3785	0.002	0.2978	0.0169	0.3762	0.0022
TCN1	brown	-0.3219	0.0095	0.3219	0.0095	0.5784	0	0.334	0.007	-0.2224	0.0773	-0.4259	0.0005	-0.3419	0.0057	-0.3413	0.0058
TCR- alpha V 33.1 /// TRAV40 /// TRAV40	brown	0.1104	0.385	-0.1104	0.385	-0.3661	0.0029	-0.1078	0.3965	0.1216	0.3385	0.2713	0.0301	0.1917	0.1291	0.0936	0.462
TCRA /// TCRAV5.1a	brown	0.296	0.0176	-0.296	0.0176	-0.5616	0	-0.0313	0.8063	0.0403	0.7518	0.4242	0.0005	0.1787	0.1576	0.2773	0.0265
TCRA /// TCRVA13 /// TRAV22 /// TRAV22	brown	0.2593	0.0385	-0.2593	0.0385	-0.4731	0.0001	-0.0667	0.6007	0.1302	0.305	0.3385	0.0062	0.3083	0.0132	0.2464	0.0497
TCRA /// TRAV8-6 /// TRAV8-6	brown	0.3183	0.0104	-0.3183	0.0104	-0.5399	0	0.0262	0.8371	0.1494	0.2387	0.3068	0.0137	0.2803	0.0249	0.3917	0.0014
TCR-alpha /// TRAV12-3 /// TRAV12-3 /// YME1L1	brown	0.2595	0.0384	-0.2595	0.0384	-0.5964	0	0.0154	0.9038	0.1029	0.4184	0.4345	0.0003	0.2983	0.0167	0.2597	0.0382
TCR-alpha /// TRAV13-1 /// TRAV13-1	brown	0.3335	0.0071	-0.3335	0.0071	-0.6271	0	0.0057	0.9641	0.0889	0.4851	0.477	0.0001	0.4224	0.0005	0.29	0.0201
TCR-alpha /// TRAV24 /// TRAV24	brown	0.1887	0.1354	-0.1887	0.1354	-0.5279	0	0.0211	0.8686	0.0692	0.5868	0.4266	0.0004	0.2733	0.0289	0.2326	0.0643
TCRAVN1 /// TRAV25 /// TRAV25	brown	0.1121	0.3777	-0.1121	0.3777	-0.4703	0.0001	-0.0544	0.6697	0.0644	0.6133	0.4258	0.0005	0.259	0.0388	0.2318	0.0654
TCRDV2 /// TRDC /// TRDC /// YME1L1	brown	0.2697	0.0311	-0.2697	0.0311	-0.4198	0.0006	0.0697	0.584	0.1697	0.1801	0.2713	0.0301	0.0766	0.5473	0.1878	0.1372
TDRD12	brown	0.148	0.2431	-0.148	0.2431	-0.3974	0.0011	0.0637	0.6171	0.1404	0.2686	0.2789	0.0256	0.3275	0.0083	0.3229	0.0093
TIMM9	brown	0.308	0.0133	-0.308	0.0133	-0.7414	0	-0.3902	0.0014	0.591	0	0.3972	0.0012	0.5034	0	0.2759	0.0273
TKT	brown	-0.1724	0.1731	0.1724	0.1731	0.8075	0	0.1731	0.1714	-0.6462	0	-0.2482	0.048	-0.3862	0.0016	-0.305	0.0142
TMEM45B	brown	-0.1908	0.1311	0.1908	0.1311	0.3876	0.0016	-0.1679	0.1847	-0.0436	0.7325	-0.2712	0.0302	-0.1217	0.3382	-0.2283	0.0697
TMEM88	brown	-0.1503	0.2359	0.1503	0.2359	0.8191	0	0.1985	0.1158	-0.6803	0	-0.2485	0.0477	-0.423	0.0005	-0.3858	0.0016
TNFRSF9	brown	-0.2496	0.0467	0.2496	0.0467	0.4784	0.0001	-0.1021	0.422	-0.2244	0.0746	-0.2148	0.0882	-0.2859	0.022	-0.4644	0.0001
TP53INP2	brown	0.0047	0.9708	-0.0047	0.9708	0.4414	0.0003	-0.1437	0.2574	-0.081	0.5247	-0.368	0.0028	-0.2407	0.0554	-0.2851	0.0224
TPST1	brown	-0.2744	0.0282	0.2744	0.0282	0.4543	0.0002	-0.015	0.9064	-0.0425	0.7385	-0.4091	0.0008	-0.3427	0.0056	-0.34	0.006
TRA@ /// YME1L1	brown	0.0168	0.8949	-0.0168	0.8949	-0.4365	0.0003	0.0366	0.7743	0.1205	0.3431	0.2719	0.0298	0.1129	0.3743	0.2114	0.0936
TRAV12-1 /// TRAV12-1 /// TRAV12-1 /// YME1L1	brown	0.0522	0.682	-0.0522	0.682	-0.5891	0	-0.209	0.0974	0.1563	0.2174	0.4562	0.0002	0.2991	0.0164	0.1706	0.1777
TRAV8-3	brown	0.1304	0.3045	-0.1304	0.3045	-0.4978	0	-0.0234	0.8544	0.2294	0.0683	0.2154	0.0874	0.1304	0.3042	0.2342	0.0625
TRDV3	brown	0.2973	0.0171	-0.2973	0.0171	-0.3173	0.0106	0.0806	0.5265	0.0169	0.8946	0.2556	0.0415	-0.0099	0.9383	0.1344	0.2896
TREML2	brown	-0.1984	0.116	0.1984	0.116	0.8224	0	0.3066	0.0138	-0.4898	0	-0.4825	0.0001	-0.3813	0.0019	-0.1662	0.1892
TRIM5	brown	-0.3626	0.0032	0.3626	0.0032	0.2465	0.0495	0.1435	0.2581	-0.0505	0.6922	-0.2866	0.0217	-0.3167	0.0108	-0.0484	0.7039
UBXN7	brown	0.1524	0.2292	-0.1524	0.2292	0.3648	0.003	0.0814	0.5224	-0.1383	0.2756	-0.3459	0.0051	-0.2429	0.0531	-0.0293	0.818
UQCRH /// UQCRHL	brown	0.2741	0.0284	-0.2741	0.0284	-0.7426	0	-0.1682	0.184	0.344	0.0054	0.5333	0	0.3805	0.0019	0.3264	0.0085
VSIG1	brown	0.3701	0.0026	-0.3701	0.0026	-0.6163	0	-0.0892	0.4832	0.3463	0.0051	0.3731	0.0024	0.4214	0.0005	0.3632	0.0032
VSIG4	brown	-0.2847	0.0226	0.2847	0.0226	0.4063	0.0009	0.0239	0.8515	-0.1762	0.1637	-0.152	0.2305	0.0741	0.5607	0.0154	0.9037
ZC3H12D	brown	0.2407	0.0554	-0.2407	0.0554	-0.6182	0	-0.2633	0.0355	0.2593	0.0385	0.3898	0.0015	0.4703	0.0001	0.3671	0.0028
ZNF185	brown	-0.0714	0.5752	0.0714	0.5752	0.4167	0.0006	-0.1479	0.2435	-0.0606	0.6345	-0.341	0.0058	-0.1893	0.1341	-0.1127	0.3751
ZNF467	brown	-0.2367	0.0597	0.2367	0.0597	0.8105	0	0.0589	0.6437	-0.5771	0	-0.278	0.0261	-0.3921	0.0014	-0.3492	0.0047
ZNF562	brown	0.2121	0.0924	-0.2121	0.0924	-0.5174	0	-0.2458	0.0503	0.197	0.1188	0.3685	0.0027	0.2287	0.0691	0.0862	0.4985
2025-03-08	green	-0.1034	0.4164	0.1034	0.4164	0.2043	0.1055	0.9401	0	-0.4058	0.0009	-0.0265	0.8354	-0.081	0.5247	0.0199	0.8762
ABCC13	green	0.0338	0.791	-0.0338	0.791	0.2787	0.0258	0.8806	0	-0.4294	0.0004	0.0063	0.9603	-0.0206	0.8718	0.0324	0.7993
ABCG2	green	-0.2134	0.0904	0.2134	0.0904	0.0853	0.5026	0.6552	0	-0.1025	0.4204	-0.1406	0.268	-0.1019	0.4231	0.2057	0.103
ACKR1	green	-0.0627	0.6228	0.0627	0.6228	0.3152	0.0112	0.8806	0	-0.6015	0	0.0959	0.4509	-0.038	0.7656	0.073	0.5664
AGO2	green	-0.1997	0.1136	0.1997	0.1136	0.4537	0.0002	0.8414	0	-0.5555	0	-0.0831	0.514	-0.1978	0.1173	-0.1063	0.403
AHSP	green	-0.0744	0.559	0.0744	0.559	0.2627	0.036	0.9362	0	-0.4779	0.0001	0.0459	0.7186	-0.0892	0.4834	-0.0197	0.8772
ALAS2	green	-0.2022	0.1091	0.2022	0.1091	0.2232	0.0762	0.8794	0	-0.4588	0.0001	0.0043	0.9728	-0.0821	0.5192	0.0282	0.8248
ALS2CR12	green	0.0239	0.8515	-0.0239	0.8515	0.2087	0.0979	0.8192	0	-0.5482	0	0.1506	0.2348	-0.0517	0.6847	-0.1105	0.3849
ANK1	green	-0.1216	0.3385	0.1216	0.3385	0.2653	0.0341	0.9507	0	-0.5074	0	0.0332	0.7943	-0.0213	0.8673	0.0603	0.6357
ARHGAP11B /// LOC100288637	green	-0.1036	0.4152	0.1036	0.4152	-0.1003	0.4305	-0.3001	0.016	0.0878	0.49	0.0975	0.4434	0.0238	0.8522	-0.0334	0.7934
ASCC2	green	-0.0551	0.6657	0.0551	0.6657	0.1556	0.2194	0.9158	0	-0.5651	0	0.1736	0.1701	-0.007	0.9565	0.0938	0.4609
ATP1B2	green	-0.1448	0.2537	0.1448	0.2537	0.0553	0.6643	0.653	0	-0.3188	0.0102	0.1314	0.3007	-0.0962	0.4497	0.0038	0.9762
BCL2L1	green	-0.1704	0.1782	0.1704	0.1782	0.2359	0.0606	0.9632	0	-0.5466	0	0.0593	0.6415	-0.0587	0.645	0.0353	0.7818
BLVRB	green	-0.0211	0.8684	0.0211	0.8684	0.2145	0.0887	0.9198	0	-0.5605	0	0.161	0.2036	-0.0559	0.6608	-0.0365	0.7743
BPGM	green	-0.19	0.1326	0.19	0.1326	0.1486	0.2412	0.8044	0	-0.0375	0.7685	-0.2308	0.0666	-0.0935	0.4623	-0.0036	0.9774
BSG	green	-0.0594	0.6408	0.0594	0.6408	0.289	0.0206	0.8316	0	-0.657	0	0.1103	0.3855	-0.0648	0.6111	0.0795	0.5323
C2orf88	green	-0.0831	0.5137	0.0831	0.5137	0.2319	0.0653	0.6812	0	-0.3201	0.0099	-0.0379	0.7663	-0.1128	0.375	-0.0785	0.5374
CA1	green	-0.0914	0.4725	0.0914	0.4725	0.2775	0.0264	0.9189	0	-0.3344	0.0069	-0.1076	0.3972	0.0114	0.9288	0.0403	0.7519
CA2	green	-0.272	0.0297	0.272	0.0297	0.181	0.1523	0.6893	0	-0.1369	0.2805	-0.2025	0.1085	-0.0486	0.7032	0.0467	0.7141
CARM1	green	0.0067	0.9582	-0.0067	0.9582	0.0432	0.7348	0.84	0	-0.6217	0	0.3389	0.0062	-0.0162	0.8991	0.1179	0.3535
CCDC176	green	-0.0372	0.7705	0.0372	0.7705	0.1411	0.2661	0.8465	0	-0.2048	0.1045	-0.0474	0.7101	0.0832	0.5132	0.0733	0.5649
CHN1	green	0.0613	0.6302	-0.0613	0.6302	-0.1432	0.2591	-0.2927	0.0189	0.0745	0.5585	0.1339	0.2916	0.1449	0.2532	0.1688	0.1823
CR1 /// CR1L	green	-0.2268	0.0716	0.2268	0.0716	0.519	0	0.7955	0	-0.4759	0.0001	-0.2082	0.0988	-0.1635	0.1968	-0.1766	0.1626
CR1L	green	-0.0997	0.4333	0.0997	0.4333	0.2271	0.0712	0.8744	0	-0.4774	0.0001	0.0775	0.5425	-0.0106	0.9338	-0.0557	0.6622
CTB-50L17.7	green	-0.0066	0.959	0.0066	0.959	0.1217	0.338	0.838	0	-0.5766	0	0.209	0.0974	-0.0889	0.4848	0.0162	0.899
CTNNAL1	green	-0.1285	0.3116	0.1285	0.3116	-0.1058	0.4055	0.565	0	0.0402	0.7525	0.0389	0.7604	0.0427	0.7379	0.0729	0.5669
CTSE	green	-0.0865	0.4966	0.0865	0.4966	0.2275	0.0706	0.7003	0	-0.3425	0.0056	-0.0507	0.6906	-0.0835	0.5118	0.0071	0.9556
DCAF12	green	-0.0847	0.5058	0.0847	0.5058	-0.0052	0.9676	0.8454	0	-0.0504	0.6923	-0.1337	0.292	0.0731	0.5662	0.084	0.5096
DMTN	green	-0.0188	0.883	0.0188	0.883	0.1592	0.2089	0.9502	0	-0.4983	0	0.119	0.3488	-0.0149	0.907	0.086	0.4994
DPCD	green	-0.0168	0.8953	0.0168	0.8953	0.1691	0.1817	0.8617	0	-0.4792	0.0001	0.1276	0.3148	-0.0182	0.8862	0.0184	0.8854
DPM2	green	0.0006	0.9964	-0.0006	0.9964	0.1714	0.1756	0.9075	0	-0.6176	0	0.2146	0.0885	-0.0294	0.8178	0.0397	0.7554
DSN1	green	0.2252	0.0735	-0.2252	0.0735	-0.038	0.7658	0.3613	0.0034	0.0707	0.5788	-0.0402	0.7524	0.1039	0.414	0.1387	0.2745
EIF2AK1	green	-0.0941	0.4596	0.0941	0.4596	0.1829	0.1479	0.8364	0	-0.4342	0.0003	0.1421	0.2627	0.067	0.5989	-0.0123	0.9231
EPB42	green	0.0429	0.7364	-0.0429	0.7364	0.1496	0.2382	0.9511	0	-0.4632	0.0001	0.1271	0.3169	0.0372	0.7701	0.0777	0.5418
FAM210B	green	-0.0707	0.5789	0.0707	0.5789	0.1604	0.2054	0.9352	0	-0.3883	0.0015	0.0219	0.8637	-0.0358	0.7786	0.0523	0.6812
FAM46C	green	-0.0919	0.4701	0.0919	0.4701	0.1137	0.371	0.9255	0	-0.2513	0.0452	-0.0631	0.6205	0.0407	0.7497	0.1229	0.3332
FAXDC2	green	0.0615	0.6292	-0.0615	0.6292	0.2382	0.058	0.8268	0	-0.563	0	0.0766	0.5475	-0.0365	0.7744	0.0491	0.7
FECH	green	-0.264	0.035	0.264	0.035	0.1552	0.2208	0.8518	0	-0.17	0.1793	-0.1383	0.2757	-0.0659	0.6049	0.0072	0.9548
FHL2	green	-0.1035	0.4157	0.1035	0.4157	-0.056	0.6605	0.488	0	-0.1711	0.1764	0.1488	0.2407	0.0604	0.6355	0.0187	0.8836
FKBP1B	green	0.062	0.6265	-0.062	0.6265	0.2378	0.0585	0.8628	0	-0.5171	0	0.1444	0.255	0.0602	0.6364	0.0121	0.9245
FKBP1B /// MFSD2B	green	0.0075	0.9531	-0.0075	0.9531	0.2119	0.0928	0.8613	0	-0.5136	0	0.1381	0.2765	0.0403	0.7518	0.0955	0.4528
FKBP8	green	-0.0203	0.8736	0.0203	0.8736	0.2112	0.0938	0.9028	0	-0.6098	0	0.1724	0.173	-0.0525	0.6802	0.0593	0.6413
FLJ38773	green	-0.0561	0.6596	0.0561	0.6596	0.0364	0.7751	-0.274	0.0284	-0.0045	0.9718	-0.0422	0.7406	-0.2301	0.0674	-0.0368	0.7728
FOXO4	green	-0.078	0.5399	0.078	0.5399	0.3503	0.0045	0.8808	0	-0.4938	0	-0.0764	0.5487	-0.2284	0.0694	-0.0834	0.5125
FURIN	green	-0.2553	0.0417	0.2553	0.0417	0.4234	0.0005	0.6507	0	-0.3484	0.0048	-0.3448	0.0053	-0.3401	0.006	-0.0885	0.4867
GATA1	green	-0.1305	0.304	0.1305	0.304	0.2877	0.0212	0.917	0	-0.6185	0	0.1024	0.4207	-0.1516	0.2317	-0.0709	0.5775
GLRX5	green	-0.0608	0.6334	0.0608	0.6334	-0.0083	0.9482	0.9095	0	-0.2486	0.0476	0.0823	0.5181	0.0859	0.4998	0.1342	0.2905
GMPR	green	-0.155	0.2214	0.155	0.2214	0.222	0.0779	0.9565	0	-0.5241	0	0.0653	0.6083	-0.0926	0.4669	0.0175	0.8909
GPR146	green	-0.1038	0.4142	0.1038	0.4142	0.0943	0.4586	0.9027	0	-0.3922	0.0014	0.081	0.5247	0.0106	0.9338	0.095	0.4551
GRINA	green	-0.2276	0.0705	0.2276	0.0705	0.5641	0	0.7653	0	-0.7116	0	-0.0995	0.4339	-0.2575	0.04	-0.1003	0.4304
GUK1	green	0.0667	0.6004	-0.0667	0.6004	0.1709	0.1768	0.9146	0	-0.5813	0	0.2053	0.1037	-0.0517	0.6849	0.0164	0.8978
GYPA	green	0.0433	0.7341	-0.0433	0.7341	0.2032	0.1074	0.8573	0	-0.2664	0.0334	-0.0646	0.6119	0.015	0.9066	0.0429	0.7364
GYPB	green	0.0092	0.9426	-0.0092	0.9426	0.2137	0.09	0.8986	0	-0.2968	0.0172	-0.0808	0.5256	-0.0142	0.9115	0.0499	0.6956
GYPC	green	0.0991	0.4358	-0.0991	0.4358	0.1251	0.3246	0.8819	0	-0.5243	0	0.221	0.0792	0.0147	0.9085	0.0383	0.7636
HAGH	green	-0.0703	0.5808	0.0703	0.5808	0.1698	0.1799	0.9166	0	-0.5324	0	0.1758	0.1646	-0.0852	0.5033	-0.0462	0.7168
HBD	green	0.0064	0.9598	-0.0064	0.9598	0.2366	0.0598	0.8909	0	-0.4076	0.0008	0.01	0.9373	-0.0402	0.7525	-0.0061	0.9617
HBG1 /// HBG2	green	0.0377	0.7675	-0.0377	0.7675	0.16	0.2067	0.6001	0	-0.2506	0.0458	0.0451	0.7237	0.0209	0.8696	0.0336	0.7919
HBM	green	-0.0151	0.9055	0.0151	0.9055	0.2508	0.0456	0.8234	0	-0.5441	0	0.1206	0.3427	-0.1388	0.2739	0.0098	0.939
HBQ1	green	-0.0204	0.8731	0.0204	0.8731	0.2405	0.0556	0.8694	0	-0.5907	0	0.1082	0.3948	-0.1785	0.1581	-0.003	0.981
HBZ	green	-0.1016	0.4245	0.1016	0.4245	0.2079	0.0993	0.5818	0	-0.3447	0.0053	-0.0045	0.9719	-0.2116	0.0932	-0.222	0.0779
HEMGN	green	-0.0665	0.6019	0.0665	0.6019	0.2099	0.0959	0.906	0	-0.3236	0.0091	-0.1101	0.3864	-0.1304	0.3045	0.0374	0.7692
HEPACAM2	green	-0.0806	0.5266	0.0806	0.5266	-0.0945	0.4575	0.6304	0	-0.1002	0.431	0.1262	0.3204	0.105	0.409	0.1075	0.3977
HMBS	green	0.0383	0.764	-0.0383	0.764	0.1365	0.282	0.9165	0	-0.4795	0.0001	0.2093	0.0969	-0.0045	0.9716	0.0253	0.8426
IFI27	green	-0.3611	0.0034	0.3611	0.0034	0.285	0.0225	0.5919	0	-0.3261	0.0085	-0.1467	0.2475	-0.3389	0.0062	-0.0493	0.6987
IGF2BP2	green	-0.1087	0.3925	0.1087	0.3925	0.0205	0.8723	0.8946	0	-0.3583	0.0037	0.1275	0.3155	0.0243	0.8487	0.08	0.5298
ISCA1	green	-0.1251	0.3245	0.1251	0.3245	0.0248	0.8459	0.7161	0	0.0051	0.9681	-0.1141	0.3695	0.033	0.7956	0.0902	0.4784
ITLN1	green	0.0427	0.7378	-0.0427	0.7378	0.1402	0.2691	0.7361	0	-0.3754	0.0022	0.0582	0.6476	-0.0894	0.4822	0.0692	0.5871
JAZF1	green	-0.2014	0.1105	0.2014	0.1105	0.0777	0.5418	0.7827	0	-0.0809	0.5254	-0.1344	0.2896	0.0211	0.8686	-0.0193	0.8798
JHDM1D-AS1	green	-0.0924	0.4678	0.0924	0.4678	0.2625	0.0361	0.8566	0	-0.4828	0.0001	0.0053	0.9665	-0.1549	0.2215	-0.0031	0.9804
KEL	green	-0.1308	0.303	0.1308	0.303	0.2465	0.0496	0.8934	0	-0.5703	0	0.1162	0.3604	-0.091	0.4746	-0.0221	0.8624
KIR2DS1	green	0.0578	0.6499	-0.0578	0.6499	-0.0582	0.648	0.244	0.0521	-0.048	0.7066	0.0528	0.6785	0.0853	0.5027	0.0732	0.5656
KIR3DS1	green	0.0175	0.8911	-0.0175	0.8911	-0.0223	0.8611	0.2634	0.0355	-0.067	0.5989	-0.0155	0.9032	0.047	0.7121	0.1762	0.1636
KLF1	green	0.0112	0.9297	-0.0112	0.9297	0.1485	0.2417	0.9366	0	-0.4915	0	0.1515	0.2322	0.0601	0.6373	0.0969	0.4463
KRT1	green	-0.11	0.387	0.11	0.387	0.2225	0.0772	0.7999	0	-0.4415	0.0003	0.0037	0.977	-0.1112	0.3816	-0.0551	0.6652
LCN2	green	-0.3021	0.0153	0.3021	0.0153	0.222	0.0778	0.3175	0.0106	-0.1128	0.3747	-0.2108	0.0946	-0.1604	0.2055	-0.243	0.053
LGALS3	green	-0.1254	0.3236	0.1254	0.3236	0.2145	0.0888	0.7302	0	-0.3472	0.0049	-0.0814	0.5226	-0.178	0.1593	-0.0808	0.5256
LINC00086 /// LINC00087	green	0.1865	0.1401	-0.1865	0.1401	-0.217	0.085	-0.4123	0.0007	0.0567	0.6561	0.2598	0.0382	0.1871	0.1388	0.0796	0.5319
LINC00339	green	0.0028	0.9825	-0.0028	0.9825	-0.0592	0.6424	0.2165	0.0857	0.0001	0.9996	0.0603	0.636	0.0875	0.4916	-0.0186	0.8839
LOC101927723	green	-0.0883	0.4879	0.0883	0.4879	-0.0795	0.5325	0.2985	0.0166	-0.0512	0.688	0.08	0.5299	0.063	0.621	0.0319	0.8024
LOC101927752	green	-0.0531	0.6771	0.0531	0.6771	0.1891	0.1346	0.8079	0	-0.4837	0.0001	0.1312	0.3016	-0.0773	0.5439	-0.0414	0.7454
LOC102724387	green	-0.0792	0.5336	0.0792	0.5336	0.2379	0.0583	0.8176	0	-0.2075	0.0999	-0.1244	0.3273	-0.0065	0.9595	-0.0064	0.9598
LOC102725451 /// TPTEP1	green	-0.1286	0.3112	0.1286	0.3112	0.1584	0.2112	0.2697	0.0312	0.0095	0.9409	-0.1387	0.2743	0.0512	0.6876	-0.1858	0.1417
LOC729870	green	-0.2007	0.1119	0.2007	0.1119	0.1636	0.1964	0.8493	0	-0.3906	0.0014	0.0373	0.7699	-0.0179	0.8881	0.0463	0.7164
LTF	green	-0.2483	0.0479	0.2483	0.0479	0.2267	0.0716	0.3195	0.0101	-0.1186	0.3508	-0.1998	0.1134	-0.1446	0.2544	-0.2517	0.0448
LYL1	green	0.025	0.8447	-0.025	0.8447	0.2469	0.0492	0.8316	0	-0.6807	0	0.245	0.051	-0.0215	0.8659	0.0179	0.8886
MBNL3	green	-0.112	0.3782	0.112	0.3782	0.0107	0.933	0.8034	0	-0.0319	0.8022	-0.0854	0.5021	0.1425	0.2613	0.1098	0.3876
MGC16142	green	-0.2204	0.0802	0.2204	0.0802	-0.0963	0.4492	0.2712	0.0302	-0.0826	0.5162	0.1105	0.3849	-0.1568	0.2161	0.0123	0.9233
MIR4746 /// UBXN6	green	-0.0126	0.9213	0.0126	0.9213	0.1431	0.2593	0.8859	0	-0.6188	0	0.2712	0.0302	-0.0307	0.8096	0.0091	0.9431
MKRN4P /// MKRN4P	green	-0.1391	0.2731	0.1391	0.2731	0.2489	0.0473	0.5185	0	-0.2199	0.0808	-0.2789	0.0256	-0.2713	0.0301	-0.0655	0.607
MXI1	green	-0.0518	0.6844	0.0518	0.6844	-0.0138	0.9136	0.8743	0	-0.1076	0.3975	-0.0601	0.637	0.1222	0.3361	0.1182	0.3523
MYL4	green	0.0714	0.5749	-0.0714	0.5749	0.2244	0.0746	0.8659	0	-0.5451	0	0.1036	0.415	-0.0826	0.5163	0.0662	0.6035
NPRL3	green	-0.1579	0.2128	0.1579	0.2128	0.1364	0.2826	0.8909	0	-0.543	0	0.1835	0.1467	-0.0645	0.6124	-0.014	0.9124
NUDT4 /// NUDT4P1	green	-0.1737	0.1698	0.1737	0.1698	-0.0633	0.6191	0.4186	0.0006	0.15	0.2368	-0.0831	0.5138	0.0749	0.5563	0.0939	0.4603
NUDT4 /// NUDT4P1 /// NUDT4P2	green	-0.0904	0.4777	0.0904	0.4777	-0.0793	0.5334	0.7174	0	0.1353	0.2863	-0.1471	0.2462	0.0658	0.6054	0.1184	0.3514
ODC1	green	0.0146	0.9091	-0.0146	0.9091	0.0867	0.4955	0.8376	0	-0.4543	0.0002	0.1915	0.1296	-0.0189	0.8819	0.0286	0.8226
OSBP2	green	-0.1046	0.4107	0.1046	0.4107	0.2674	0.0326	0.8767	0	-0.5242	0	0.0089	0.9441	0.0029	0.9818	0.077	0.5452
PBX1	green	-0.1628	0.1986	0.1628	0.1986	0.2635	0.0354	0.8532	0	-0.5466	0	0.024	0.8505	-0.1173	0.3562	0.001	0.9935
PDZK1IP1	green	0.0744	0.559	-0.0744	0.559	0.224	0.0751	0.8146	0	-0.5684	0	0.171	0.1766	0.0531	0.6771	-0.03	0.8137
PF4V1	green	-0.2935	0.0186	0.2935	0.0186	0.0967	0.4472	0.2687	0.0318	-0.0988	0.4372	-0.0288	0.8214	0.0733	0.565	-0.0315	0.8049
PLEK2	green	-0.076	0.5508	0.076	0.5508	0.1687	0.1828	0.9247	0	-0.4997	0	0.1614	0.2027	-0.0096	0.9398	0.0408	0.7492
RAB2B	green	-0.1573	0.2145	0.1573	0.2145	-0.0663	0.6029	0.7959	0	-0.0496	0.6969	-0.0713	0.5756	0.0635	0.6184	0.1362	0.2834
RBM38	green	-0.0357	0.7792	0.0357	0.7792	0.0306	0.8104	0.9432	0	-0.3882	0.0015	0.1159	0.3616	0.0372	0.7705	0.1232	0.332
RHCE /// RHD	green	-0.1133	0.3727	0.1133	0.3727	0.1876	0.1377	0.8577	0	-0.3826	0.0018	0.0738	0.5624	-0.0776	0.5422	-0.0481	0.7059
RILP	green	-0.0577	0.6505	0.0577	0.6505	0.3806	0.0019	0.8711	0	-0.6147	0	0.0302	0.8128	-0.1672	0.1867	-0.0934	0.4627
RNF123	green	-0.1547	0.2223	0.1547	0.2223	0.3091	0.0129	0.9184	0	-0.6527	0	0.1227	0.334	-0.1285	0.3114	-0.0294	0.8178
RP11-382F24.1 /// RP11-382F24.2	green	0.0148	0.9075	-0.0148	0.9075	0.1439	0.2565	0.8262	0	-0.2667	0.0331	0.034	0.7897	-0.0183	0.8856	-0.0308	0.8091
RPIA	green	-0.2075	0.0999	0.2075	0.0999	-0.1365	0.282	0.6437	0	0.1299	0.3063	-0.1166	0.3588	0.0069	0.957	0.0316	0.8041
RSAD2	green	-0.3232	0.0092	0.3232	0.0092	0.0764	0.5485	0.2969	0.0172	-0.0526	0.6799	-0.195	0.1225	-0.3533	0.0042	0.005	0.969
RUNDC3A	green	-0.0071	0.9554	0.0071	0.9554	0.2729	0.0291	0.8202	0	-0.5364	0	0.0844	0.5073	-0.1027	0.4192	-0.0811	0.524
SELENBP1	green	-0.0835	0.5119	0.0835	0.5119	0.1742	0.1687	0.958	0	-0.4749	0.0001	0.09	0.4794	0.0053	0.9666	0.0617	0.6281
SESN3	green	-0.108	0.3955	0.108	0.3955	-0.1056	0.4061	0.7651	0	0.0937	0.4612	-0.098	0.4411	0.0774	0.543	0.0964	0.4485
SFRP2	green	-0.034	0.7898	0.034	0.7898	0.1494	0.2386	0.8052	0	-0.3858	0.0016	0.0492	0.6992	-0.0687	0.5897	0.0192	0.8805
SHARPIN	green	-0.0556	0.6626	0.0556	0.6626	0.1677	0.1853	0.8976	0	-0.6563	0	0.2561	0.0411	-0.0773	0.5436	-0.0383	0.7639
SHISA4	green	-0.0421	0.7409	0.0421	0.7409	0.0947	0.4565	0.6934	0	-0.3888	0.0015	0.0898	0.4806	-0.032	0.8017	-0.0771	0.5449
SIAH2	green	-0.2517	0.0448	0.2517	0.0448	0.1448	0.2535	0.8623	0	-0.3218	0.0095	-0.021	0.8694	-0.0354	0.7812	0.0371	0.7708
SLC14A1	green	-0.2	0.1131	0.2	0.1131	0.0862	0.4983	0.8504	0	-0.1991	0.1147	-0.0612	0.6308	0.0135	0.9154	0.1051	0.4086
SLC25A39	green	0.071	0.5769	-0.071	0.5769	0.1154	0.3639	0.9286	0	-0.5155	0	0.1785	0.1582	-0.005	0.9684	0.068	0.5932
SLC2A1	green	-0.2238	0.0754	0.2238	0.0754	0.1529	0.2279	0.7506	0	-0.2909	0.0197	-0.0044	0.9725	-0.0025	0.9846	0.083	0.5144
SLC4A1	green	-0.098	0.441	0.098	0.441	0.1964	0.1199	0.9497	0	-0.3995	0.0011	0.0016	0.9898	-0.0243	0.8487	0.0645	0.6128
SLC6A10P /// SLC6A10PB /// SLC6A8	green	-0.0733	0.565	0.0733	0.565	0.1681	0.1843	0.9499	0	-0.4788	0.0001	0.0777	0.5415	-0.0772	0.5442	0.0604	0.6353
SLC6A8	green	-0.1013	0.4257	0.1013	0.4257	0.19	0.1326	0.9691	0	-0.4529	0.0002	0.0433	0.7339	-0.0835	0.512	0.0357	0.7793
SLC7A5	green	-0.2003	0.1125	0.2003	0.1125	0.1587	0.2102	0.8212	0	-0.439	0.0003	0.0715	0.5742	-0.1622	0.2004	0.0219	0.8637
SMIM5	green	-0.0744	0.5591	0.0744	0.5591	0.2954	0.0178	0.8843	0	-0.6508	0	0.1349	0.2878	-0.1183	0.3519	0.0085	0.9466
SNCA	green	-0.1256	0.3227	0.1256	0.3227	0.1375	0.2787	0.8983	0	-0.167	0.1871	-0.1706	0.1778	-0.0127	0.9207	0.0855	0.502
SPTA1	green	-0.1732	0.1712	0.1732	0.1712	0.356	0.0039	0.6674	0	-0.1604	0.2055	-0.3026	0.0151	-0.2711	0.0302	-0.032	0.8016
STARD5	green	-0.1343	0.2899	0.1343	0.2899	0.1097	0.3883	-0.3239	0.009	0.1125	0.376	-0.1059	0.405	-0.1389	0.2738	-0.1706	0.1776
TBC1D22B	green	0.005	0.9687	-0.005	0.9687	0.1179	0.3534	0.8873	0	-0.5109	0	0.1576	0.2135	-0.0906	0.4763	0.0366	0.7739
TCP11L2	green	0.0153	0.9048	-0.0153	0.9048	0.4258	0.0005	0.8072	0	-0.5704	0	-0.0781	0.5396	-0.1179	0.3535	-0.0295	0.8172
TFDP2	green	0.0415	0.7445	-0.0415	0.7445	-0.2544	0.0425	0.5667	0	0.0773	0.5439	0.1136	0.3716	0.0007	0.9955	-0.0059	0.9633
TMCC2	green	-0.1714	0.1756	0.1714	0.1756	0.2641	0.035	0.8593	0	-0.6012	0	0.0589	0.644	-0.1556	0.2196	-0.0764	0.5484
TMEM86B	green	-0.0961	0.4499	0.0961	0.4499	0.3484	0.0048	0.8463	0	-0.6569	0	0.1193	0.3478	-0.1524	0.2292	-0.0112	0.93
TMOD1	green	-0.1711	0.1765	0.1711	0.1765	0.2102	0.0956	0.9438	0	-0.4366	0.0003	0.018	0.888	-0.0262	0.8372	0.0449	0.7247
TMOD1 /// TSTD2	green	-0.1462	0.2489	0.1462	0.2489	-0.0588	0.6444	0.8039	0	-0.1433	0.2587	0.0795	0.5326	0.0668	0.6002	0.1022	0.4217
TNS1	green	-0.1101	0.3865	0.1101	0.3865	0.2291	0.0687	0.9621	0	-0.443	0.0002	-0.0026	0.9835	-0.0244	0.848	0.0663	0.6028
TRIM58	green	-0.1011	0.4266	0.1011	0.4266	0.1926	0.1274	0.9327	0	-0.3973	0.0012	-0.0472	0.711	-0.0317	0.8034	0.0803	0.5281
TSPAN5	green	-0.0503	0.693	0.0503	0.693	0.0896	0.4812	0.9495	0	-0.3766	0.0022	0.0637	0.6172	0.0221	0.8622	0.1108	0.3835
TSPAN7	green	-0.0594	0.6411	0.0594	0.6411	0.0899	0.48	0.784	0	-0.1347	0.2887	-0.0787	0.5364	0.0012	0.9925	0.063	0.621
TTC25	green	-0.1049	0.4095	0.1049	0.4095	0.2689	0.0317	0.8799	0	-0.5503	0	0.0247	0.8463	-0.102	0.4225	-0.0371	0.7711
UBBP1 /// UBBP1 /// UBBP4 /// UBBP4	green	-0.0091	0.9428	0.0091	0.9428	0.2983	0.0167	0.7583	0	-0.4635	0.0001	-0.1006	0.4288	-0.1969	0.1188	-0.0192	0.8803
UBBP2 /// UBBP2	green	0.0542	0.6707	-0.0542	0.6707	0.207	0.1008	0.7471	0	-0.3316	0.0074	-0.0283	0.8243	-0.1207	0.3419	-0.1187	0.3503
VWCE	green	-0.1176	0.3549	0.1176	0.3549	0.2137	0.09	0.7656	0	-0.4834	0.0001	0.0821	0.5191	-0.0779	0.5408	-0.0315	0.8047
WDR45	green	-0.0249	0.8449	0.0249	0.8449	0.3425	0.0056	0.8524	0	-0.7545	0	0.2189	0.0822	-0.1008	0.4282	-0.0546	0.668
WHAMMP2	green	-0.0093	0.9419	0.0093	0.9419	-0.0099	0.9381	0.419	0.0006	-0.0027	0.9831	0.0201	0.8747	0.0198	0.8766	-0.0812	0.5236
XK	green	-0.1585	0.211	0.1585	0.211	0.1923	0.1279	0.7902	0	-0.0338	0.791	-0.2698	0.0311	-0.0025	0.9842	0.0493	0.6991
YBX3	green	-0.1337	0.2921	0.1337	0.2921	0.1464	0.2483	0.9443	0	-0.4447	0.0002	0.0677	0.5949	-0.0589	0.6439	0.0016	0.9897
YOD1	green	-0.1454	0.2517	0.1454	0.2517	-0.0029	0.9817	0.6584	0	0.1664	0.1889	-0.2325	0.0645	0.006	0.9623	0.0765	0.5479
abParts /// IGKC /// IGKV4-1 /// IGKV4-1	red	0.3192	0.0101	-0.3192	0.0101	-0.4005	0.001	0.1109	0.383	0.1401	0.2697	0.2526	0.0441	0.4626	0.0001	0.8643	0
AC128677.4 /// CH17-132F21.1 /// IGKV1OR-1 /// IGKV1OR-1 /// IGKV1OR10-1 /// IGKV1OR10-1 /// IGKV1OR2-2	red	0.4027	0.001	-0.4027	0.001	-0.4664	0.0001	-0.0361	0.7769	0.239	0.0571	0.2263	0.0721	0.472	0.0001	0.9428	0
ACPP	red	-0.2665	0.0333	0.2665	0.0333	0.5429	0	-0.1968	0.119	-0.0703	0.5807	-0.3594	0.0035	-0.2736	0.0287	-0.5515	0
CKAP2 /// DKFZp667J0810 /// IGLC1 /// IGLJ2 /// IGLJ2 /// IGLJ3 /// IGLJ3 /// IGLJ3 /// IGLV1-36 /// IGLV1-36 /// IGLV1-44 /// IGLV1-50 /// IGLV1-50 /// IGLV@	red	0.2872	0.0214	-0.2872	0.0214	-0.4088	0.0008	0.0497	0.6965	0.1296	0.3075	0.3013	0.0156	0.6431	0	0.9327	0
CKAP2 /// IGLC1 /// IGLJ2 /// IGLJ2 /// IGLJ3 /// IGLJ3 /// IGLJ3 /// IGLV1-44 /// IGLV2-14 /// IGLV@	red	0.3112	0.0123	-0.3112	0.0123	-0.3629	0.0032	0.0643	0.6135	0.092	0.4698	0.2564	0.0409	0.4981	0	0.9434	0
CKAP2 /// IGLC1 /// IGLV1-40 /// IGLV1-40 /// IGLV1-50 /// IGLV1-50	red	0.3225	0.0094	-0.3225	0.0094	-0.3505	0.0045	0.1138	0.3705	0.054	0.672	0.2628	0.0359	0.4471	0.0002	0.9276	0
CKAP2 /// IGLC1 /// IGLV3-1 /// IGLV3-1 /// IGLV@	red	0.2456	0.0505	-0.2456	0.0505	-0.2366	0.0598	0.1471	0.2462	-0.0604	0.6356	0.2654	0.0341	0.436	0.0003	0.8394	0
IGH /// IGHA1 /// IGHA2	red	0.2409	0.0551	-0.2409	0.0551	-0.2982	0.0167	-0.079	0.5349	0.1168	0.358	0.1935	0.1254	0.2368	0.0595	0.8676	0
IGH /// IGHA1 /// IGHA2 /// IGHD /// IGHG1 /// IGHG2 /// IGHG3 /// IGHM /// IGHV4-31	red	0.2857	0.0221	-0.2857	0.0221	-0.2803	0.0249	0.0301	0.8135	0.0699	0.5833	0.1905	0.1315	0.4332	0.0004	0.9217	0
IGH /// IGHA1 /// IGHA2 /// IGHG1 /// IGHG2 /// IGHG3 /// IGHM /// IGHV4-31 /// LOC102725526	red	0.1679	0.1848	-0.1679	0.1848	-0.2829	0.0235	0.0453	0.722	0.038	0.7655	0.1504	0.2355	0.2353	0.0612	0.8679	0
IGH /// IGHA1 /// IGHD /// IGHG1 /// IGHG3 /// IGHM /// IGHV3-23 /// IGHV4-31	red	0.2309	0.0664	-0.2309	0.0664	-0.2531	0.0436	0.0662	0.6034	0.0658	0.6052	0.1146	0.3673	0.3325	0.0073	0.8655	0
IGHA1 /// IGHD /// IGHG1 /// IGHG3 /// IGHM /// IGHV4-31	red	0.1751	0.1664	-0.1751	0.1664	-0.2975	0.017	0.0909	0.4751	-0.0265	0.8352	0.2196	0.0813	0.2692	0.0315	0.8888	0
IGHG1 /// IGHG2 /// IGHM /// IGHV4-31 /// MIR8071-1 /// MIR8071-2	red	0.2056	0.1031	-0.2056	0.1031	-0.3089	0.013	-0.0924	0.4679	0.2253	0.0734	0.1076	0.3974	0.1461	0.2493	0.7926	0
IGK /// IGKC	red	0.355	0.004	-0.355	0.004	-0.4876	0	-0.1009	0.4275	0.2648	0.0345	0.2615	0.0369	0.5214	0	0.9612	0
IGKC	red	0.3952	0.0012	-0.3952	0.0012	-0.5502	0	-0.0479	0.7068	0.2419	0.0541	0.3585	0.0036	0.6422	0	0.9324	0
IGKC /// IGKV2-28 /// IGKV2-28 /// IGKV2D-28 /// IGKV2D-28	red	0.2475	0.0487	-0.2475	0.0487	-0.4372	0.0003	-0.1318	0.2994	0.2394	0.0568	0.1934	0.1257	0.3569	0.0038	0.874	0
IGKV1-17 /// IGKV1-17	red	0.354	0.0041	-0.354	0.0041	-0.4421	0.0003	0.0003	0.9978	0.1956	0.1214	0.2501	0.0463	0.554	0	0.9668	0
IGKV1-37 /// IGKV1-37 /// IGKV1D-37 /// IGKV1D-37	red	0.3587	0.0036	-0.3587	0.0036	-0.387	0.0016	0.041	0.7474	0.1146	0.3673	0.2775	0.0264	0.5955	0	0.9357	0
IGKV1OR2-108 /// IGKV1OR2-108	red	0.3125	0.0119	-0.3125	0.0119	-0.3845	0.0017	0.0308	0.8094	0.0898	0.4805	0.2687	0.0318	0.4656	0.0001	0.9676	0
IGLC1	red	0.326	0.0086	-0.326	0.0086	-0.4435	0.0002	-0.0392	0.7584	0.2002	0.1127	0.2868	0.0216	0.5572	0	0.9573	0
IGLC1 /// IGLJ3 /// IGLV2-14 /// IGLV@	red	0.3325	0.0073	-0.3325	0.0073	-0.4026	0.001	0.0615	0.6294	0.1215	0.3389	0.2827	0.0236	0.556	0	0.9278	0
IGLC1 /// IGLV3-10 /// IGLV3-10	red	0.1842	0.145	-0.1842	0.145	-0.2832	0.0233	0.0217	0.8651	0.146	0.2496	0.1342	0.2905	0.5022	0	0.8614	0
IGLC1 /// IGLV3-25 /// IGLV3-25	red	0.2073	0.1003	-0.2073	0.1003	-0.3093	0.0129	-0.0698	0.5838	0.1265	0.3191	0.1786	0.1578	0.411	0.0007	0.8967	0
IGLJ3	red	0.2967	0.0173	-0.2967	0.0173	-0.3716	0.0025	-0.0166	0.8965	0.0582	0.6479	0.3187	0.0103	0.5754	0	0.9205	0
IGLJ3 /// IGLV3-19 /// IGLV3-19	red	0.2544	0.0425	-0.2544	0.0425	-0.3315	0.0075	0.026	0.8386	0.0348	0.7851	0.2879	0.0211	0.5252	0	0.8786	0
IGLL3P	red	0.2957	0.0177	-0.2957	0.0177	-0.335	0.0068	0.0254	0.8418	0.0391	0.7589	0.2795	0.0253	0.4913	0	0.9416	0
IGLL5	red	0.3517	0.0044	-0.3517	0.0044	-0.4169	0.0006	0.0177	0.8898	0.1095	0.3892	0.314	0.0115	0.5148	0	0.9459	0
IGLV1-44	red	0.331	0.0075	-0.331	0.0075	-0.3698	0.0026	0.0831	0.5138	0.0902	0.4783	0.2685	0.0319	0.5016	0	0.9585	0
LOC102723479	red	0.1954	0.1217	-0.1954	0.1217	-0.3657	0.003	0.0177	0.8895	0.1297	0.307	0.2288	0.069	0.3645	0.0031	0.8914	0
MZB1	red	0.3064	0.0138	-0.3064	0.0138	-0.3099	0.0127	0.127	0.3172	0.0042	0.9736	0.3003	0.0159	0.3828	0.0018	0.8896	0
TNFRSF17	red	0.2855	0.0222	-0.2855	0.0222	-0.4349	0.0003	-0.0061	0.962	0.3484	0.0048	0.133	0.2949	0.4094	0.0008	0.8638	0
AAAS	turquoise	0.1108	0.3832	-0.1108	0.3832	0.0288	0.8214	0.347	0.005	-0.6975	0	0.5746	0	-0.0016	0.9901	0.0621	0.626
AATF	turquoise	0.0902	0.4783	-0.0902	0.4783	0.3306	0.0076	0.3384	0.0062	-0.8716	0	0.4726	0.0001	-0.0372	0.7701	-0.0943	0.4588
ABCB10	turquoise	-0.1198	0.3456	0.1198	0.3456	-0.2906	0.0198	-0.344	0.0054	0.929	0	-0.4864	0	0.0894	0.4824	0.0673	0.5973
ABCC10	turquoise	-0.0082	0.949	0.0082	0.949	0.088	0.4894	-0.0494	0.6985	-0.5238	0	0.4379	0.0003	0.041	0.7477	-0.0612	0.631
ABCC6 /// ABCC6P1 /// ABCC6P2 /// LOC101930322	turquoise	-0.0957	0.4519	0.0957	0.4519	0.2544	0.0425	-0.1451	0.2525	0.0932	0.4639	-0.2091	0.0973	-0.0905	0.4769	-0.1161	0.3608
ABCD2	turquoise	0.1546	0.2225	-0.1546	0.2225	-0.4663	0.0001	-0.3341	0.007	0.7949	0	-0.145	0.2528	0.2869	0.0215	0.2918	0.0193
ABCE1	turquoise	0.1356	0.2852	-0.1356	0.2852	-0.6627	0	-0.4272	0.0004	0.8825	0	-0.0521	0.6824	0.2743	0.0283	0.1929	0.1267
ABHD13	turquoise	0.06	0.6379	-0.06	0.6379	-0.2935	0.0186	-0.414	0.0007	0.892	0	-0.343	0.0055	0.1679	0.1847	0.0488	0.7018
ABHD15	turquoise	0.0237	0.8526	-0.0237	0.8526	-0.2137	0.09	-0.2776	0.0264	0.4309	0.0004	-0.0299	0.8146	0.126	0.3213	-0.0284	0.8239
ABHD3	turquoise	-0.1494	0.2388	0.1494	0.2388	-0.0109	0.9317	-0.4309	0.0004	0.7821	0	-0.7114	0	-0.1288	0.3105	-0.0574	0.6521
ABHD4	turquoise	-0.0625	0.6237	0.0625	0.6237	0.6419	0	0.4574	0.0001	-0.7836	0	0.0202	0.8743	-0.2226	0.0771	-0.2475	0.0487
ABI3	turquoise	0.0182	0.8862	-0.0182	0.8862	0.0332	0.7947	0.0593	0.6414	-0.548	0	0.5082	0	-0.1062	0.4038	-0.0803	0.5284
ABLIM3	turquoise	-0.2431	0.0529	0.2431	0.0529	0.5202	0	0.3805	0.0019	-0.5813	0	-0.1108	0.3833	-0.2776	0.0264	-0.1709	0.177
AC005224.2	turquoise	0.0622	0.6253	-0.0622	0.6253	-0.5905	0	-0.3869	0.0016	0.6424	0	0.1242	0.3282	0.3213	0.0096	0.2765	0.027
AC006129.2	turquoise	0.2257	0.0729	-0.2257	0.0729	-0.6138	0	-0.3295	0.0079	0.7161	0	0.0676	0.5958	0.2998	0.0161	0.1998	0.1134
AC017002.2	turquoise	-0.2328	0.0641	0.2328	0.0641	0.4184	0.0006	0.1732	0.1711	-0.3577	0.0037	-0.1955	0.1217	-0.4294	0.0004	-0.2394	0.0567
AC092667.2	turquoise	0.3151	0.0112	-0.3151	0.0112	-0.2749	0.0279	-0.2034	0.107	0.2509	0.0455	0.2205	0.0799	0.4234	0.0005	0.0056	0.9648
ACADM	turquoise	0.0738	0.5623	-0.0738	0.5623	-0.4297	0.0004	-0.4188	0.0006	0.8934	0	-0.2521	0.0445	0.2154	0.0873	0.0955	0.453
ACADSB	turquoise	-0.088	0.4893	0.088	0.4893	-0.4085	0.0008	-0.4525	0.0002	0.9317	0	-0.337	0.0065	0.1096	0.3885	0.0119	0.9254
ACADVL	turquoise	-0.1218	0.3379	0.1218	0.3379	0.2801	0.025	0.3116	0.0122	-0.7389	0	0.3779	0.0021	-0.0807	0.5264	-0.1304	0.3043
ACCS	turquoise	-0.0204	0.8728	0.0204	0.8728	-0.0592	0.642	0.1546	0.2227	-0.2815	0.0242	0.2841	0.0229	0.1117	0.3794	0.1219	0.3373
ACD	turquoise	0.0661	0.6039	-0.0661	0.6039	0.0231	0.8562	0.199	0.1148	-0.7257	0	0.6249	0	0.0944	0.4582	-0.0179	0.8883
ACN9	turquoise	0.0455	0.7212	-0.0455	0.7212	-0.0955	0.4529	-0.0898	0.4802	0.6365	0	-0.3648	0.003	0.154	0.2245	0.1386	0.2746
ACOT13	turquoise	-0.0986	0.4381	0.0986	0.4381	0.383	0.0018	0.2075	0.1	-0.3735	0.0024	-0.0177	0.8895	-0.1297	0.307	-0.0154	0.9038
ACRBP	turquoise	-0.115	0.3657	0.115	0.3657	0.3098	0.0127	0.4639	0.0001	-0.7329	0	0.2286	0.0693	-0.1952	0.1221	-0.0817	0.5209
ACRC	turquoise	0.0185	0.8844	-0.0185	0.8844	0.0082	0.949	-0.1527	0.2283	0.3467	0.005	-0.2573	0.0401	-0.1142	0.3687	-0.1089	0.3917
ACTG1P4 /// AMY1A /// AMY1B /// AMY1C /// AMY2A /// AMY2B	turquoise	-0.1834	0.1469	0.1834	0.1469	-0.0177	0.8897	-0.2769	0.0267	0.34	0.006	-0.1525	0.229	-0.0393	0.7581	-0.1183	0.3519
ACTG1P4 /// AMY2B /// RNPC3	turquoise	-0.1427	0.2607	0.1427	0.2607	0.0525	0.6805	-0.4151	0.0006	0.681	0	-0.6456	0	-0.2273	0.0709	-0.1313	0.3011
ACTL6A	turquoise	0.2333	0.0636	-0.2333	0.0636	-0.474	0.0001	-0.3279	0.0082	0.6787	0	-0.054	0.672	0.257	0.0404	0.1696	0.1802
ACVR1C	turquoise	0.1167	0.3583	-0.1167	0.3583	-0.5548	0	-0.3017	0.0154	0.7681	0	-0.0776	0.5422	0.2022	0.1091	0.1423	0.262
ADAM1A /// ADAM1A	turquoise	0.0288	0.8211	-0.0288	0.8211	-0.382	0.0018	-0.3823	0.0018	0.7167	0	-0.1516	0.2317	0.2081	0.0989	0.0764	0.5486
ADAMDEC1	turquoise	-0.2618	0.0366	0.2618	0.0366	-0.1805	0.1536	-0.0893	0.4829	0.4094	0.0008	-0.1357	0.285	0.0906	0.4766	-0.1012	0.4262
ADAP1	turquoise	-0.0767	0.5467	0.0767	0.5467	0.5238	0	0.3548	0.004	-0.8417	0	0.19	0.1326	-0.2369	0.0595	-0.2108	0.0946
ADAT2	turquoise	0.2044	0.1051	-0.2044	0.1051	-0.4796	0.0001	-0.1428	0.2603	0.4065	0.0009	0.2024	0.1087	0.1449	0.2533	0.1323	0.2975
ADCY4	turquoise	-0.2458	0.0502	0.2458	0.0502	0.7387	0	0.4003	0.001	-0.7316	0	-0.1592	0.2089	-0.4624	0.0001	-0.3027	0.015
ADORA2B	turquoise	0.0397	0.7552	-0.0397	0.7552	-0.1867	0.1397	-0.1121	0.378	0.3133	0.0117	-0.0227	0.8587	0.3016	0.0154	0.1739	0.1693
ADRB2	turquoise	0.3229	0.0093	-0.3229	0.0093	-0.4049	0.0009	-0.2932	0.0187	0.3065	0.0138	0.1871	0.1389	0.1022	0.4216	0.2284	0.0695
ADTRP	turquoise	0.0825	0.5169	-0.0825	0.5169	-0.4211	0.0005	-0.0835	0.5118	0.432	0.0004	0.0004	0.9978	0.1636	0.1965	0.0917	0.4713
AEBP2	turquoise	-0.0313	0.8062	0.0313	0.8062	-0.4356	0.0003	-0.4753	0.0001	0.9193	0	-0.3026	0.0151	0.2163	0.0861	0.1623	0.2002
AF001548.5	turquoise	-0.2402	0.0559	0.2402	0.0559	0.2812	0.0244	0.1426	0.2611	-0.391	0.0014	-0.0126	0.9215	-0.348	0.0048	-0.2667	0.0331
AF131215.3 /// C8orf15	turquoise	0.1685	0.1831	-0.1685	0.1831	-0.1657	0.1906	0.1482	0.2424	-0.1075	0.3979	0.2584	0.0392	-0.0126	0.9216	0.0641	0.6146
AF131215.4	turquoise	0.1622	0.2003	-0.1622	0.2003	-0.3248	0.0088	0.1138	0.3707	0.0954	0.4533	0.2665	0.0333	0.1682	0.1839	0.1027	0.4193
AF198444	turquoise	0.122	0.3368	-0.122	0.3368	-0.05	0.695	-0.06	0.6376	0.2298	0.0677	-0.0899	0.4797	0.1335	0.2928	0.0738	0.562
AFAP1	turquoise	-0.1724	0.1731	0.1724	0.1731	-0.15	0.2369	0.0464	0.7155	0.214	0.0896	-0.0396	0.7562	-0.0606	0.6345	-0.1179	0.3536
AFAP1L2	turquoise	-0.0969	0.4461	0.0969	0.4461	-0.2032	0.1072	0.0575	0.6519	0.2267	0.0717	0.0311	0.8071	0.0984	0.439	0.0089	0.9445
AGL	turquoise	0.0644	0.6132	-0.0644	0.6132	-0.3446	0.0053	-0.4844	0.0001	0.9217	0	-0.3303	0.0077	0.2052	0.1039	0.0611	0.6313
AGPAT5	turquoise	0.1082	0.3948	-0.1082	0.3948	-0.4446	0.0002	-0.4074	0.0008	0.9206	0	-0.2461	0.0499	0.2894	0.0204	0.1285	0.3115
AHR	turquoise	0.043	0.7361	-0.043	0.7361	-0.2598	0.0381	-0.4397	0.0003	0.8334	0	-0.4478	0.0002	0.1317	0.2997	0.1501	0.2365
AIDA	turquoise	0.113	0.3738	-0.113	0.3738	-0.4774	0.0001	-0.0088	0.945	0.755	0	-0.1264	0.3197	0.3681	0.0028	0.1794	0.156
AIM2	turquoise	-0.2484	0.0478	0.2484	0.0478	0.5282	0	0.3589	0.0036	-0.3551	0.004	-0.3023	0.0152	-0.3443	0.0053	-0.162	0.2008
AJ606316 /// LOC644135	turquoise	0.235	0.0616	-0.235	0.0616	-0.4684	0.0001	-0.0821	0.5187	0.3782	0.0021	0.2637	0.0352	0.4714	0.0001	0.3511	0.0045
AK022030 /// TROVE2	turquoise	0.0124	0.9228	-0.0124	0.9228	-0.3934	0.0013	-0.4319	0.0004	0.9238	0	-0.3627	0.0032	0.1278	0.3142	0.073	0.5665
AK023627 /// TCTE3	turquoise	-0.0882	0.4882	0.0882	0.4882	-0.395	0.0012	-0.2794	0.0254	0.6065	0	-0.1016	0.4243	0.0075	0.9532	-0.0073	0.9543
AK025288	turquoise	0.0613	0.6304	-0.0613	0.6304	0.4555	0.0002	0.2109	0.0944	-0.5878	0	0.0168	0.895	-0.1933	0.126	-0.2166	0.0856
AK055458	turquoise	-0.0285	0.8231	0.0285	0.8231	0.1684	0.1834	0.0741	0.5605	-0.2046	0.1049	-0.1359	0.2843	-0.3878	0.0015	-0.0311	0.8071
AK055910 /// ZBTB1	turquoise	0.273	0.0291	-0.273	0.0291	-0.4295	0.0004	0.0199	0.8762	0.2201	0.0805	0.2355	0.061	0.1987	0.1155	0.1552	0.2207
AK057978 /// MKLN1	turquoise	-0.0043	0.973	0.0043	0.973	-0.0654	0.6076	0.2469	0.0492	-0.3489	0.0047	0.2646	0.0346	-0.0787	0.5365	0.0518	0.6844
AK096803 /// RP11-395B7.2	turquoise	-0.084	0.5091	0.084	0.5091	0.3455	0.0052	0.1279	0.3139	-0.5371	0	-0.0508	0.69	-0.3476	0.0049	-0.1056	0.4062
AK097119 /// RP11-73M18.6	turquoise	-0.0749	0.5564	0.0749	0.5564	-0.1951	0.1224	-0.3113	0.0123	0.376	0.0022	-0.017	0.8942	0.0206	0.8719	-0.2178	0.0839
AK097453	turquoise	-0.0578	0.6503	0.0578	0.6503	0.5783	0	0.1872	0.1386	-0.698	0	0.0164	0.8975	-0.3146	0.0113	-0.2431	0.0529
AK128734 /// JAK1	turquoise	0.055	0.6657	-0.055	0.6657	0.2212	0.0791	0.2193	0.0817	-0.4935	0	0.1522	0.2298	-0.2023	0.1088	-0.1528	0.228
AK6	turquoise	0.0898	0.4805	-0.0898	0.4805	-0.4873	0	-0.4357	0.0003	0.8266	0	-0.1213	0.3397	0.3047	0.0144	0.2567	0.0406
AKAP12	turquoise	0.0573	0.6529	-0.0573	0.6529	0.0936	0.4619	-0.1006	0.4288	0.1832	0.1473	-0.2576	0.0399	-0.1378	0.2775	-0.0231	0.856
AKR1C3	turquoise	0.2365	0.0599	-0.2365	0.0599	-0.1834	0.1468	0.0034	0.9789	0.2643	0.0348	0.017	0.894	0.2534	0.0434	0.1912	0.1303
AL928768.3 /// Ig alpha 1-[alpha]2m /// IGH	turquoise	0.2821	0.0239	-0.2821	0.0239	-0.1618	0.2015	0.2086	0.0981	-0.2561	0.0411	0.354	0.0041	0.4148	0.0007	0.6129	0
ALCAM	turquoise	-0.0665	0.6016	0.0665	0.6016	-0.2484	0.0478	-0.4812	0.0001	0.8085	0	-0.3945	0.0013	0.0826	0.5163	0.0725	0.5694
ALDH1A1	turquoise	-0.1932	0.1262	0.1932	0.1262	0.1539	0.2247	0.0377	0.7674	-0.0712	0.5763	-0.1554	0.2201	-0.2639	0.0351	-0.2537	0.0431
ALDH8A1	turquoise	0.1276	0.3151	-0.1276	0.3151	-0.0663	0.6026	-0.0833	0.513	0.204	0.106	0.0144	0.91	0.2259	0.0727	0.0496	0.6969
ALDOA	turquoise	-0.1595	0.2081	0.1595	0.2081	0.4531	0.0002	0.1801	0.1543	-0.6625	0	0.1076	0.3976	-0.2328	0.0641	-0.2218	0.0782
ALG10 /// ALG10B	turquoise	0.0926	0.4668	-0.0926	0.4668	-0.5035	0	-0.4345	0.0003	0.9412	0	-0.2053	0.1036	0.2089	0.0975	0.1388	0.2741
ALG14	turquoise	0.2045	0.105	-0.2045	0.105	-0.3775	0.0021	-0.1283	0.3122	0.3902	0.0014	0.2091	0.0972	0.3491	0.0047	0.376	0.0022
ALMS1-IT1	turquoise	0.106	0.4043	-0.106	0.4043	-0.2719	0.0297	-0.3897	0.0015	0.6759	0	-0.2509	0.0455	0.2061	0.1023	0.0902	0.4785
ALOX12	turquoise	-0.1989	0.1151	0.1989	0.1151	0.3007	0.0158	0.3845	0.0017	-0.5369	0	0.0743	0.5596	-0.1445	0.2546	-0.016	0.9001
ALOX15	turquoise	-0.2597	0.0382	0.2597	0.0382	0.3183	0.0104	0.0719	0.5722	-0.3055	0.0141	-0.1218	0.3376	-0.3596	0.0035	-0.3248	0.0088
AMDHD1	turquoise	0.034	0.7899	-0.034	0.7899	-0.3068	0.0137	-0.247	0.0491	0.262	0.0365	0.1981	0.1165	0.1884	0.136	0.0481	0.7061
AMIGO2	turquoise	-0.0022	0.9864	0.0022	0.9864	-0.492	0	-0.3486	0.0048	0.8421	0	-0.1539	0.2246	0.2967	0.0173	0.2348	0.0618
AMN1	turquoise	-0.1458	0.2504	0.1458	0.2504	0.0956	0.4524	-0.2854	0.0223	0.6964	0	-0.6665	0	-0.0239	0.8513	0.0606	0.6341
AMPD2	turquoise	0.0323	0.8	-0.0323	0.8	0.48	0.0001	-0.0558	0.6617	-0.4306	0.0004	-0.0048	0.9701	-0.0916	0.4714	-0.1967	0.1192
ANAPC10	turquoise	-0.005	0.969	0.005	0.969	-0.4383	0.0003	-0.3357	0.0067	0.7585	0	-0.1038	0.4142	0.1236	0.3305	0.0582	0.6477
ANG	turquoise	-0.1723	0.1735	0.1723	0.1735	0.273	0.0291	0.1166	0.3588	-0.197	0.1187	-0.1078	0.3964	-0.1455	0.2514	-0.0374	0.7691
ANKHD1	turquoise	0.1219	0.3374	-0.1219	0.3374	0.1866	0.1398	0.3546	0.004	-0.6183	0	0.2435	0.0525	-0.1144	0.3682	-0.0074	0.9538
ANKRA2	turquoise	0.0153	0.9044	-0.0153	0.9044	-0.2031	0.1075	-0.3685	0.0027	0.8633	0	-0.4724	0.0001	0.1231	0.3324	0.0598	0.639
ANKRD10-IT1	turquoise	0.0297	0.816	-0.0297	0.816	-0.0483	0.7046	0.2497	0.0466	-0.1715	0.1754	0.0088	0.945	-0.0609	0.6325	0.0976	0.443
ANKRD12	turquoise	-0.1269	0.3175	0.1269	0.3175	-0.1788	0.1576	-0.5092	0	0.8853	0	-0.5292	0	0.0434	0.7334	-0.0222	0.862
ANKRD13C	turquoise	-0.014	0.9125	0.014	0.9125	-0.4783	0.0001	-0.3771	0.0021	0.9418	0	-0.2432	0.0528	0.2127	0.0915	0.1393	0.2724
ANKRD20A1 /// ANKRD20A11P /// ANKRD20A2 /// ANKRD20A3 /// ANKRD20A4 /// ANKRD20A5P /// ANKRD20A9P /// LOC102723891 /// LOC102725051	turquoise	0.1943	0.1239	-0.1943	0.1239	-0.0943	0.4587	0.1796	0.1557	-0.295	0.0179	0.3458	0.0051	0.0106	0.9338	-0.0796	0.532
ANKRD20A11P	turquoise	0.1511	0.2332	-0.1511	0.2332	0.0898	0.4803	0.2692	0.0315	-0.4896	0	0.2467	0.0494	-0.1246	0.3267	-0.0939	0.4603
ANKRD20A5P /// ANKRD20A5P	turquoise	0.1386	0.2747	-0.1386	0.2747	-0.385	0.0017	-0.2588	0.039	0.4499	0.0002	0.0308	0.809	0.0584	0.6466	0.1572	0.2148
ANKRD36C	turquoise	-0.0909	0.4749	0.0909	0.4749	-0.2434	0.0526	-0.0629	0.6213	0.1006	0.4288	0.1822	0.1496	0.0847	0.506	-0.1195	0.3468
ANKRD44-IT1	turquoise	0.0847	0.5055	-0.0847	0.5055	0.0184	0.8854	-0.0916	0.4717	0.1082	0.3949	-0.1079	0.3962	-0.0107	0.9331	-0.0162	0.8986
ANKRD46	turquoise	0.1121	0.3777	-0.1121	0.3777	-0.4292	0.0004	-0.4574	0.0001	0.9098	0	-0.3259	0.0086	0.1496	0.2382	0.1213	0.3395
ANKRD49	turquoise	0.0722	0.5707	-0.0722	0.5707	-0.4607	0.0001	-0.4697	0.0001	0.8956	0	-0.2494	0.0469	0.1905	0.1317	0.1518	0.231
ANKRD55	turquoise	-0.0978	0.4419	0.0978	0.4419	-0.0582	0.6477	-0.0563	0.6586	0.0812	0.5237	-0.0399	0.754	-0.0638	0.6166	0.0333	0.7939
ANO5	turquoise	-0.1214	0.3393	0.1214	0.3393	0.0615	0.6291	-0.1676	0.1855	0.2762	0.0272	-0.2843	0.0228	-0.2634	0.0355	-0.1754	0.1656
ANP32A-IT1	turquoise	-0.0958	0.4513	0.0958	0.4513	0.3759	0.0022	0.0911	0.4739	-0.3019	0.0153	-0.2342	0.0625	-0.2668	0.0331	-0.0611	0.6317
ANP32E	turquoise	0.0703	0.5809	-0.0703	0.5809	-0.4218	0.0005	-0.3842	0.0017	0.9296	0	-0.3575	0.0037	0.1232	0.3323	0.1394	0.2718
AP001171.1	turquoise	0.0276	0.8286	-0.0276	0.8286	0.2232	0.0762	0.3439	0.0054	-0.1916	0.1293	-0.0649	0.6104	0.0178	0.889	0.0777	0.5414
AP001189.4	turquoise	-0.1003	0.4302	0.1003	0.4302	0.2382	0.0581	0.3618	0.0033	-0.588	0	0.2206	0.0798	-0.0656	0.6068	-0.0648	0.6108
AP2M1	turquoise	0.0527	0.6793	-0.0527	0.6793	0.1814	0.1513	0.7097	0	-0.8076	0	0.4758	0.0001	0.0289	0.8207	-0.0042	0.9734
AP5B1	turquoise	-0.0838	0.5103	0.0838	0.5103	0.4152	0.0006	0.5435	0	-0.5912	0	-0.0714	0.575	-0.3318	0.0074	-0.1387	0.2743
AP5S1	turquoise	-0.0901	0.4789	0.0901	0.4789	0.3062	0.0139	0.4872	0	-0.732	0	0.3095	0.0128	-0.2155	0.0872	-0.1514	0.2323
APEH	turquoise	0.0104	0.9349	-0.0104	0.9349	0.1313	0.301	0.0282	0.8252	-0.4892	0	0.4001	0.0011	0.1601	0.2064	-0.0004	0.9976
APOBEC3B	turquoise	0.3116	0.0122	-0.3116	0.0122	-0.1921	0.1284	-0.077	0.5452	0.0947	0.4565	0.0785	0.5375	0.1336	0.2927	0.1831	0.1476
APOBEC3C	turquoise	-0.0366	0.7739	0.0366	0.7739	0.184	0.1456	0.5972	0	-0.6857	0	0.3204	0.0098	-0.1894	0.1339	-0.046	0.7183
APOL6	turquoise	-0.0859	0.4996	0.0859	0.4996	0.0872	0.4931	0.2778	0.0262	-0.1385	0.2752	-0.0936	0.4617	-0.3521	0.0043	-0.1331	0.2945
APOLD1	turquoise	0.1407	0.2676	-0.1407	0.2676	-0.249	0.0472	-0.0388	0.761	0.4555	0.0002	-0.1076	0.3976	0.1115	0.3803	0.1235	0.331
ARFIP2	turquoise	0.2255	0.0732	-0.2255	0.0732	-0.0412	0.7463	0.2181	0.0833	-0.5952	0	0.6932	0	0.1436	0.2577	-0.008	0.9498
ARHGAP12	turquoise	-0.0207	0.8712	0.0207	0.8712	-0.3268	0.0084	-0.4692	0.0001	0.938	0	-0.4306	0.0004	0.1359	0.2843	0.1128	0.375
ARHGEF1	turquoise	-0.1266	0.3187	0.1266	0.3187	0.3161	0.0109	0.2809	0.0245	-0.5307	0	-0.0734	0.5642	-0.2725	0.0294	-0.1205	0.3428
ARID2	turquoise	0.2217	0.0783	-0.2217	0.0783	-0.3094	0.0129	0.1159	0.3617	0.1553	0.2203	0.1041	0.413	0.0984	0.4391	0.1699	0.1794
ARID4A	turquoise	-0.1251	0.3245	0.1251	0.3245	-0.0865	0.4966	-0.4444	0.0002	0.8808	0	-0.6701	0	-0.0708	0.5783	-0.0282	0.8251
ARID5A	turquoise	-0.2117	0.0931	0.2117	0.0931	0.5557	0	0.254	0.0428	-0.7839	0	0.1256	0.3225	-0.2561	0.0411	-0.2156	0.0871
ARL13B	turquoise	0.0375	0.7689	-0.0375	0.7689	-0.3533	0.0042	-0.4522	0.0002	0.8619	0	-0.3095	0.0128	0.1885	0.1358	0.1788	0.1574
ARL14EP	turquoise	0.2281	0.0699	-0.2281	0.0699	-0.5511	0	-0.3442	0.0054	0.8126	0	-0.1102	0.3862	0.3389	0.0062	0.2461	0.05
ARL16	turquoise	0.1351	0.2871	-0.1351	0.2871	0.03	0.8139	0.2407	0.0554	-0.3968	0.0012	0.2931	0.0188	-0.0324	0.7991	0.0496	0.6969
ARL17A /// ARL17B	turquoise	0.0811	0.5241	-0.0811	0.5241	-0.2339	0.0629	0.2528	0.0439	0.0508	0.69	0.1376	0.2781	0.2561	0.0411	0.1146	0.3673
ARL5A /// LOC101929356	turquoise	0.1127	0.3754	-0.1127	0.3754	-0.3001	0.016	-0.397	0.0012	0.9169	0	-0.3861	0.0016	0.1099	0.3872	0.028	0.8265
ARL5B	turquoise	-0.0271	0.8319	0.0271	0.8319	-0.2359	0.0605	-0.3856	0.0017	0.8691	0	-0.4509	0.0002	-0.0268	0.8334	-0.0607	0.6337
ARMC2	turquoise	-0.2269	0.0714	0.2269	0.0714	0.1353	0.2863	-0.3086	0.0131	0.3526	0.0043	-0.3534	0.0042	-0.0911	0.474	-0.0621	0.6259
ARMCX1	turquoise	-0.1981	0.1167	0.1981	0.1167	-0.1077	0.3972	-0.275	0.0279	0.6864	0	-0.4097	0.0008	-0.0386	0.7618	-0.0453	0.7223
ARMCX2	turquoise	-0.0757	0.5521	0.0757	0.5521	-0.4456	0.0002	-0.2215	0.0785	0.5018	0	0.1228	0.3338	0.3145	0.0114	0.154	0.2244
ARMCX5-GPRASP2 /// GPRASP2	turquoise	0.0258	0.8397	-0.0258	0.8397	-0.359	0.0036	-0.1503	0.236	0.486	0	-0.0413	0.7461	0.1185	0.351	0.0091	0.9431
ARRB2	turquoise	-0.1253	0.3238	0.1253	0.3238	0.7035	0	0.5856	0	-0.7501	0	-0.1093	0.3897	-0.2843	0.0228	-0.2925	0.019
ARRDC3	turquoise	0.0789	0.5356	-0.0789	0.5356	-0.0775	0.5429	-0.3633	0.0032	0.7831	0	-0.5727	0	-0.0723	0.5704	-0.0612	0.6309
ARRDC4	turquoise	-0.2572	0.0402	0.2572	0.0402	0.253	0.0437	-0.2091	0.0972	0.4076	0.0008	-0.5832	0	-0.1798	0.1552	-0.2167	0.0855
AS3MT	turquoise	-0.1116	0.3799	0.1116	0.3799	-0.1931	0.1263	-0.0355	0.7807	0.2438	0.0522	-0.0511	0.6884	-0.1038	0.4146	-0.0797	0.5311
ASAP1-IT1	turquoise	-0.0713	0.5757	0.0713	0.5757	0.6967	0	0.3407	0.0059	-0.7316	0	-0.1261	0.3208	-0.3459	0.0051	-0.3077	0.0134
ASAP1-IT2	turquoise	-0.2201	0.0806	0.2201	0.0806	0.7052	0	0.4251	0.0005	-0.7308	0	-0.1668	0.1876	-0.3164	0.0108	-0.2176	0.0841
ASAP2	turquoise	-0.1512	0.2332	0.1512	0.2332	-0.0508	0.6901	-0.2122	0.0923	0.4943	0	-0.4173	0.0006	-0.0632	0.6198	-0.0264	0.8357
ASGR2	turquoise	-0.4732	0.0001	0.4732	0.0001	0.4883	0	0.0387	0.7614	-0.3714	0.0025	-0.1675	0.1857	-0.2421	0.0539	-0.2137	0.0899
ASL	turquoise	-0.1983	0.1162	0.1983	0.1162	0.4476	0.0002	0.2048	0.1045	-0.7097	0	0.2576	0.0399	-0.268	0.0323	-0.3228	0.0093
ASMTL	turquoise	0.0352	0.7823	-0.0352	0.7823	0.1016	0.4243	0.1283	0.3124	-0.6499	0	0.5159	0	0.051	0.6889	0.0064	0.9602
ATAD1	turquoise	0.0209	0.8696	-0.0209	0.8696	-0.463	0.0001	-0.4474	0.0002	0.9626	0	-0.3143	0.0114	0.1922	0.1281	0.123	0.3329
ATAD5	turquoise	0.0249	0.8452	-0.0249	0.8452	-0.4467	0.0002	-0.073	0.5667	0.3252	0.0087	0.1837	0.1461	0.2829	0.0235	0.1719	0.1743
ATF1	turquoise	-0.0011	0.9931	0.0011	0.9931	-0.438	0.0003	-0.5146	0	0.9003	0	-0.3058	0.014	0.1321	0.2979	0.0723	0.5702
ATG4A	turquoise	-0.0083	0.9482	0.0083	0.9482	-0.248	0.0482	-0.368	0.0028	0.676	0	-0.2329	0.064	0.0252	0.8434	0.0063	0.9608
ATG4C	turquoise	0.0668	0.5999	-0.0668	0.5999	-0.3607	0.0034	-0.4155	0.0006	0.8954	0	-0.2983	0.0167	0.2705	0.0307	0.1062	0.4034
ATG5	turquoise	0.0532	0.6766	-0.0532	0.6766	-0.3312	0.0075	-0.3847	0.0017	0.9043	0	-0.3424	0.0056	0.1765	0.1629	0.1398	0.2706
ATG9A	turquoise	-0.2017	0.11	0.2017	0.11	0.5833	0	0.6215	0	-0.8033	0	0.0805	0.5273	-0.2459	0.0501	-0.194	0.1245
ATHL1	turquoise	0.0441	0.7293	-0.0441	0.7293	0.2512	0.0452	0.1129	0.3744	-0.3651	0.003	0.0936	0.4622	-0.106	0.4045	-0.0753	0.5545
ATL1	turquoise	-0.1057	0.4058	0.1057	0.4058	-0.146	0.2496	-0.1362	0.2832	0.2975	0.017	-0.0108	0.9323	0.2336	0.0632	0.1106	0.3843
ATOX1	turquoise	0.0902	0.4783	-0.0902	0.4783	0.2914	0.0195	0.269	0.0316	-0.7524	0	0.3363	0.0066	-0.1404	0.2686	0.006	0.9622
ATP10D	turquoise	0.0167	0.8961	-0.0167	0.8961	-0.3115	0.0122	-0.5254	0	0.7876	0	-0.3347	0.0069	0.0848	0.5055	0.0166	0.8967
ATP13A1	turquoise	0.0414	0.7454	-0.0414	0.7454	0.1493	0.2389	0.311	0.0124	-0.7911	0	0.6008	0	0.1225	0.3349	0.0239	0.8511
ATP13A3	turquoise	-0.1443	0.2553	0.1443	0.2553	-0.0767	0.5468	-0.2992	0.0163	0.736	0	-0.6105	0	-0.1469	0.2468	0.0167	0.8958
ATP1B1	turquoise	0.2096	0.0965	-0.2096	0.0965	-0.3176	0.0106	-0.2358	0.0607	0.3441	0.0054	0.0632	0.6196	0.1348	0.2883	0.0265	0.8356
ATP6AP1	turquoise	-0.3322	0.0073	0.3322	0.0073	0.6792	0	0.0549	0.6667	-0.7001	0	-0.061	0.6318	-0.3562	0.0039	-0.369	0.0027
ATP6V0D1	turquoise	-0.1698	0.1799	0.1698	0.1799	0.6666	0	0.2876	0.0212	-0.7919	0	-0.0078	0.9515	-0.3601	0.0035	-0.2217	0.0783
ATP8A1	turquoise	-0.0345	0.7868	0.0345	0.7868	-0.3429	0.0055	-0.4401	0.0003	0.7836	0	-0.3034	0.0148	-0.0244	0.8479	0.0443	0.7282
ATP8B1	turquoise	0.2875	0.0213	-0.2875	0.0213	-0.2711	0.0303	-0.148	0.2432	0.1426	0.261	0.2105	0.095	0.3826	0.0018	0.1935	0.1256
ATP8B4	turquoise	-0.4218	0.0005	0.4218	0.0005	0.0922	0.4685	-0.2341	0.0626	0.5958	0	-0.5604	0	-0.0668	0.5997	-0.0428	0.7368
AUH	turquoise	-0.0982	0.4403	0.0982	0.4403	-0.1176	0.3545	-0.4649	0.0001	0.6653	0	-0.327	0.0084	0.0462	0.7168	0.1371	0.2801
AV4S1 /// TRAV26-2 /// TRAV26-2	turquoise	0.1859	0.1414	-0.1859	0.1414	-0.2069	0.1009	0.1854	0.1424	-0.1665	0.1886	0.2349	0.0617	0.1908	0.1311	0.174	0.1691
AVPI1	turquoise	0.0121	0.9244	-0.0121	0.9244	0.164	0.1952	-0.0646	0.612	-0.194	0.1245	0.1025	0.4201	0.099	0.4362	0.0038	0.9761
AX746823	turquoise	0.0753	0.5545	-0.0753	0.5545	-0.1192	0.348	0.2259	0.0727	-0.2387	0.0575	0.296	0.0175	-0.042	0.7417	-0.005	0.9687
AX747132 /// RP11-458D21.1 /// RP4-791M13.3	turquoise	0.0536	0.674	-0.0536	0.674	-0.4731	0.0001	-0.4009	0.001	0.685	0	-0.135	0.2876	0.1211	0.3406	0.0711	0.5766
AX747507	turquoise	-0.0965	0.4483	0.0965	0.4483	-0.1532	0.2267	-0.2145	0.0888	0.4463	0.0002	-0.3129	0.0118	-0.1528	0.228	0.024	0.8504
AX747652	turquoise	0.0645	0.6125	-0.0645	0.6125	-0.3232	0.0092	-0.1514	0.2323	0.1664	0.1888	0.1788	0.1575	0.2365	0.0599	0.0851	0.5036
AX747730	turquoise	0.1497	0.2376	-0.1497	0.2376	-0.5164	0	-0.1988	0.1154	0.4778	0.0001	0.0878	0.49	0.167	0.1871	0.1309	0.3024
AX747826	turquoise	0.1682	0.1841	-0.1682	0.1841	-0.2139	0.0896	0.3204	0.0099	-0.2953	0.0178	0.4359	0.0003	0.1586	0.2107	0.0595	0.6406
AX748267	turquoise	-0.1693	0.1811	0.1693	0.1811	0.5469	0	0.5051	0	-0.76	0	0.0066	0.9584	-0.3541	0.0041	-0.2852	0.0224
AX748417 /// CAMK1	turquoise	0.1646	0.1936	-0.1646	0.1936	-0.272	0.0297	0.2553	0.0417	-0.4211	0.0005	0.53	0	0.1833	0.1471	0.1249	0.3253
AY940074	turquoise	0.0376	0.7682	-0.0376	0.7682	-0.0389	0.7603	0.1087	0.3925	-0.1311	0.3017	-0.0188	0.8828	-0.137	0.2805	-0.0234	0.8544
B3GALT2	turquoise	0.1476	0.2444	-0.1476	0.2444	-0.328	0.0082	-0.4222	0.0005	0.7627	0	-0.2325	0.0645	0.2316	0.0656	0.1244	0.3273
B3GAT1	turquoise	0.1132	0.3733	-0.1132	0.3733	0.0481	0.7056	0.1677	0.1853	-0.2766	0.0269	0.1497	0.2376	-0.1703	0.1786	-0.0739	0.5617
BACH1 /// GRIK1-AS2 /// LINC00189	turquoise	0.053	0.6777	-0.053	0.6777	-0.1433	0.2586	-0.0002	0.9985	0.4499	0.0002	-0.2512	0.0453	0.0369	0.7721	0.1011	0.4265
BACH2	turquoise	0.2644	0.0348	-0.2644	0.0348	-0.7413	0	-0.1825	0.149	0.5528	0	0.2408	0.0553	0.6229	0	0.4886	0
BAG3	turquoise	-0.0353	0.7816	0.0353	0.7816	-0.463	0.0001	-0.2246	0.0743	0.3953	0.0012	0.161	0.2037	0.3243	0.0089	0.115	0.3654
BAGE2 /// BAGE4	turquoise	-0.0098	0.9389	0.0098	0.9389	0.1172	0.3565	0.0149	0.907	-0.0099	0.9378	-0.1478	0.244	-0.1739	0.1694	-0.0709	0.5777
BATF2	turquoise	-0.2678	0.0324	0.2678	0.0324	0.4075	0.0008	0.4653	0.0001	-0.4436	0.0002	-0.1607	0.2045	-0.4988	0	-0.2398	0.0564
BAZ2B	turquoise	-0.2387	0.0575	0.2387	0.0575	0.1085	0.3935	-0.4117	0.0007	0.742	0	-0.7443	0	-0.22	0.0807	-0.1546	0.2226
BBS10	turquoise	0.0235	0.8538	-0.0235	0.8538	-0.3121	0.0121	-0.385	0.0017	0.9244	0	-0.4632	0.0001	0.1288	0.3103	0.0737	0.5629
BBS12	turquoise	0.0938	0.461	-0.0938	0.461	0.0251	0.8438	-0.1002	0.431	0.315	0.0112	-0.1815	0.1512	0.0302	0.8128	-0.0086	0.9462
BC012193	turquoise	0.1695	0.1804	-0.1695	0.1804	-0.5445	0	-0.1213	0.3396	0.337	0.0065	0.2414	0.0547	0.2736	0.0287	0.295	0.018
BC017398 /// CTD-2314B22.3 /// DQ786293 /// DUXAP10 /// LL22NC03-N64E9.1	turquoise	0.1019	0.4231	-0.1019	0.4231	-0.1453	0.252	-0.07	0.5823	0.3068	0.0137	-0.0941	0.4595	0.1407	0.2674	0.05	0.695
BC022892	turquoise	-0.0936	0.4617	0.0936	0.4617	-0.0553	0.6643	-0.1711	0.1764	0.451	0.0002	-0.3598	0.0035	-0.0749	0.5563	0.0329	0.7964
BC032026 /// RP11-526I2.1	turquoise	-0.0542	0.6704	0.0542	0.6704	-0.0861	0.4986	-0.4496	0.0002	0.381	0.0019	-0.223	0.0765	0.0077	0.9519	-0.0659	0.605
BC034319 /// RP11-11N9.4	turquoise	-0.026	0.8381	0.026	0.8381	-0.1241	0.3286	-0.2749	0.0279	0.4921	0	-0.1187	0.3501	0.0668	0.6002	0.0452	0.723
BC042022 /// LOC100506331	turquoise	-0.0063	0.9605	0.0063	0.9605	-0.2949	0.018	0.0756	0.5527	0.3037	0.0147	-0.0013	0.992	0.0744	0.559	0.2033	0.1072
BC042372 /// RP11-45P15.4	turquoise	-0.1069	0.4006	0.1069	0.4006	-0.1058	0.4054	-0.1625	0.1996	0.2734	0.0288	-0.0415	0.7446	-0.1149	0.3659	-0.2123	0.0922
BC042374	turquoise	-0.1575	0.2138	0.1575	0.2138	0.1254	0.3235	-0.3588	0.0036	0.4919	0	-0.4769	0.0001	-0.0617	0.6279	-0.1679	0.1847
BC042590	turquoise	-0.076	0.5508	0.076	0.5508	0.3954	0.0012	-0.0983	0.4394	-0.3267	0.0084	-0.1873	0.1383	-0.4576	0.0001	-0.2425	0.0535
BC044596	turquoise	-0.0461	0.7175	0.0461	0.7175	-0.0842	0.5085	-0.0742	0.5602	0.1042	0.4126	-0.0551	0.6652	-0.09	0.4793	0.1121	0.3777
BC045560	turquoise	0.0598	0.6389	-0.0598	0.6389	-0.1673	0.1863	-0.1063	0.4032	0.1061	0.4042	0.1432	0.2591	0.1539	0.2245	-0.0425	0.7386
BC045789	turquoise	0.0592	0.6424	-0.0592	0.6424	-0.0043	0.973	0.277	0.0267	-0.1507	0.2345	0.0919	0.4703	-0.0676	0.5956	0.0685	0.5909
BC047364	turquoise	0.0715	0.5747	-0.0715	0.5747	-0.2856	0.0222	-0.1014	0.4251	0.2647	0.0345	0.086	0.4992	0.1065	0.4024	0.1376	0.2783
BC048103 /// CSGALNACT1	turquoise	0.0018	0.9888	-0.0018	0.9888	0.235	0.0615	0.3669	0.0029	-0.2593	0.0386	-0.0625	0.6234	-0.1468	0.247	-0.0929	0.4653
BC048141	turquoise	0.0879	0.4899	-0.0879	0.4899	-0.0417	0.7433	-0.045	0.7238	0.2269	0.0714	-0.1879	0.1371	0.0086	0.9461	-0.0269	0.833
BC052775 /// FNTB	turquoise	0.0982	0.4402	-0.0982	0.4402	0.0231	0.8565	0.3881	0.0015	-0.3341	0.007	0.2079	0.0993	-0.0344	0.7873	0.0806	0.5266
BC065766 /// MALSU1	turquoise	-0.0791	0.5343	0.0791	0.5343	-0.0048	0.9702	0.0426	0.7383	-0.0596	0.64	0.1479	0.2434	-0.1069	0.4004	-0.2445	0.0516
BC069739	turquoise	0.0103	0.9358	-0.0103	0.9358	-0.3844	0.0017	-0.3512	0.0044	0.8173	0	-0.2962	0.0175	0.0907	0.4759	0.0657	0.6061
BC069776	turquoise	-0.1478	0.2437	0.1478	0.2437	-0.2518	0.0447	-0.4591	0.0001	0.8783	0	-0.479	0.0001	0.0259	0.8391	-0.0039	0.9759
BCAT1	turquoise	-0.042	0.7417	0.042	0.7417	0.0303	0.8124	-0.1584	0.2112	0.4168	0.0006	-0.2354	0.0611	0.0302	0.8124	-0.0216	0.8654
BCKDK	turquoise	-0.2595	0.0384	0.2595	0.0384	0.7021	0	0.3119	0.0121	-0.7674	0	-0.0249	0.845	-0.3019	0.0153	-0.2256	0.073
BCL2L2 /// BCL2L2-PABPN1 /// PABPN1	turquoise	0.2223	0.0775	-0.2223	0.0775	-0.0128	0.9197	0.2595	0.0384	-0.6647	0	0.6786	0	0.1185	0.351	0.0569	0.6554
BCORP1	turquoise	-0.0582	0.6478	0.0582	0.6478	-0.2396	0.0565	-0.2135	0.0902	0.4483	0.0002	-0.0761	0.5499	-0.0436	0.7321	-0.0545	0.6691
BEGAIN	turquoise	-0.0449	0.7243	0.0449	0.7243	0.1329	0.295	0.1798	0.1551	-0.1155	0.3632	-0.0825	0.517	0.0339	0.7904	0.0893	0.4829
BEND2	turquoise	-0.1598	0.2071	0.1598	0.2071	0.186	0.1411	0.0925	0.4671	0.0538	0.6728	-0.2666	0.0332	-0.1355	0.2856	-0.0664	0.6021
BET1	turquoise	-0.0071	0.9554	0.0071	0.9554	-0.3307	0.0076	-0.3187	0.0103	0.8458	0	-0.4116	0.0007	0.0655	0.6071	0.1823	0.1493
BEX2	turquoise	0.1984	0.1161	-0.1984	0.1161	-0.5785	0	-0.1015	0.4247	0.3461	0.0051	0.3331	0.0072	0.4604	0.0001	0.3481	0.0048
BIK	turquoise	-0.1995	0.114	0.1995	0.114	0.5199	0	0.2098	0.0961	-0.4319	0.0004	-0.2597	0.0382	-0.4066	0.0009	-0.077	0.5451
BIN3-IT1	turquoise	-0.1639	0.1957	0.1639	0.1957	0.5488	0	0.1425	0.2613	-0.6101	0	-0.0793	0.5332	-0.2225	0.0772	-0.1203	0.3437
BIRC2	turquoise	-0.0939	0.4604	0.0939	0.4604	-0.1802	0.1541	-0.2533	0.0435	0.8407	0	-0.5326	0	-0.0232	0.8555	0.0191	0.8809
BIRC5 /// EPR-1	turquoise	0.1067	0.4015	-0.1067	0.4015	-0.1721	0.1738	0.2524	0.0442	0.12	0.345	0.0133	0.9169	0.0148	0.9078	0.4493	0.0002
BIRC7	turquoise	-0.1001	0.4312	0.1001	0.4312	0.3558	0.0039	0.1518	0.2311	-0.557	0	-0.0471	0.7118	-0.296	0.0176	-0.1003	0.4304
BLOC1S1	turquoise	0.0764	0.5483	-0.0764	0.5483	0.2135	0.0903	0.5585	0	-0.5645	0	0.2724	0.0295	-0.0059	0.9634	-0.0242	0.8495
BLOC1S4	turquoise	0.0567	0.6565	-0.0567	0.6565	-0.3026	0.0151	-0.212	0.0927	0.3621	0.0033	0.1253	0.324	0.3263	0.0085	0.0459	0.7185
BLOC1S5-TXNDC5 /// TXNDC5	turquoise	0.1913	0.1299	-0.1913	0.1299	-0.3698	0.0026	-0.1776	0.1603	0.4046	0.0009	0.0343	0.7881	0.3439	0.0054	0.8433	0
BMI1 /// COMMD3-BMI1	turquoise	0.1407	0.2675	-0.1407	0.2675	-0.5424	0	-0.4929	0	0.9312	0	-0.1856	0.142	0.2912	0.0196	0.1333	0.2937
BMS1P20 /// LOC101929959	turquoise	0.1485	0.2415	-0.1485	0.2415	-0.3336	0.0071	-0.4447	0.0002	0.5654	0	-0.05	0.6949	0.0894	0.4825	0.0683	0.592
BMS1P6	turquoise	-0.0237	0.8526	0.0237	0.8526	-0.2539	0.0429	-0.2551	0.0419	0.2383	0.0579	0.054	0.6716	0.0558	0.6615	0.0138	0.914
BNIP2	turquoise	-0.0322	0.8003	0.0322	0.8003	-0.1207	0.342	-0.4768	0.0001	0.9061	0	-0.5963	0	0.0441	0.7293	0.0119	0.9254
BNIP3L	turquoise	-0.0926	0.4666	0.0926	0.4666	-0.0485	0.7037	0.4493	0.0002	0.4522	0.0002	-0.4088	0.0008	0.0648	0.6111	0.0541	0.6711
BOLA2 /// LOC101060386 /// LOC101060596 /// LOC101060604 /// LOC102723773 /// LOC613037 /// NPIPA5 /// NPIPB4 /// NPIPB5 /// SLC7A5P1 /// SMG1 /// SMG1P1 /// SMG1P2 /// SMG1P3 /// SMG1P5 /// SMG1P7	turquoise	0.0333	0.7939	-0.0333	0.7939	0.0355	0.7808	0.0871	0.494	-0.1991	0.1148	0.0793	0.5334	-0.0922	0.4686	-0.111	0.3823
BOLA2 /// SMG1P2 /// SMG1P5	turquoise	0.2972	0.0171	-0.2972	0.0171	-0.4077	0.0008	-0.3252	0.0087	0.6796	0	-0.0436	0.7322	0.2302	0.0673	0.2001	0.113
BRCA2	turquoise	0.2672	0.0328	-0.2672	0.0328	-0.2926	0.019	-0.31	0.0127	0.2438	0.0522	0.2155	0.0873	0.243	0.053	0.2356	0.0609
BRPF1	turquoise	0.0908	0.4754	-0.0908	0.4754	0.2063	0.1019	0.1801	0.1543	-0.6859	0	0.4678	0.0001	0.1325	0.2965	-0.1037	0.4149
BSCL2 /// HNRNPUL2-BSCL2	turquoise	-0.0654	0.6076	0.0654	0.6076	-0.0408	0.7487	0.012	0.9252	-0.4398	0.0003	0.4973	0	0.17	0.1792	-0.044	0.7301
BTAF1	turquoise	0.0251	0.8438	-0.0251	0.8438	-0.4389	0.0003	-0.4989	0	0.9377	0	-0.3021	0.0153	0.2013	0.1108	0.0876	0.4912
BTBD3	turquoise	0.0325	0.7985	-0.0325	0.7985	-0.2396	0.0566	-0.3038	0.0147	0.7696	0	-0.3479	0.0049	0.1488	0.2404	0.107	0.4001
BTN1A1	turquoise	0.0139	0.9129	-0.0139	0.9129	0.0574	0.6521	0.247	0.0491	-0.1679	0.1848	0.0482	0.7055	-0.1035	0.4157	0.0767	0.5469
BTNL3	turquoise	-0.0239	0.8514	0.0239	0.8514	0.2281	0.0699	0.1095	0.3892	-0.1988	0.1153	-0.0842	0.5083	0.0418	0.7427	-0.0619	0.627
BTNL8	turquoise	0.0231	0.8563	-0.0231	0.8563	0.3317	0.0074	0.2582	0.0394	-0.349	0.0047	-0.0734	0.5646	-0.2813	0.0244	-0.1078	0.3964
C10orf32	turquoise	0.1569	0.2156	-0.1569	0.2156	-0.2712	0.0302	-0.4312	0.0004	0.77	0	-0.3032	0.0149	0.1384	0.2754	0.0466	0.7145
C10orf88	turquoise	0.0328	0.797	-0.0328	0.797	-0.4758	0.0001	-0.3269	0.0084	0.8497	0	-0.1992	0.1145	0.1169	0.3575	0.1266	0.319
C11orf68	turquoise	-0.0459	0.7185	0.0459	0.7185	0.4536	0.0002	0.3984	0.0011	-0.8869	0	0.3063	0.0138	-0.2123	0.0922	-0.1562	0.2177
C12orf29	turquoise	0.2164	0.0859	-0.2164	0.0859	-0.4535	0.0002	-0.1844	0.1447	0.8189	0	-0.1816	0.1509	0.3018	0.0154	0.2611	0.0372
C12orf61	turquoise	-0.0545	0.669	0.0545	0.669	-0.0576	0.651	-0.1734	0.1706	0.2439	0.0521	-0.1105	0.3848	0.0616	0.6288	-0.0122	0.9237
C12orf66	turquoise	0.1928	0.127	-0.1928	0.127	-0.6689	0	-0.4185	0.0006	0.7972	0	0.1054	0.4073	0.3954	0.0012	0.27	0.031
C12orf75	turquoise	0.2184	0.083	-0.2184	0.083	-0.1978	0.1172	-0.115	0.3654	0.103	0.4179	0.2088	0.0978	0.0668	0.6002	0.1449	0.2534
C14orf142	turquoise	0.2068	0.1011	-0.2068	0.1011	-0.315	0.0112	-0.0846	0.5065	0.6376	0	-0.2148	0.0883	0.2718	0.0298	0.2179	0.0837
C14orf93	turquoise	-0.0162	0.8988	0.0162	0.8988	0.3363	0.0066	0.4485	0.0002	-0.6619	0	0.2109	0.0944	-0.1149	0.3661	-0.0775	0.543
C15orf39	turquoise	-0.1505	0.2353	0.1505	0.2353	0.728	0	0.3269	0.0084	-0.7908	0	-0.0599	0.6385	-0.3923	0.0013	-0.3737	0.0023
C15orf52	turquoise	-0.1395	0.2714	0.1395	0.2714	0.4378	0.0003	0.084	0.5091	-0.6215	0	0.1539	0.2246	-0.1635	0.1966	-0.158	0.2125
C15orf54	turquoise	0.0615	0.6293	-0.0615	0.6293	-0.0446	0.7263	-0.061	0.6323	0.147	0.2465	-0.0691	0.5876	0.0801	0.5292	0.0236	0.8534
C16orf80	turquoise	0.0098	0.9386	-0.0098	0.9386	-0.482	0.0001	-0.1573	0.2144	0.2491	0.0472	0.3403	0.0059	0.3652	0.003	0.1918	0.1289
C17orf100	turquoise	-0.1336	0.2926	0.1336	0.2926	-0.2054	0.1036	-0.2835	0.0232	0.4871	0	-0.1204	0.3435	0.0144	0.9099	-0.0831	0.5141
C17orf62	turquoise	-0.0997	0.4333	0.0997	0.4333	0.6639	0	0.1417	0.2641	-0.6849	0	0.018	0.8878	-0.1668	0.1878	-0.2968	0.0173
C17orf75	turquoise	-0.0488	0.702	0.0488	0.702	-0.3367	0.0065	-0.2317	0.0654	0.5339	0	-0.0496	0.6973	0.0681	0.5928	-0.025	0.8446
C17orf97	turquoise	-0.2325	0.0645	0.2325	0.0645	0.1914	0.1297	-0.0235	0.8538	0.007	0.9565	-0.1121	0.378	-0.0059	0.9633	-0.0489	0.701
C18orf32 /// RPL17 /// RPL17-C18orf32	turquoise	0.0434	0.7337	-0.0434	0.7337	0.2337	0.063	-0.0794	0.5326	0.4694	0.0001	-0.5595	0	-0.1593	0.2087	-0.1441	0.2559
C18orf32 /// RPL17 /// RPL17-C18orf32 /// SNORD58A /// SNORD58B /// SNORD58C	turquoise	0.3229	0.0093	-0.3229	0.0093	-0.6128	0	-0.2433	0.0527	0.5714	0	0.2301	0.0674	0.3343	0.0069	0.2186	0.0827
C19orf54	turquoise	-0.1906	0.1314	0.1906	0.1314	0.2183	0.0832	-0.1068	0.4008	-0.4857	0	0.1858	0.1416	-0.2758	0.0274	-0.2142	0.0892
C1D	turquoise	-0.0994	0.4343	0.0994	0.4343	0.0025	0.9844	-0.2999	0.0161	0.7544	0	-0.5805	0	-0.1432	0.2589	-0.0136	0.9152
C1orf109	turquoise	0.0369	0.7722	-0.0369	0.7722	-0.5898	0	-0.1239	0.3294	0.6319	0	0.0123	0.9234	0.2531	0.0436	0.3092	0.0129
C1orf186 /// LOC101929219	turquoise	0.0138	0.914	-0.0138	0.914	0.1504	0.2354	-0.0714	0.5748	0.0971	0.4451	-0.2149	0.0881	-0.087	0.494	0.0304	0.8117
C1orf216	turquoise	0.0474	0.7098	-0.0474	0.7098	-0.0336	0.7921	0.1391	0.273	-0.3991	0.0011	0.4937	0	0.0628	0.6221	-0.1302	0.3051
C20orf197	turquoise	-0.1054	0.4071	0.1054	0.4071	-0.1304	0.3045	-0.4705	0.0001	0.8171	0	-0.5176	0	-0.0177	0.8897	-0.0194	0.879
C21orf15	turquoise	0.171	0.1767	-0.171	0.1767	0.005	0.9689	0.3103	0.0126	-0.4762	0.0001	0.4346	0.0003	0.1173	0.3561	-0.007	0.9563
C21orf15 /// LINC00417	turquoise	0.163	0.1982	-0.163	0.1982	0.0254	0.8422	0.2777	0.0263	-0.489	0	0.428	0.0004	0.1343	0.2901	-0.0312	0.8066
C21orf91-OT1	turquoise	-0.0008	0.9947	0.0008	0.9947	0.3173	0.0106	0.1411	0.2659	-0.3765	0.0022	-0.1079	0.396	-0.2439	0.0521	-0.0876	0.4914
C2CD5	turquoise	-0.0156	0.9025	0.0156	0.9025	-0.4148	0.0007	-0.5098	0	0.924	0	-0.3527	0.0043	0.1207	0.3422	0.0952	0.4541
C2orf40	turquoise	-0.0294	0.8178	0.0294	0.8178	-0.3986	0.0011	-0.0328	0.7968	0.249	0.0473	0.2408	0.0552	0.2463	0.0498	0.1401	0.2696
C2orf69	turquoise	0.1593	0.2086	-0.1593	0.2086	-0.3894	0.0015	-0.4455	0.0002	0.9216	0	-0.3279	0.0082	0.1735	0.1704	0.0859	0.4999
C2orf74 /// KIAA1841	turquoise	0.1759	0.1645	-0.1759	0.1645	-0.3263	0.0085	-0.1707	0.1775	0.3991	0.0011	0.0472	0.7112	0.1087	0.3924	0.1018	0.4234
C2orf76	turquoise	0.0091	0.9429	-0.0091	0.9429	-0.0079	0.9505	0.011	0.9314	0.2898	0.0202	-0.1495	0.2384	0.0371	0.7708	-0.1378	0.2776
C3	turquoise	-0.1537	0.2252	0.1537	0.2252	0.1268	0.3182	0.2754	0.0276	-0.5027	0	0.3326	0.0072	-0.0456	0.7204	-0.0945	0.4577
C3AR1	turquoise	-0.3437	0.0054	0.3437	0.0054	0.135	0.2877	0.0245	0.8475	-0.0477	0.708	-0.1958	0.121	-0.2759	0.0274	-0.0811	0.524
C3orf62	turquoise	0.0532	0.6762	-0.0532	0.6762	0.531	0	0.1898	0.133	-0.3965	0.0012	-0.1395	0.2716	-0.1581	0.2122	-0.048	0.7066
C4A /// C4B /// C4B_2	turquoise	0.0836	0.5113	-0.0836	0.5113	-0.0015	0.9904	0.553	0	-0.4018	0.001	0.2417	0.0543	-0.0869	0.4945	0.028	0.8262
C4BPA	turquoise	0.0552	0.665	-0.0552	0.665	-0.1486	0.2412	-0.2074	0.1	0.3881	0.0015	-0.1487	0.2409	0.0276	0.8289	-0.0772	0.5445
C4orf32	turquoise	-0.0779	0.5404	0.0779	0.5404	-0.088	0.4895	-0.3177	0.0105	0.7864	0	-0.5568	0	-0.0033	0.9792	-0.0309	0.8083
C4orf46	turquoise	0.0402	0.7524	-0.0402	0.7524	-0.3134	0.0117	-0.3827	0.0018	0.8853	0	-0.3953	0.0012	0.0822	0.5186	0.084	0.5092
C5	turquoise	-0.0826	0.5167	0.0826	0.5167	-0.2165	0.0857	0.1335	0.2929	0.1986	0.1157	0.0424	0.7395	0.092	0.4699	0.0753	0.5544
C5orf28	turquoise	0.0866	0.4962	-0.0866	0.4962	-0.6012	0	-0.3861	0.0016	0.8892	0	-0.1363	0.2827	0.1955	0.1216	0.2095	0.0966
C5orf30	turquoise	-0.1934	0.1257	0.1934	0.1257	-0.1431	0.2592	-0.2986	0.0166	0.7392	0	-0.5031	0	-0.0654	0.6076	-0.0921	0.4694
C5orf34	turquoise	0.0715	0.5745	-0.0715	0.5745	-0.4063	0.0009	-0.4009	0.001	0.7328	0	-0.1116	0.3799	0.1321	0.2982	0.1269	0.3177
C5orf66	turquoise	-0.1513	0.2328	0.1513	0.2328	0.3544	0.0041	0.0258	0.8399	-0.5328	0	0.0075	0.9531	-0.246	0.0501	-0.1617	0.2017
C6orf120	turquoise	0.0681	0.593	-0.0681	0.593	-0.3983	0.0011	-0.432	0.0004	0.9418	0	-0.3288	0.008	0.149	0.2399	0.0788	0.5359
C6orf147 /// KHDC1	turquoise	-0.0343	0.7877	0.0343	0.7877	-0.3398	0.006	-0.0922	0.4688	0.4037	0.0009	0.0746	0.5581	0.1245	0.3271	0.1297	0.3069
C6orf211	turquoise	-0.098	0.4409	0.098	0.4409	-0.0794	0.5328	-0.3845	0.0017	0.8175	0	-0.6409	0	-0.1181	0.3527	-0.0755	0.5534
C7orf31	turquoise	0.0574	0.6524	-0.0574	0.6524	-0.4506	0.0002	-0.3559	0.0039	0.5942	0	0.0456	0.7203	0.3253	0.0087	0.189	0.1348
C7orf49 /// LOC653739	turquoise	-0.0873	0.4927	0.0873	0.4927	-0.263	0.0357	-0.2361	0.0603	0.6016	0	-0.2298	0.0677	0.0992	0.4355	0.0145	0.9092
C7orf60	turquoise	-0.0405	0.7508	0.0405	0.7508	-0.1099	0.3872	-0.4482	0.0002	0.8788	0	-0.5846	0	0.0363	0.7756	0.034	0.7895
C7orf73	turquoise	-0.2326	0.0644	0.2326	0.0644	-0.1538	0.225	0.1114	0.3808	0.4033	0.001	-0.2598	0.0381	-0.0128	0.9201	-0.0402	0.7526
C8orf37	turquoise	0.096	0.4506	-0.096	0.4506	-0.5428	0	-0.3447	0.0053	0.8805	0	-0.1398	0.2705	0.3752	0.0022	0.1694	0.1809
C8orf44	turquoise	-0.161	0.2037	0.161	0.2037	-0.1057	0.406	0.23	0.0674	-0.1565	0.2168	0.2368	0.0595	0.0149	0.9073	-0.0956	0.4523
C8orf44 /// C8orf44-SGK3 /// SGK3	turquoise	-0.0976	0.4429	0.0976	0.4429	-0.0204	0.8728	-0.0377	0.7673	0.2255	0.0732	-0.1393	0.2723	-0.0647	0.6115	-0.025	0.8446
C8orf59	turquoise	0.3072	0.0135	-0.3072	0.0135	-0.6117	0	-0.3142	0.0115	0.5576	0	0.2238	0.0755	0.3345	0.0069	0.2369	0.0594
C8orf60	turquoise	-0.1483	0.2421	0.1483	0.2421	0.6887	0	0.3213	0.0096	-0.6056	0	-0.2052	0.1038	-0.3943	0.0013	-0.409	0.0008
C8orf82	turquoise	-0.1515	0.232	0.1515	0.232	0.0964	0.4488	0.1998	0.1134	-0.4527	0.0002	0.3739	0.0023	0.0243	0.8491	-0.1562	0.2176
C9orf38	turquoise	0.0386	0.7621	-0.0386	0.7621	-0.4414	0.0003	-0.4399	0.0003	0.7202	0	-0.1604	0.2055	0.1368	0.2811	0.2005	0.1121
C9orf41	turquoise	0.0642	0.6145	-0.0642	0.6145	-0.4078	0.0008	-0.4369	0.0003	0.9394	0	-0.3535	0.0042	0.0732	0.5656	0.0375	0.7684
C9orf91	turquoise	-0.161	0.2039	0.161	0.2039	-0.2021	0.1093	-0.0423	0.7398	0.0983	0.4395	0.0435	0.7329	-0.148	0.243	-0.1526	0.2287
CA5B /// CA5BP1	turquoise	-0.0594	0.6408	0.0594	0.6408	-0.0801	0.5292	-0.4818	0.0001	0.4836	0.0001	-0.302	0.0153	0.025	0.8446	0.0498	0.696
CAAP1	turquoise	-0.0432	0.7345	0.0432	0.7345	-0.3929	0.0013	-0.4813	0.0001	0.9489	0	-0.3718	0.0025	0.155	0.2212	0.0474	0.71
CACHD1	turquoise	-0.0806	0.5264	0.0806	0.5264	-0.2485	0.0477	-0.1333	0.2938	0.473	0.0001	-0.1523	0.2295	0.0194	0.8791	0.0091	0.943
CACNA2D4	turquoise	0.1172	0.3566	-0.1172	0.3566	-0.0316	0.804	-0.3266	0.0084	0.2114	0.0936	0.0956	0.4524	0.0877	0.4908	0.0329	0.7965
CALM1	turquoise	-0.063	0.6211	0.063	0.6211	-0.3456	0.0052	-0.4152	0.0006	0.6252	0	-0.2396	0.0565	0.0311	0.8073	0.066	0.6044
CAPG	turquoise	-0.2848	0.0226	0.2848	0.0226	0.3238	0.0091	0.1638	0.1958	-0.6134	0	0.2366	0.0598	-0.122	0.3368	-0.0815	0.5222
CAPN10-AS1	turquoise	0.0572	0.6534	-0.0572	0.6534	0.116	0.3615	0.1388	0.2739	-0.105	0.4091	0.0871	0.494	0.0889	0.485	-0.0189	0.8824
CAPZA1	turquoise	-0.1649	0.1929	0.1649	0.1929	0.0459	0.7189	-0.4705	0.0001	0.6681	0	-0.6325	0	-0.1553	0.2205	-0.1688	0.1824
CARD16	turquoise	-0.2022	0.109	0.2022	0.109	0.5127	0	0.4469	0.0002	-0.3493	0.0047	-0.2773	0.0265	-0.3066	0.0137	-0.1709	0.177
CARD16 /// CASP1	turquoise	-0.2162	0.0862	0.2162	0.0862	0.4146	0.0007	0.3628	0.0032	-0.2627	0.036	-0.2552	0.0418	-0.4105	0.0008	-0.2629	0.0358
CASC7	turquoise	0.0253	0.8428	-0.0253	0.8428	0.3444	0.0053	0.2836	0.0231	-0.4274	0.0004	-0.1069	0.4006	-0.1068	0.4011	0.0897	0.4807
CASP3	turquoise	-0.0074	0.954	0.0074	0.954	-0.1435	0.2578	-0.2604	0.0377	0.7777	0	-0.4728	0.0001	-0.0921	0.469	-0.096	0.4503
CASP5	turquoise	-0.3245	0.0089	0.3245	0.0089	0.6819	0	0.4018	0.001	-0.3975	0.0011	-0.3743	0.0023	-0.4022	0.001	-0.382	0.0018
CASP8AP2	turquoise	0.0451	0.7237	-0.0451	0.7237	-0.3693	0.0027	-0.235	0.0616	0.5839	0	-0.0996	0.4336	0.1333	0.2935	0.1715	0.1754
CATSPER1	turquoise	-0.3214	0.0096	0.3214	0.0096	0.3148	0.0113	0.4065	0.0009	-0.4145	0.0007	0.0244	0.8481	-0.1203	0.3437	-0.1223	0.3356
CAV1	turquoise	-0.0321	0.801	0.0321	0.801	-0.1233	0.3317	0.096	0.4504	0.2797	0.0252	-0.1543	0.2234	0.0388	0.761	0.3671	0.0028
CBLL1	turquoise	0.0501	0.6939	-0.0501	0.6939	-0.2624	0.0362	-0.2931	0.0187	0.7301	0	-0.3535	0.0042	0.12	0.345	0.0661	0.6037
CBS	turquoise	-0.2076	0.0998	0.2076	0.0998	0.68	0	0.3209	0.0097	-0.5003	0	-0.2925	0.019	-0.4395	0.0003	-0.2001	0.1128
CCDC121	turquoise	0.1409	0.2669	-0.1409	0.2669	-0.1948	0.123	-0.3079	0.0133	0.7604	0	-0.3401	0.006	0.188	0.1368	-0.0083	0.948
CCDC122	turquoise	0.1461	0.2492	-0.1461	0.2492	-0.3932	0.0013	-0.3195	0.0101	0.3296	0.0078	0.1944	0.1238	0.2819	0.024	0.153	0.2274
CCDC125	turquoise	-0.1969	0.1189	0.1969	0.1189	0.5164	0	0.4173	0.0006	-0.344	0.0054	-0.292	0.0192	-0.3443	0.0053	-0.3502	0.0046
CCDC144A /// CCDC144B /// CCDC144CP /// LOC101929141	turquoise	-0.0911	0.4743	0.0911	0.4743	-0.2174	0.0845	-0.0081	0.9493	0.2712	0.0302	-0.054	0.6715	-0.0493	0.6989	0.1857	0.1419
CCDC146	turquoise	-0.0728	0.5673	0.0728	0.5673	0.2027	0.1082	-0.0288	0.8214	0.2785	0.0258	-0.3972	0.0012	-0.1354	0.286	-0.0301	0.8136
CCDC163P	turquoise	0.0889	0.4849	-0.0889	0.4849	-0.185	0.1434	0.0211	0.8687	0.0578	0.6499	0.1217	0.3382	0.2986	0.0166	0.032	0.8021
CCDC17	turquoise	-0.2297	0.0679	0.2297	0.0679	0.7	0	0.342	0.0057	-0.733	0	-0.1084	0.3938	-0.4408	0.0003	-0.32	0.0099
CCDC22	turquoise	-0.1203	0.3436	0.1203	0.3436	0.0866	0.4961	0.2099	0.096	-0.7341	0	0.5735	0	-0.0117	0.9266	-0.0108	0.9326
CCDC23	turquoise	0.0237	0.8527	-0.0237	0.8527	0.0911	0.4742	0.5669	0	-0.5137	0	0.2798	0.0251	-0.0432	0.7348	0.0217	0.8651
CCDC39 /// LOC101928882	turquoise	-0.1937	0.1252	0.1937	0.1252	-0.3578	0.0037	-0.3454	0.0052	0.7335	0	-0.2055	0.1034	0.08	0.5296	-0.1446	0.2543
CCDC50	turquoise	0.2586	0.0391	-0.2586	0.0391	-0.5732	0	-0.3848	0.0017	0.7688	0	-0.0281	0.8254	0.5679	0	0.3602	0.0035
CCDC91	turquoise	0.2885	0.0208	-0.2885	0.0208	-0.5417	0	-0.2114	0.0936	0.7592	0	-0.1035	0.4156	0.3371	0.0064	0.3028	0.015
CCL23	turquoise	-0.136	0.2838	0.136	0.2838	0.3364	0.0066	0.2293	0.0683	-0.301	0.0157	-0.1584	0.2112	-0.2528	0.0439	-0.2004	0.1123
CCL3 /// CCL3L1 /// CCL3L3	turquoise	-0.1518	0.2312	0.1518	0.2312	0.0635	0.6179	0.1054	0.4072	-0.1259	0.3215	0.0115	0.9283	0.0138	0.9137	-0.1081	0.3952
CCL5	turquoise	0.1611	0.2036	-0.1611	0.2036	-0.0905	0.4771	0.1802	0.1541	-0.5141	0	0.5822	0	0.053	0.6776	0.0554	0.6636
CCL8	turquoise	-0.1433	0.2587	0.1433	0.2587	-0.0188	0.8826	0.1979	0.1169	0.0778	0.5411	-0.0667	0.6005	0.0904	0.4776	0.0945	0.4578
CCNG1	turquoise	0.1092	0.3902	-0.1092	0.3902	-0.5316	0	-0.3988	0.0011	0.9166	0	-0.2353	0.0612	0.249	0.0473	0.1239	0.3294
CCNT2	turquoise	-0.0565	0.6574	0.0565	0.6574	-0.2483	0.0479	-0.4439	0.0002	0.9357	0	-0.484	0.0001	0.0968	0.4468	0.0837	0.5108
CCNYL1	turquoise	0.0353	0.7818	-0.0353	0.7818	-0.1484	0.2419	-0.3408	0.0059	0.6925	0	-0.3186	0.0103	0.1334	0.2932	-0.046	0.7183
CCR6	turquoise	0.345	0.0052	-0.345	0.0052	-0.5867	0	-0.3463	0.0051	0.4905	0	0.1994	0.1142	0.6512	0	0.4129	0.0007
CCZ1B	turquoise	-0.0138	0.9139	0.0138	0.9139	-0.2349	0.0617	0.0078	0.9513	0.2481	0.0481	-0.0001	0.9991	-0.0219	0.8637	0.0497	0.6968
CD101	turquoise	-0.2282	0.0698	0.2282	0.0698	0.3394	0.0061	0.0213	0.8672	-0.3286	0.008	-0.0501	0.6939	-0.3036	0.0148	-0.2297	0.0679
CD14	turquoise	-0.366	0.0029	0.366	0.0029	0.623	0	0.0094	0.9411	-0.4145	0.0007	-0.2336	0.0632	-0.319	0.0102	-0.1647	0.1935
CD1A	turquoise	0.1263	0.3198	-0.1263	0.3198	-0.0859	0.5	0.0221	0.8621	0.2668	0.0331	-0.0551	0.6654	0.2382	0.058	0.2483	0.0479
CD200	turquoise	0.1874	0.1381	-0.1874	0.1381	-0.5538	0	-0.4459	0.0002	0.7372	0	0.0554	0.6635	0.6687	0	0.3141	0.0115
CD226	turquoise	0.2438	0.0523	-0.2438	0.0523	-0.276	0.0273	-0.2765	0.027	0.4986	0	-0.0938	0.4609	0.0667	0.6005	0.0576	0.651
CD300LF	turquoise	-0.1604	0.2054	0.1604	0.2054	0.5049	0	-0.0113	0.9292	-0.4007	0.001	-0.0798	0.5309	-0.3394	0.0061	-0.4506	0.0002
CD320	turquoise	0.0928	0.4658	-0.0928	0.4658	-0.1421	0.2628	0.069	0.5877	-0.4996	0	0.6517	0	0.1487	0.241	0.0574	0.6526
CD33	turquoise	-0.1135	0.3717	0.1135	0.3717	0.3947	0.0012	-0.0151	0.9055	-0.4445	0.0002	0.0739	0.5615	-0.1193	0.3478	-0.1706	0.1778
CD40LG	turquoise	0.3219	0.0095	-0.3219	0.0095	-0.2637	0.0352	-0.0712	0.5762	0.1315	0.3002	0.1311	0.302	0.2188	0.0823	0.2401	0.056
CD68 /// LOC101928634 /// SNORA67	turquoise	-0.1257	0.3223	0.1257	0.3223	0.3375	0.0064	-0.0109	0.9316	-0.3392	0.0061	-0.0659	0.6047	-0.1687	0.1827	-0.0322	0.8008
CD69	turquoise	0.0678	0.5944	-0.0678	0.5944	-0.4206	0.0005	-0.3625	0.0032	0.8522	0	-0.2427	0.0534	0.1885	0.1357	0.0926	0.4667
CD97	turquoise	-0.0698	0.5836	0.0698	0.5836	0.6916	0	0.2753	0.0277	-0.6376	0	-0.202	0.1095	-0.3126	0.0119	-0.1851	0.1432
CDA	turquoise	-0.175	0.1666	0.175	0.1666	0.6687	0	0.3443	0.0053	-0.5551	0	-0.2067	0.1012	-0.3988	0.0011	-0.3983	0.0011
CDC42-IT1	turquoise	-0.0195	0.8786	0.0195	0.8786	-0.2371	0.0592	0.0509	0.6896	0.1838	0.1461	-0.0237	0.8524	0.0887	0.486	0.1634	0.1971
CDC7	turquoise	0.004	0.9751	-0.004	0.9751	-0.3389	0.0062	-0.4043	0.0009	0.8074	0	-0.2989	0.0164	0.0506	0.6916	0.1225	0.3349
CDC73	turquoise	0.0293	0.8185	-0.0293	0.8185	-0.1977	0.1174	-0.3888	0.0015	0.8965	0	-0.5572	0	0.0442	0.7288	0.0233	0.8553
CDCA8	turquoise	0.1142	0.3691	-0.1142	0.3691	-0.0289	0.8208	-0.057	0.6546	0.1345	0.2895	-0.06	0.6376	-0.1134	0.3724	-0.0082	0.9488
CDK5RAP3	turquoise	0.0917	0.471	-0.0917	0.471	0.1609	0.2042	0.2562	0.041	-0.7095	0	0.5275	0	0.058	0.649	-0.0789	0.5354
CDKN1A	turquoise	-0.251	0.0455	0.251	0.0455	0.4596	0.0001	0.3072	0.0135	-0.6874	0	0.0876	0.4912	-0.1536	0.2257	-0.1722	0.1737
CDKN2AIP	turquoise	0.1335	0.2929	-0.1335	0.2929	-0.3243	0.0089	-0.4827	0.0001	0.8901	0	-0.365	0.003	0.0311	0.807	0.0422	0.7407
CDR1	turquoise	0.0206	0.8714	-0.0206	0.8714	0.1169	0.3576	0.0574	0.6521	-0.2372	0.0592	-0.0045	0.9718	-0.0978	0.442	-0.0023	0.9859
CDR2 /// LOC101060399	turquoise	0.1119	0.3785	-0.1119	0.3785	-0.5552	0	-0.2352	0.0614	0.4878	0	0.1586	0.2106	0.2952	0.0179	0.2625	0.0361
CEACAM21	turquoise	0.039	0.7593	-0.039	0.7593	-0.0133	0.9168	0.1373	0.2792	-0.2386	0.0576	0.2338	0.0629	0.1849	0.1435	-0.0971	0.4454
CEACAM4	turquoise	-0.2288	0.069	0.2288	0.069	0.6091	0	0.2685	0.0319	-0.6049	0	-0.0585	0.6464	-0.2968	0.0173	-0.3405	0.0059
CEACAMP3 /// CEACAMP3	turquoise	-0.0133	0.9167	0.0133	0.9167	-0.0242	0.8498	-0.0391	0.7589	0.0129	0.9196	0.0237	0.8526	-0.1428	0.2604	0.1556	0.2195
CEBPZ	turquoise	0.106	0.4045	-0.106	0.4045	-0.4173	0.0006	-0.4653	0.0001	0.8096	0	-0.1642	0.1947	0.1533	0.2264	0.0649	0.6102
CECR6	turquoise	-0.3949	0.0012	0.3949	0.0012	0.6162	0	0.2218	0.0782	-0.4567	0.0001	-0.2816	0.0242	-0.3326	0.0073	-0.2866	0.0217
CENPA /// SLC35F6	turquoise	0.0034	0.9788	-0.0034	0.9788	-0.0104	0.9353	-0.0584	0.6466	0.2907	0.0198	-0.2459	0.0502	-0.1555	0.2198	0.2149	0.0882
CENPBD1P1 /// RPL23AP7	turquoise	-0.0762	0.5497	0.0762	0.5497	0.3331	0.0071	0.2449	0.0512	-0.2933	0.0187	-0.0818	0.5207	-0.0928	0.4657	-0.1748	0.1671
CENPC	turquoise	-0.0057	0.9646	0.0057	0.9646	-0.4669	0.0001	-0.4336	0.0003	0.8479	0	-0.2359	0.0605	0.1649	0.1927	0.109	0.3914
CENPK	turquoise	0.2129	0.0912	-0.2129	0.0912	-0.4513	0.0002	-0.3225	0.0093	0.6836	0	-0.068	0.5935	0.0882	0.4882	0.1003	0.4303
CENPQ	turquoise	0.153	0.2275	-0.153	0.2275	-0.3026	0.0151	-0.175	0.1666	0.705	0	-0.1762	0.1636	0.2452	0.0509	0.0721	0.5712
CENPU	turquoise	-0.0367	0.7737	0.0367	0.7737	-0.3139	0.0115	-0.3994	0.0011	0.8661	0	-0.3934	0.0013	0.1009	0.4276	0.0018	0.9886
CENPW	turquoise	-0.1447	0.2539	0.1447	0.2539	-0.1223	0.3358	-0.0052	0.9677	0.2398	0.0564	-0.0143	0.9108	-0.0835	0.512	0.0277	0.8282
CEP192	turquoise	-0.0215	0.8664	0.0215	0.8664	-0.2337	0.063	-0.4384	0.0003	0.6818	0	-0.3106	0.0125	0.0854	0.5024	0.1075	0.3979
CEP290	turquoise	0.0902	0.4786	-0.0902	0.4786	-0.5365	0	-0.4514	0.0002	0.9117	0	-0.136	0.284	0.307	0.0136	0.1388	0.274
CEP55	turquoise	0.0966	0.4476	-0.0966	0.4476	-0.3354	0.0067	-0.1224	0.3351	0.6285	0	-0.1547	0.2223	-0.0027	0.9832	0.2314	0.0658
CEP76	turquoise	0.0633	0.6195	-0.0633	0.6195	-0.4077	0.0008	-0.3029	0.015	0.7471	0	-0.1615	0.2022	0.1231	0.3326	0.036	0.7779
CERK	turquoise	0.2675	0.0326	-0.2675	0.0326	-0.3547	0.004	-0.37	0.0026	0.1993	0.1144	0.3719	0.0025	0.2927	0.0189	-0.0091	0.9434
CES1 /// LOC100653057	turquoise	-0.2745	0.0282	0.2745	0.0282	0.3004	0.0159	0.278	0.0261	-0.2986	0.0165	-0.0556	0.6625	-0.0702	0.5812	-0.2384	0.0578
CETN3	turquoise	0.0952	0.4542	-0.0952	0.4542	-0.4207	0.0005	-0.3203	0.0099	0.8356	0	-0.2222	0.0776	0.197	0.1188	0.1571	0.215
CFD	turquoise	0.0668	0.6002	-0.0668	0.6002	0.0756	0.5528	-0.0088	0.9447	-0.3066	0.0137	0.2423	0.0538	0.0058	0.9635	0.0266	0.8345
CFDP1	turquoise	0.3439	0.0054	-0.3439	0.0054	-0.1071	0.3995	0.1799	0.1549	-0.3011	0.0156	0.3809	0.0019	0.0834	0.5124	-0.0185	0.8848
CFDP1 /// LOC101928178	turquoise	0.025	0.8445	-0.025	0.8445	0.0929	0.4655	-0.0139	0.9132	0.2037	0.1064	-0.11	0.3867	0.143	0.2598	-0.0227	0.8584
CFH	turquoise	-0.0254	0.8422	0.0254	0.8422	0.0685	0.5909	-0.0452	0.7228	-0.0425	0.7385	0.106	0.4044	0.0129	0.9197	-0.076	0.5505
CFH /// CFHR1	turquoise	-0.1042	0.4125	0.1042	0.4125	-0.0183	0.8856	-0.2605	0.0376	0.1812	0.1519	0.0268	0.8334	0.0262	0.8369	-0.2228	0.0768
CFL2	turquoise	0.024	0.8509	-0.024	0.8509	-0.5196	0	-0.4744	0.0001	0.8751	0	-0.1306	0.3038	0.3256	0.0087	0.1225	0.3347
CFP	turquoise	-0.2729	0.0291	0.2729	0.0291	0.664	0	0.0765	0.5478	-0.6889	0	-0.0374	0.769	-0.1798	0.155	-0.2285	0.0694
CGRRF1	turquoise	0.0042	0.9737	-0.0042	0.9737	-0.2589	0.0389	-0.416	0.0006	0.8143	0	-0.3711	0.0025	0.0583	0.6473	0.0676	0.5956
CHAC2	turquoise	0.2575	0.04	-0.2575	0.04	-0.4564	0.0002	-0.1021	0.4222	0.6854	0	-0.0228	0.858	0.2891	0.0205	0.3123	0.012
CHI3L1	turquoise	0.1	0.4317	-0.1	0.4317	0.1417	0.2641	0.0024	0.985	-0.0226	0.8593	-0.0776	0.5422	-0.1028	0.4189	-0.1067	0.4013
CHKB-CPT1B /// CPT1B	turquoise	0.0008	0.9951	-0.0008	0.9951	0.3545	0.0041	0.3823	0.0018	-0.7417	0	0.288	0.021	-0.1796	0.1555	-0.146	0.2495
CHORDC1	turquoise	0.0273	0.8307	-0.0273	0.8307	-0.4737	0.0001	-0.4622	0.0001	0.8575	0	-0.296	0.0175	0.0903	0.4778	0.1757	0.1649
CHRM3-AS2	turquoise	0.2333	0.0636	-0.2333	0.0636	-0.5718	0	-0.3014	0.0155	0.6613	0	-0.0259	0.8392	0.2615	0.0369	0.2653	0.0341
CHUK	turquoise	-0.0879	0.4899	0.0879	0.4899	0.0157	0.9019	-0.3123	0.012	0.7658	0	-0.6776	0	-0.1235	0.3308	-0.0578	0.6498
CIDEB	turquoise	-0.048	0.7066	0.048	0.7066	0.57	0	0.096	0.4503	-0.6308	0	0.0823	0.5179	-0.1161	0.3608	-0.1172	0.3562
CIDECP	turquoise	-0.0399	0.7541	0.0399	0.7541	-0.1308	0.3028	-0.3519	0.0043	0.6352	0	-0.3344	0.0069	0.094	0.4599	0.0273	0.8306
CILP	turquoise	0.0115	0.9282	-0.0115	0.9282	0.2329	0.0641	-0.0987	0.4377	-0.0501	0.694	-0.004	0.9751	-0.0455	0.721	-0.2625	0.0361
CKS2	turquoise	0.2289	0.0689	-0.2289	0.0689	-0.154	0.2244	0.0016	0.9898	0.3184	0.0103	-0.0143	0.9104	0.0904	0.4776	0.1042	0.4126
CLC	turquoise	0.0992	0.4354	-0.0992	0.4354	0.1731	0.1715	0.1285	0.3116	-0.1076	0.3976	-0.0994	0.4343	-0.182	0.15	-0.1209	0.3413
CLDN12	turquoise	-0.034	0.79	0.034	0.79	-0.3874	0.0016	-0.3938	0.0013	0.7758	0	-0.208	0.0991	0.1589	0.2097	0.0591	0.6427
CLEC12A	turquoise	-0.2942	0.0183	0.2942	0.0183	0.103	0.4178	0.0775	0.5428	0.2849	0.0225	-0.3927	0.0013	-0.0958	0.4514	-0.0492	0.6993
CLEC12B	turquoise	-0.3157	0.0111	0.3157	0.0111	0.0911	0.4741	0.1067	0.4015	0.3236	0.0091	-0.4113	0.0007	-0.0885	0.4867	-0.0333	0.794
CLEC1B	turquoise	-0.3793	0.002	0.3793	0.002	0.3307	0.0076	0.4968	0	-0.281	0.0245	-0.224	0.0752	-0.2782	0.026	-0.1662	0.1892
CLEC4C	turquoise	-0.0828	0.5154	0.0828	0.5154	0.3214	0.0096	0.05	0.6948	-0.188	0.1368	-0.1829	0.148	-0.2568	0.0405	-0.1594	0.2084
CLEC4F	turquoise	0.1805	0.1536	-0.1805	0.1536	-0.0311	0.8074	-0.1038	0.4146	-0.0514	0.6868	0.0942	0.459	0.1559	0.2185	0.1592	0.2088
CLHC1	turquoise	-0.1939	0.1247	0.1939	0.1247	-0.2955	0.0178	-0.2058	0.1027	0.4248	0.0005	-0.0582	0.6478	-0.0312	0.8065	0.0148	0.9076
CLIC2	turquoise	-0.0421	0.7411	0.0421	0.7411	-0.039	0.7595	0.3203	0.0099	0.2865	0.0217	-0.201	0.1112	-0.0269	0.8329	0.0504	0.6923
CLK1	turquoise	-0.0799	0.5303	0.0799	0.5303	-0.2821	0.0239	-0.5104	0	0.9042	0	-0.5126	0	0.0315	0.8051	0.0569	0.6554
CLLU1 /// LOC100507616	turquoise	0.2857	0.0221	-0.2857	0.0221	-0.4849	0	-0.129	0.3097	0.4845	0	0.2293	0.0683	0.815	0	0.3765	0.0022
CLTC-IT1	turquoise	-0.0791	0.5342	0.0791	0.5342	0.0986	0.4381	0.0787	0.5365	-0.1337	0.2923	-0.1025	0.4203	-0.1102	0.3858	0.0584	0.6465
CLTCL1	turquoise	-0.2383	0.0579	0.2383	0.0579	0.5749	0	0.2586	0.0391	-0.5432	0	-0.119	0.349	-0.3242	0.009	-0.4159	0.0006
CLU	turquoise	-0.312	0.0121	0.312	0.0121	0.3587	0.0036	0.3734	0.0024	-0.5199	0	-0.0075	0.9534	-0.2408	0.0553	-0.113	0.3741
CMC1	turquoise	0.2226	0.0771	-0.2226	0.0771	-0.3445	0.0053	-0.2594	0.0384	0.3722	0.0025	0.1621	0.2007	0.19	0.1326	-0.0735	0.5636
CMIP	turquoise	-0.2485	0.0477	0.2485	0.0477	0.5558	0	0.2809	0.0246	-0.7119	0	-0.0762	0.5497	-0.4597	0.0001	-0.317	0.0107
CMPK2	turquoise	-0.349	0.0047	0.349	0.0047	0.0439	0.7306	0.0581	0.6486	0.3426	0.0056	-0.4854	0	-0.3387	0.0062	-0.0328	0.7968
CMTM5	turquoise	-0.1649	0.1928	0.1649	0.1928	0.3609	0.0034	0.4184	0.0006	-0.6095	0	0.0772	0.5441	-0.152	0.2304	-0.0665	0.6019
CMTM8	turquoise	0.0728	0.5676	-0.0728	0.5676	-0.1827	0.1485	-0.0625	0.6239	0.156	0.2184	0.0813	0.5228	0.16	0.2065	-0.01	0.9375
CMTR2	turquoise	0.0798	0.5309	-0.0798	0.5309	-0.4472	0.0002	-0.4366	0.0003	0.9223	0	-0.3157	0.011	0.1574	0.214	0.1084	0.394
CNEP1R1	turquoise	-0.2129	0.0912	0.2129	0.0912	0.134	0.2911	-0.3594	0.0035	0.7586	0	-0.7975	0	-0.1722	0.1735	-0.1032	0.417
CNFN	turquoise	0.3754	0.0022	-0.3754	0.0022	-0.0744	0.5591	0.1507	0.2346	-0.4783	0.0001	0.4834	0.0001	0.435	0.0003	0.2855	0.0222
CNRIP1	turquoise	0.0893	0.4827	-0.0893	0.4827	-0.0322	0.8008	-0.0766	0.5473	0.2099	0.0959	-0.1438	0.2569	0.0535	0.6749	0.1086	0.3928
CNTNAP3 /// CNTNAP3B	turquoise	-0.2525	0.0441	0.2525	0.0441	0.213	0.0911	-0.2201	0.0805	0.4663	0.0001	-0.618	0	-0.122	0.3369	-0.1017	0.4238
COG4	turquoise	0.0967	0.447	-0.0967	0.447	0.194	0.1246	0.2813	0.0243	-0.7792	0	0.5432	0	0.1005	0.4295	-0.0356	0.7799
COL18A1	turquoise	-0.103	0.418	0.103	0.418	0.6152	0	0.1427	0.2607	-0.5175	0	-0.1442	0.2558	-0.2157	0.0869	-0.2825	0.0237
COL6A3	turquoise	-0.1436	0.2576	0.1436	0.2576	-0.278	0.0261	0.0024	0.9853	0.285	0.0224	0.0135	0.9157	0.0489	0.701	0.045	0.7239
COMMD8	turquoise	0.171	0.1767	-0.171	0.1767	-0.1606	0.2048	-0.2789	0.0256	0.6903	0	-0.3023	0.0152	0.0909	0.4748	0.0861	0.4986
COPS2	turquoise	0.1732	0.1711	-0.1732	0.1711	-0.3505	0.0045	-0.2667	0.0332	0.806	0	-0.2286	0.0692	0.1661	0.1895	0.1057	0.4057
COQ5	turquoise	0.2107	0.0946	-0.2107	0.0946	-0.3756	0.0022	-0.0687	0.5895	0.3726	0.0024	0.1929	0.1268	0.1813	0.1516	0.0897	0.4808
CORO2A	turquoise	-0.2634	0.0354	0.2634	0.0354	0.1896	0.1335	-0.1208	0.3415	-0.0146	0.9087	-0.1631	0.1978	-0.2808	0.0246	-0.3173	0.0106
COX10-AS1	turquoise	0.0434	0.7336	-0.0434	0.7336	-0.4582	0.0001	-0.4975	0	0.874	0	-0.2717	0.0299	0.192	0.1286	0.1665	0.1886
COX10-AS1 /// LOC100506974	turquoise	0.1237	0.3301	-0.1237	0.3301	-0.2183	0.0831	-0.2132	0.0907	0.1919	0.1286	0.1903	0.1321	0.1672	0.1866	0.0811	0.5242
COX17	turquoise	-0.0432	0.7344	0.0432	0.7344	-0.196	0.1207	-0.4295	0.0004	0.6965	0	-0.3788	0.002	0.031	0.8079	0.1216	0.3385
COX6B1	turquoise	0.0457	0.7197	-0.0457	0.7197	0.184	0.1455	0.4483	0.0002	-0.7517	0	0.514	0	0.0264	0.8357	0.0055	0.9653
COX7A2P2 /// COX7A2P2	turquoise	0.1369	0.2807	-0.1369	0.2807	-0.1622	0.2002	-0.149	0.2399	0.1079	0.3961	0.1354	0.286	0.0671	0.5981	0.0046	0.9714
COX7BP1 /// COX7BP1	turquoise	0.1353	0.2865	-0.1353	0.2865	0.064	0.6153	0.0905	0.477	0.1502	0.2362	-0.1371	0.2801	-0.0667	0.6002	-0.0347	0.7857
COX7C	turquoise	0.1277	0.3146	-0.1277	0.3146	-0.461	0.0001	-0.0233	0.8549	0.3051	0.0142	0.2459	0.0502	0.1787	0.1577	0.0722	0.5705
CPED1	turquoise	0.0819	0.5197	-0.0819	0.5197	-0.3527	0.0043	-0.5018	0	0.7329	0	-0.1932	0.1261	0.1113	0.3812	0.2066	0.1015
CPNE5	turquoise	0.0392	0.7585	-0.0392	0.7585	0.1385	0.2751	0.2501	0.0463	-0.3151	0.0112	0.1867	0.1396	0.4088	0.0008	0.3914	0.0014
CPOX	turquoise	-0.1	0.4317	0.1	0.4317	-0.2751	0.0278	-0.4521	0.0002	0.857	0	-0.4815	0.0001	0.0814	0.5226	0.1233	0.3319
CPSF1 /// MIR1234 /// MIR6849 /// MIR939	turquoise	-0.0385	0.7624	0.0385	0.7624	0.2692	0.0315	0.2239	0.0753	-0.7539	0	0.4417	0.0003	-0.0182	0.8867	-0.0821	0.5189
CRCP	turquoise	-0.0952	0.4543	0.0952	0.4543	0.3003	0.0159	0.2668	0.0331	-0.6205	0	0.0744	0.5591	-0.2153	0.0875	-0.0726	0.5685
CREB3	turquoise	0.0592	0.6424	-0.0592	0.6424	0.0928	0.4657	0.4064	0.0009	-0.7178	0	0.5266	0	0.0064	0.9602	0.082	0.5195
CRELD2	turquoise	0.1271	0.3168	-0.1271	0.3168	0.1044	0.4115	0.1871	0.1389	-0.2967	0.0173	0.1459	0.25	-0.0448	0.7251	-0.0154	0.904
CRIPAK	turquoise	-0.1131	0.3735	0.1131	0.3735	0.2069	0.101	0.0811	0.524	-0.4661	0.0001	0.1618	0.2015	-0.1637	0.196	-0.1672	0.1866
CRTC2	turquoise	-0.1522	0.2299	0.1522	0.2299	0.6077	0	0.3364	0.0066	-0.8009	0	0.0439	0.7305	-0.1957	0.1212	-0.1287	0.3108
CRY1	turquoise	-0.0065	0.9591	0.0065	0.9591	-0.4326	0.0004	-0.4004	0.001	0.9025	0	-0.334	0.007	0.0985	0.4388	0.0519	0.684
CRYBB2 /// CRYBB2P1	turquoise	-0.1206	0.3426	0.1206	0.3426	-0.0012	0.9926	0.0074	0.9539	-0.0866	0.4961	0.1591	0.2091	-0.1827	0.1485	-0.0444	0.7276
CRYZ	turquoise	-0.0184	0.885	0.0184	0.885	-0.3317	0.0074	-0.2843	0.0228	0.6646	0	-0.2015	0.1103	0.148	0.2432	0.1466	0.2478
CSF1R	turquoise	0.018	0.8875	-0.018	0.8875	0.1818	0.1506	-0.1083	0.3941	-0.4233	0.0005	0.2673	0.0327	-0.1023	0.4212	-0.0277	0.8281
CSGALNACT1	turquoise	-0.0126	0.9212	0.0126	0.9212	-0.0721	0.5715	-0.3325	0.0073	0.6472	0	-0.4543	0.0002	0.0835	0.5117	0.035	0.7835
CSGALNACT2	turquoise	-0.1891	0.1346	0.1891	0.1346	0.0819	0.5201	-0.4562	0.0002	0.7575	0	-0.7616	0	-0.1597	0.2076	-0.1203	0.3439
CSNK1G2-AS1	turquoise	0.1641	0.1952	-0.1641	0.1952	-0.0877	0.4906	0.03	0.8139	0.0048	0.9702	0.0259	0.8393	0.0316	0.8043	0.0537	0.6736
CSRP1	turquoise	0.0013	0.9919	-0.0013	0.9919	0.1855	0.1422	0.2366	0.0598	-0.786	0	0.53	0	0.0163	0.8981	0.0225	0.8597
CST7	turquoise	-0.3236	0.0091	0.3236	0.0091	0.577	0	0.2705	0.0306	-0.423	0.0005	-0.1675	0.1859	-0.3502	0.0046	-0.3512	0.0044
CSTA	turquoise	-0.2746	0.0281	0.2746	0.0281	0.1548	0.2219	-0.0821	0.5188	-0.0927	0.4664	-0.0529	0.6783	-0.2615	0.0369	-0.1439	0.2565
CTA-384D8.35	turquoise	-0.2989	0.0164	0.2989	0.0164	0.5441	0	0.313	0.0118	-0.3857	0.0016	-0.3341	0.007	-0.5552	0	-0.2224	0.0774
CTA-390C10.10	turquoise	0.1461	0.2493	-0.1461	0.2493	-0.1251	0.3246	-0.1569	0.2158	0.1846	0.1441	0.0004	0.9974	0.2005	0.1122	-0.073	0.5665
CTA-445C9.15	turquoise	0.0065	0.9596	-0.0065	0.9596	-0.0656	0.6066	0.0887	0.4857	-0.1063	0.403	0.1612	0.2033	0.001	0.9936	0.0735	0.5638
CTB-25B13.12	turquoise	0.0254	0.8421	-0.0254	0.8421	0.1624	0.1998	0.502	0	-0.7248	0	0.372	0.0025	-0.0034	0.979	-0.0632	0.6198
CTB-31O20.2	turquoise	0.2035	0.1068	-0.2035	0.1068	-0.3531	0.0042	-0.2626	0.036	0.5373	0	0.0477	0.7083	0.2375	0.0588	0.0363	0.7755
CTB-92J24.2	turquoise	-0.1164	0.3599	0.1164	0.3599	-0.2281	0.0698	-0.3358	0.0067	0.6572	0	-0.3583	0.0036	0.1067	0.4016	0.1762	0.1637
CTC-428G20.3	turquoise	-0.0019	0.9882	0.0019	0.9882	-0.2894	0.0204	-0.4588	0.0001	0.819	0	-0.3072	0.0136	0.147	0.2463	0.0826	0.5166
CTC-471J1.2	turquoise	0.139	0.2733	-0.139	0.2733	-0.4658	0.0001	-0.26	0.038	0.3708	0.0026	0.1748	0.1672	0.184	0.1456	0.2498	0.0465
CTC-523E23.1	turquoise	0.0521	0.6827	-0.0521	0.6827	-0.3868	0.0016	-0.2631	0.0357	0.7361	0	-0.205	0.1041	0.0419	0.7422	-0.0191	0.8808
CTD-2033C11.1	turquoise	0.0481	0.7056	-0.0481	0.7056	0.2535	0.0432	0.2333	0.0636	-0.3503	0.0045	0.1203	0.3439	-0.1351	0.287	-0.111	0.3824
CTD-2035E11.5	turquoise	0.1353	0.2865	-0.1353	0.2865	-0.4572	0.0001	-0.3546	0.004	0.4254	0.0005	0.0259	0.8391	0.1222	0.336	0.1847	0.1441
CTD-2083E4.4	turquoise	-0.1211	0.3405	0.1211	0.3405	0.0508	0.6899	-0.0189	0.8819	-0.1383	0.2759	0.146	0.2497	0.0425	0.7391	-0.1916	0.1294
CTD-2292M16.8	turquoise	-0.1777	0.16	0.1777	0.16	-0.2428	0.0532	-0.276	0.0273	0.5583	0	-0.1736	0.1701	0.0199	0.8759	-0.049	0.7005
CTD-2377D24.6	turquoise	-0.1356	0.2853	0.1356	0.2853	0.0513	0.6874	0.0517	0.6851	-0.2629	0.0358	0.1944	0.1237	-0.198	0.1168	-0.1637	0.1961
CTD-2528L19.6	turquoise	0.043	0.7356	-0.043	0.7356	-0.4852	0	-0.4134	0.0007	0.9143	0	-0.2809	0.0246	0.1622	0.2004	0.0928	0.4656
CTD-2540F13.2	turquoise	0.1933	0.1259	-0.1933	0.1259	-0.0478	0.7077	-0.0727	0.5681	-0.1943	0.1239	0.3062	0.0139	0.2604	0.0377	-0.0532	0.6761
CTD-2555O16.4 /// MTHFD1	turquoise	-0.1029	0.4186	0.1029	0.4186	-0.4461	0.0002	-0.3599	0.0035	0.7205	0	-0.0634	0.6188	0.1662	0.1894	-0.0221	0.8621
CTD-3025N20.3	turquoise	-0.0012	0.9926	0.0012	0.9926	-0.5633	0	-0.3275	0.0082	0.7855	0	-0.0498	0.6959	0.2024	0.1088	0.1625	0.1995
CTD-3092A11.2	turquoise	-0.2418	0.0542	0.2418	0.0542	-0.0465	0.715	-0.2661	0.0335	0.4909	0	-0.4322	0.0004	-0.0604	0.6352	0.0571	0.6541
CTD-3203P2.1 /// KDM8	turquoise	-0.1174	0.3556	0.1174	0.3556	-0.08	0.5295	0.1071	0.3998	-0.1022	0.4218	0.1227	0.3343	-0.0517	0.6847	0.084	0.5094
CTRL	turquoise	-0.1211	0.3403	0.1211	0.3403	0.4357	0.0003	0.3756	0.0022	-0.7331	0	0.1929	0.1268	-0.3793	0.002	-0.1477	0.2442
CTSG	turquoise	-0.1365	0.2821	0.1365	0.2821	0.1429	0.26	0.1657	0.1908	-0.1082	0.3949	-0.122	0.337	-0.1095	0.3889	-0.0293	0.8182
CTSH	turquoise	-0.2089	0.0976	0.2089	0.0976	-0.0066	0.9589	-0.0095	0.9403	-0.2265	0.0718	0.2716	0.0299	0.0895	0.4816	-0.026	0.8385
CTSK	turquoise	-0.0908	0.4756	0.0908	0.4756	0.2266	0.0717	-0.0045	0.9717	0.0843	0.5079	-0.155	0.2214	-0.0263	0.8368	-0.1664	0.1887
CTSL	turquoise	-0.1402	0.2693	0.1402	0.2693	0.1769	0.162	0.0546	0.6681	-0.1753	0.1659	-0.0146	0.9087	-0.241	0.0551	-0.1505	0.2353
CUEDC2	turquoise	0.0002	0.9988	-0.0002	0.9988	0.0129	0.9197	0.0859	0.4997	-0.6233	0	0.65	0	0.2204	0.0801	-0.028	0.8263
CUL2	turquoise	0.1383	0.2758	-0.1383	0.2758	-0.4107	0.0007	-0.3253	0.0087	0.6991	0	-0.0663	0.6029	0.388	0.0015	0.2058	0.1028
CUX2	turquoise	0.177	0.1618	-0.177	0.1618	-0.4071	0.0008	-0.2703	0.0307	0.4999	0	0.0336	0.7923	0.3212	0.0096	0.2359	0.0606
CUZD1	turquoise	0.0979	0.4415	-0.0979	0.4415	-0.5137	0	-0.1471	0.2459	0.2917	0.0193	0.3986	0.0011	0.2842	0.0228	0.1294	0.308
CWF19L1	turquoise	0.0888	0.4852	-0.0888	0.4852	0.2371	0.0592	0.4601	0.0001	-0.3706	0.0026	0.0349	0.784	-0.0274	0.8295	-0.1698	0.1797
CXCL10	turquoise	-0.1225	0.3351	0.1225	0.3351	0.0408	0.7488	0.0742	0.5599	0.1988	0.1154	-0.1625	0.1994	-0.1179	0.3535	-0.1926	0.1274
CXCL8	turquoise	-0.0988	0.4372	0.0988	0.4372	0.2009	0.1114	-0.1593	0.2085	0.363	0.0032	-0.5279	0	-0.1663	0.189	-0.1736	0.1702
CXorf23	turquoise	-0.1245	0.3268	0.1245	0.3268	-0.1562	0.2176	-0.3418	0.0057	0.8558	0	-0.537	0	-0.0323	0.7997	-0.1204	0.3432
CXorf40A	turquoise	0.2388	0.0574	-0.2388	0.0574	-0.4649	0.0001	-0.0846	0.5062	0.2714	0.03	0.2895	0.0203	0.3163	0.0109	0.2257	0.0729
CYB5D2	turquoise	-0.0942	0.4592	0.0942	0.4592	0.1258	0.3219	0.2539	0.0429	-0.414	0.0007	0.3197	0.01	0.1556	0.2195	0.0383	0.7639
CYC1	turquoise	0.1571	0.2152	-0.1571	0.2152	0.1528	0.228	0.3196	0.0101	-0.684	0	0.489	0	0.1712	0.1761	0.1748	0.1671
CYP1B1	turquoise	-0.2536	0.0432	0.2536	0.0432	0.0849	0.505	-0.4183	0.0006	0.5187	0	-0.4898	0	-0.0726	0.5686	-0.1177	0.3543
CYP27A1	turquoise	-0.1622	0.2005	0.1622	0.2005	0.3202	0.0099	0.05	0.6949	-0.2458	0.0503	-0.0929	0.4653	0.107	0.4001	-0.02	0.8756
CYP2B6 /// CYP2B7P	turquoise	-0.0825	0.517	0.0825	0.517	-0.0736	0.5631	0.0198	0.8767	-0.1397	0.271	0.1892	0.1343	0.09	0.4792	-0.218	0.0836
DAAM2	turquoise	-0.0631	0.6201	0.0631	0.6201	0.1398	0.2707	-0.0188	0.8831	-0.0298	0.8153	-0.1175	0.355	-0.1299	0.3061	-0.0958	0.4516
DACT1	turquoise	-0.0862	0.4981	0.0862	0.4981	-0.3764	0.0022	-0.0802	0.5285	0.3945	0.0013	-0.0259	0.8388	0.1039	0.414	0.1478	0.2437
DAP	turquoise	-0.2104	0.0951	0.2104	0.0951	0.4087	0.0008	0.5052	0	-0.5207	0	0.0298	0.8152	-0.2325	0.0645	-0.2431	0.0529
DAPK1-IT1 /// DAPK1-IT1	turquoise	-0.2605	0.0376	0.2605	0.0376	0.3886	0.0015	0.0426	0.7383	-0.2228	0.0767	-0.1758	0.1646	-0.2379	0.0583	-0.1944	0.1237
DBF4	turquoise	0.2145	0.0888	-0.2145	0.0888	-0.3345	0.0069	-0.3175	0.0106	0.6638	0	-0.1142	0.3688	0.2028	0.108	0.25	0.0464
DCK	turquoise	0.0042	0.9738	-0.0042	0.9738	-0.455	0.0002	-0.4096	0.0008	0.9227	0	-0.3413	0.0058	0.2032	0.1073	0.1435	0.2578
DCTN1	turquoise	-0.0527	0.679	0.0527	0.679	0.4098	0.0008	0.4185	0.0006	-0.9436	0	0.391	0.0014	-0.1331	0.2946	-0.1558	0.2188
DCXR	turquoise	0.1148	0.3665	-0.1148	0.3665	-0.094	0.4601	0.0854	0.5023	-0.5072	0	0.6082	0	0.2069	0.101	-0.0136	0.9151
DDHD2	turquoise	0.0454	0.7216	-0.0454	0.7216	-0.6554	0	-0.4929	0	0.8175	0	0.0085	0.947	0.344	0.0054	0.2449	0.0512
DDIT4	turquoise	-0.0001	0.9993	0.0001	0.9993	-0.4795	0.0001	-0.3234	0.0091	0.4	0.0011	0.1453	0.2521	0.1397	0.2708	0.1138	0.3707
DDX11L2	turquoise	-0.0392	0.7582	0.0392	0.7582	0.1525	0.229	0.3159	0.011	-0.5513	0	0.2636	0.0353	-0.0858	0.5002	-0.0355	0.7804
DDX19B	turquoise	0.0231	0.8563	-0.0231	0.8563	0.0146	0.9087	0.0017	0.9896	-0.0854	0.5024	0.2285	0.0693	0.1146	0.367	-0.06	0.6377
DDX3Y	turquoise	-0.0424	0.7394	0.0424	0.7394	-0.1003	0.4305	-0.2345	0.0621	0.3329	0.0072	-0.1003	0.4306	-0.108	0.3956	-0.1944	0.1237
DDX41	turquoise	0.0714	0.5753	-0.0714	0.5753	0.193	0.1266	0.14	0.27	-0.7455	0	0.5746	0	0.0913	0.473	-0.0968	0.4468
DDX60	turquoise	-0.2228	0.0768	0.2228	0.0768	-0.1699	0.1794	-0.2639	0.0351	0.7116	0	-0.4824	0.0001	-0.2137	0.09	0.0029	0.982
DEDD2	turquoise	-0.1824	0.1492	0.1824	0.1492	0.6366	0	0.3551	0.004	-0.8467	0	0.0645	0.6125	-0.3366	0.0065	-0.3044	0.0145
DEFA1 /// DEFA1B /// DEFA3	turquoise	-0.2889	0.0206	0.2889	0.0206	0.1085	0.3935	0.1403	0.2687	0.0047	0.9706	-0.1702	0.1788	-0.159	0.2096	-0.1808	0.1528
DEK	turquoise	0.0904	0.4774	-0.0904	0.4774	-0.4152	0.0006	-0.4775	0.0001	0.9369	0	-0.3569	0.0038	0.1113	0.3814	0.1044	0.4119
DENND4A	turquoise	-0.0115	0.9283	0.0115	0.9283	-0.3284	0.0081	-0.3233	0.0092	0.8418	0	-0.3275	0.0083	0.2447	0.0513	0.1369	0.2808
DENND6A	turquoise	0.0851	0.5036	-0.0851	0.5036	-0.3806	0.0019	-0.5441	0	0.8921	0	-0.2928	0.0189	0.2232	0.0763	0.0713	0.5758
DEPDC7	turquoise	0.1822	0.1497	-0.1822	0.1497	-0.4271	0.0004	-0.3734	0.0024	0.6264	0	0.0228	0.8578	0.2999	0.0161	0.1374	0.2788
DFNB59	turquoise	0.0608	0.6334	-0.0608	0.6334	-0.3849	0.0017	-0.1268	0.3182	0.3463	0.0051	0.1513	0.2327	0.1291	0.3094	0.0088	0.9451
DGAT1	turquoise	-0.118	0.3532	0.118	0.3532	0.6372	0	0.2704	0.0307	-0.6714	0	0.0293	0.818	-0.1464	0.2484	-0.3006	0.0158
DGCR8 /// MIR1306	turquoise	-0.0988	0.4373	0.0988	0.4373	0.255	0.042	0.3085	0.0131	-0.3213	0.0096	0.0437	0.7315	0.0167	0.896	0.0174	0.8917
DGKG	turquoise	-0.0668	0.5998	0.0668	0.5998	0.4066	0.0009	0.1238	0.3297	-0.4077	0.0008	0.0309	0.8083	-0.2141	0.0893	-0.3012	0.0156
DGKK	turquoise	-0.0862	0.4981	0.0862	0.4981	-0.15	0.2368	-0.1692	0.1813	0.257	0.0403	0.0245	0.8476	-0.0884	0.4875	-0.1644	0.1943
DGKZ	turquoise	-0.0653	0.6083	0.0653	0.6083	0.4475	0.0002	0.3308	0.0076	-0.85	0	0.3236	0.0091	-0.1416	0.2644	-0.1923	0.1279
DHPS	turquoise	0.1533	0.2266	-0.1533	0.2266	-0.1635	0.1966	0.2608	0.0374	-0.6747	0	0.7833	0	0.242	0.054	0.1378	0.2774
DHX58	turquoise	-0.1561	0.2181	0.1561	0.2181	0.4051	0.0009	0.4356	0.0003	-0.7244	0	0.185	0.1433	-0.2063	0.1019	-0.0791	0.5346
DIS3L	turquoise	0.0206	0.8714	-0.0206	0.8714	-0.4892	0	-0.1293	0.3086	0.3407	0.0059	0.2686	0.0318	0.1984	0.1161	0.2535	0.0433
DKFZP434I0714 /// MIR4453	turquoise	0.1631	0.1977	-0.1631	0.1977	-0.3891	0.0015	-0.3843	0.0017	0.7347	0	-0.1021	0.4221	0.2223	0.0775	0.197	0.1187
DKFZp564H213	turquoise	-0.0865	0.4968	0.0865	0.4968	-0.0349	0.7841	-0.2285	0.0694	0.3527	0.0043	-0.1674	0.1861	-0.1651	0.1923	-0.1259	0.3214
DLEU2 /// DLEU2L /// MIR15A	turquoise	0.0123	0.9232	-0.0123	0.9232	-0.2901	0.0201	-0.3139	0.0115	0.855	0	-0.4121	0.0007	0.0844	0.5072	0.039	0.7596
DMAP1	turquoise	0.08	0.5295	-0.08	0.5295	0.0442	0.7288	0.1009	0.4276	-0.7042	0	0.6594	0	0.1275	0.3155	0.0215	0.8661
DMRTC2	turquoise	-0.2672	0.0328	0.2672	0.0328	0.1921	0.1283	-0.1724	0.1732	0.1545	0.2227	-0.2738	0.0286	-0.0847	0.5056	-0.2031	0.1075
DMTF1	turquoise	0.0914	0.4725	-0.0914	0.4725	-0.402	0.001	-0.5438	0	0.8901	0	-0.3241	0.009	0.1855	0.1423	0.118	0.3529
DNAAF2	turquoise	-0.03	0.8142	0.03	0.8142	-0.2543	0.0426	-0.3921	0.0014	0.779	0	-0.2826	0.0237	0.2108	0.0944	0.0108	0.9326
DNAJB14	turquoise	-0.0003	0.9979	0.0003	0.9979	-0.3022	0.0152	-0.4398	0.0003	0.9376	0	-0.49	0	0.0663	0.6029	0.0498	0.6957
DNAJB2	turquoise	0.0104	0.9347	-0.0104	0.9347	0.1835	0.1467	0.7699	0	-0.735	0	0.299	0.0164	-0.0861	0.4987	-0.0025	0.9843
DNAJB7	turquoise	0.1404	0.2686	-0.1404	0.2686	-0.3448	0.0053	-0.3507	0.0045	0.4339	0.0003	0.0014	0.991	0.1558	0.2189	0.1377	0.2779
DNAJB9	turquoise	0.1565	0.217	-0.1565	0.217	-0.322	0.0095	-0.3644	0.0031	0.8693	0	-0.3406	0.0059	0.2025	0.1086	0.1467	0.2473
DNAJC25 /// DNAJC25-GNG10	turquoise	0.0442	0.7287	-0.0442	0.7287	-0.2063	0.1019	-0.2917	0.0193	0.7755	0	-0.3594	0.0035	0.1297	0.3071	0.0461	0.7177
DNAJC9-AS1	turquoise	-0.039	0.7599	0.039	0.7599	0.1206	0.3426	0.1852	0.1429	-0.4594	0.0001	0.2315	0.0656	-0.0203	0.8734	0.0961	0.4501
DONSON	turquoise	-0.0122	0.924	0.0122	0.924	-0.3207	0.0098	-0.4137	0.0007	0.7676	0	-0.2338	0.063	0.1509	0.2339	-0.0312	0.8065
DPEP3	turquoise	-0.0504	0.6923	0.0504	0.6923	0.565	0	0.2183	0.083	-0.661	0	-0.0018	0.9885	-0.2352	0.0614	-0.1652	0.1921
DPH7	turquoise	0.057	0.6548	-0.057	0.6548	0.0334	0.793	-0.0288	0.8214	-0.4998	0	0.5015	0	0.0753	0.5545	-0.0592	0.6421
DPP3	turquoise	0.1695	0.1806	-0.1695	0.1806	0.127	0.3171	0.0297	0.8156	-0.5532	0	0.4844	0	0.0659	0.6047	0.023	0.8568
DPY19L2P2	turquoise	0.0623	0.6246	-0.0623	0.6246	-0.4544	0.0002	-0.399	0.0011	0.8732	0	-0.2254	0.0734	0.1471	0.246	0.0642	0.6141
DPY19L4	turquoise	0.0213	0.8673	-0.0213	0.8673	-0.3729	0.0024	-0.3618	0.0033	0.9254	0	-0.3456	0.0052	0.1745	0.1679	0.1108	0.3835
DQ570835	turquoise	0.1492	0.2393	-0.1492	0.2393	-0.1824	0.1492	-0.0365	0.7746	0.1794	0.1561	0.0509	0.6893	-0.0711	0.5768	-0.1564	0.217
DQ592442	turquoise	0.047	0.7126	-0.047	0.7126	-0.0801	0.529	-0.0596	0.6397	0.128	0.3134	-0.0197	0.877	-0.0365	0.7749	-0.2319	0.0652
DSC1	turquoise	0.1044	0.4117	-0.1044	0.4117	-0.3908	0.0014	-0.174	0.1692	0.3322	0.0073	0.2249	0.0739	0.3045	0.0144	0.1289	0.3102
DSERG1	turquoise	0.0621	0.6262	-0.0621	0.6262	0.1183	0.352	0.5218	0	-0.3985	0.0011	0.1052	0.4079	-0.0892	0.4835	0.0312	0.8066
DSP	turquoise	-0.0856	0.5013	0.0856	0.5013	-0.2079	0.0992	-0.0145	0.9093	0.2623	0.0362	0.0605	0.6348	0.4516	0.0002	0.1055	0.4067
DSTNP1 /// DSTNP1	turquoise	0.0228	0.8581	-0.0228	0.8581	-0.34	0.006	-0.5022	0	0.7421	0	-0.307	0.0136	0.0454	0.7218	0.0347	0.7853
DTWD2	turquoise	0.12	0.345	-0.12	0.345	-0.2227	0.0769	-0.229	0.0688	0.4441	0.0002	-0.1481	0.2429	0.1622	0.2003	0.1926	0.1272
DUS4L	turquoise	0.0867	0.4955	-0.0867	0.4955	-0.5178	0	-0.3428	0.0056	0.711	0	0.0414	0.7454	0.3206	0.0098	0.1406	0.2677
DXO	turquoise	0.0142	0.9111	-0.0142	0.9111	0.1935	0.1255	0.1398	0.2706	-0.6408	0	0.4893	0	0.0561	0.6598	-0.0638	0.6163
DYNLT3	turquoise	0.0803	0.528	-0.0803	0.528	-0.4063	0.0009	-0.403	0.001	0.8188	0	-0.2347	0.0619	0.1121	0.3777	0.0055	0.9658
E2F6	turquoise	-0.0296	0.8166	0.0296	0.8166	-0.4104	0.0008	-0.2877	0.0211	0.5916	0	0.0356	0.7797	0.1268	0.3182	-0.0034	0.9785
EDAR	turquoise	0.0892	0.4835	-0.0892	0.4835	-0.4733	0.0001	-0.1901	0.1325	0.4669	0.0001	0.0958	0.4514	0.2668	0.0331	0.2212	0.0789
EDEM3	turquoise	-0.0641	0.6149	0.0641	0.6149	-0.0673	0.597	-0.464	0.0001	0.8222	0	-0.6734	0	-0.112	0.3785	-0.018	0.888
EED	turquoise	-0.0167	0.8959	0.0167	0.8959	-0.3296	0.0078	-0.4514	0.0002	0.8705	0	-0.3825	0.0018	0.1559	0.2186	0.188	0.1369
EEF1E1	turquoise	0.0793	0.5333	-0.0793	0.5333	-0.395	0.0012	-0.3648	0.003	0.7897	0	-0.1876	0.1377	0.0873	0.4929	0.0014	0.9914
EFCAB12	turquoise	-0.1196	0.3467	0.1196	0.3467	0.4225	0.0005	0.2243	0.0748	-0.4069	0.0008	0.0255	0.8416	-0.2189	0.0822	-0.2908	0.0198
EFCAB7	turquoise	0.0865	0.4969	-0.0865	0.4969	-0.3726	0.0024	-0.2905	0.0199	0.8416	0	-0.2627	0.036	0.2643	0.0348	0.1841	0.1453
EFNA4	turquoise	0.1006	0.429	-0.1006	0.429	0.0902	0.4782	0.1429	0.2601	-0.3653	0.003	0.216	0.0864	0.0288	0.8215	0.2159	0.0866
EFR3A	turquoise	-0.0296	0.8163	0.0296	0.8163	-0.333	0.0072	-0.4468	0.0002	0.9427	0	-0.4534	0.0002	0.1048	0.4099	0.0493	0.699
EGF	turquoise	-0.3492	0.0047	0.3492	0.0047	0.2824	0.0238	0.1176	0.3545	-0.0944	0.4583	-0.2368	0.0596	-0.2084	0.0984	-0.1977	0.1174
EGR1	turquoise	-0.0983	0.4396	0.0983	0.4396	0.0052	0.9675	0.2175	0.0843	0.0058	0.9638	-0.1414	0.265	-0.1778	0.1598	-0.0967	0.4472
EGR3	turquoise	0.1327	0.2958	-0.1327	0.2958	-0.4019	0.001	-0.0953	0.4538	0.5352	0	-0.0088	0.945	0.3292	0.0079	0.0902	0.4782
EID2	turquoise	0.2557	0.0414	-0.2557	0.0414	-0.417	0.0006	-0.2271	0.0711	0.5735	0	0.063	0.6211	0.287	0.0215	0.1829	0.1479
EID2B	turquoise	0.0188	0.8825	-0.0188	0.8825	-0.2361	0.0603	-0.3246	0.0089	0.4042	0.0009	0.0366	0.7742	0.0514	0.6866	0.0653	0.6081
EID3	turquoise	0.1459	0.25	-0.1459	0.25	-0.526	0	-0.3499	0.0046	0.6473	0	0.0468	0.7133	0.2109	0.0943	0.2553	0.0417
EIF1AX	turquoise	0.2184	0.0829	-0.2184	0.0829	-0.4256	0.0005	-0.222	0.0779	0.6616	0	-0.1523	0.2295	0.3297	0.0078	0.2879	0.021
EIF1AY	turquoise	-0.0382	0.7641	0.0382	0.7641	-0.0847	0.5059	-0.2394	0.0567	0.3228	0.0093	-0.095	0.4554	-0.0873	0.493	-0.2009	0.1114
EIF2A	turquoise	0.2608	0.0374	-0.2608	0.0374	-0.5709	0	-0.2179	0.0837	0.7325	0	-0.0175	0.891	0.346	0.0051	0.2335	0.0634
EIF2AK4	turquoise	0.1089	0.3915	-0.1089	0.3915	-0.099	0.4366	0.101	0.4271	0.2275	0.0707	-0.1163	0.36	-0.029	0.8201	0.2029	0.1078
EIF3C	turquoise	0.0225	0.8597	-0.0225	0.8597	-0.2596	0.0383	-0.2265	0.0719	0.1826	0.1487	0.072	0.5716	-0.1573	0.2144	-0.0324	0.7995
EIF3LP3 /// EIF3LP3	turquoise	0.1046	0.4109	-0.1046	0.4109	-0.0281	0.8258	0.2802	0.0249	-0.1115	0.3803	0.1006	0.4289	0.1294	0.3082	0.1126	0.3756
EIF4EBP1	turquoise	-0.113	0.3741	0.113	0.3741	0.4005	0.001	0.2219	0.078	-0.7642	0	0.2859	0.022	-0.1037	0.4149	-0.0866	0.4964
EIF5 /// SNORA28	turquoise	0.0185	0.8844	-0.0185	0.8844	0.4078	0.0008	0.4359	0.0003	-0.6717	0	0.1244	0.3274	-0.1811	0.1521	-0.1516	0.2319
EIF5A2	turquoise	0.2585	0.0392	-0.2585	0.0392	-0.5145	0	-0.298	0.0168	0.8081	0	-0.0945	0.4575	0.2181	0.0834	0.1899	0.1328
ELANE	turquoise	-0.2519	0.0447	0.2519	0.0447	0.1555	0.2198	0.0826	0.5163	-0.0874	0.4923	-0.1102	0.386	-0.1464	0.2484	-0.1334	0.2932
ELMO3	turquoise	-0.0382	0.7643	0.0382	0.7643	0.229	0.0687	0.2646	0.0346	-0.5201	0	0.2971	0.0171	-0.0952	0.4545	-0.1755	0.1653
ELMOD3	turquoise	0.0772	0.5445	-0.0772	0.5445	0.2814	0.0243	0.262	0.0365	-0.6963	0	0.4217	0.0005	-0.0881	0.4889	-0.1709	0.1769
ELOVL1 /// MIR6734	turquoise	0.0215	0.8662	-0.0215	0.8662	0.3575	0.0037	0.2791	0.0255	-0.8156	0	0.3279	0.0082	-0.1136	0.3716	-0.0852	0.5031
ELOVL4	turquoise	0.0768	0.5462	-0.0768	0.5462	-0.3454	0.0052	-0.3632	0.0032	0.7251	0	-0.1807	0.1531	0.2412	0.0549	0.1566	0.2165
ELOVL7	turquoise	-0.2047	0.1047	0.2047	0.1047	0.1698	0.1798	0.1605	0.2052	-0.0759	0.5509	-0.1454	0.2517	-0.0714	0.5751	-0.0761	0.5503
EMC2	turquoise	-0.0278	0.8275	0.0278	0.8275	0.0372	0.7701	-0.1399	0.2703	0.6139	0	-0.5133	0	-0.0924	0.4678	-0.0812	0.5237
EME2	turquoise	-0.1135	0.3719	0.1135	0.3719	0.0707	0.5787	0.2599	0.0381	-0.5916	0	0.3974	0.0011	-0.0908	0.4753	-0.054	0.6719
EMR1	turquoise	-0.202	0.1095	0.202	0.1095	0.4212	0.0005	0.2816	0.0242	-0.4709	0.0001	-0.084	0.5095	-0.1842	0.1452	-0.1607	0.2046
ENC1	turquoise	0.1602	0.2061	-0.1602	0.2061	0.0877	0.4907	-0.1735	0.1705	-0.0658	0.6053	-0.0393	0.7581	0.0724	0.5699	0.1319	0.2988
ENKUR	turquoise	-0.0705	0.5798	0.0705	0.5798	0.0556	0.6625	0.3305	0.0077	-0.3415	0.0058	0.1866	0.1399	-0.0387	0.7614	0.0158	0.9011
ENOPH1	turquoise	0.0848	0.5055	-0.0848	0.5055	-0.4834	0.0001	-0.4855	0	0.9169	0	-0.201	0.1113	0.2417	0.0543	0.1059	0.4051
ENPP2	turquoise	0.0479	0.7068	-0.0479	0.7068	0.0511	0.6886	-0.0133	0.917	0.3472	0.0049	-0.4179	0.0006	-0.0486	0.7027	0.1441	0.2559
ENPP3	turquoise	0.0518	0.6841	-0.0518	0.6841	-0.1026	0.4198	-0.1513	0.2327	0.3145	0.0114	-0.155	0.2214	0.0393	0.7578	-0.0289	0.8207
ENPP4	turquoise	-0.0757	0.5523	0.0757	0.5523	-0.3816	0.0019	-0.434	0.0003	0.8749	0	-0.2749	0.0279	0.0792	0.5338	-0.0123	0.9233
ENPP5	turquoise	0.0911	0.474	-0.0911	0.474	-0.3632	0.0032	-0.3978	0.0011	0.5642	0	0.0341	0.7892	0.004	0.9752	-0.0278	0.8275
ENPP7	turquoise	-0.039	0.7599	0.039	0.7599	0.2675	0.0326	0.0943	0.4585	-0.3738	0.0023	-0.1162	0.3604	-0.2488	0.0475	-0.055	0.6661
EOGT	turquoise	-0.0347	0.7857	0.0347	0.7857	-0.4293	0.0004	-0.4565	0.0001	0.9007	0	-0.2533	0.0434	0.2059	0.1027	0.0952	0.4543
EP300-AS1	turquoise	0.008	0.9499	-0.008	0.9499	-0.1073	0.3986	-0.1319	0.2988	0.2469	0.0492	-0.0204	0.8732	0.1294	0.308	0.0126	0.9211
EPDR1	turquoise	-0.1588	0.2099	0.1588	0.2099	-0.004	0.975	-0.0687	0.5898	0.2584	0.0393	-0.1169	0.3575	0.134	0.2913	-0.0429	0.7366
EPHA1-AS1	turquoise	0.2668	0.0331	-0.2668	0.0331	-0.2866	0.0217	-0.008	0.9499	0.2705	0.0306	0.0297	0.8156	0.2424	0.0537	0.1646	0.1936
EPHB6	turquoise	0.0362	0.7763	-0.0362	0.7763	0.1088	0.3922	0.3652	0.003	-0.7055	0	0.4955	0	0.153	0.2275	0.0573	0.653
EPHX1	turquoise	-0.2588	0.0389	0.2588	0.0389	0.3409	0.0058	0.1507	0.2346	-0.3989	0.0011	0.0367	0.7735	-0.042	0.7417	-0.0608	0.6331
EPS8	turquoise	0.1746	0.1676	-0.1746	0.1676	-0.2845	0.0227	-0.3231	0.0092	0.4689	0.0001	-0.0225	0.8596	0.2336	0.0632	0.1616	0.2019
EPSTI1	turquoise	-0.2196	0.0812	0.2196	0.0812	0.1025	0.4205	0.1979	0.117	-0.0303	0.812	-0.2025	0.1085	-0.365	0.003	-0.0212	0.8678
ERAP2	turquoise	0.3178	0.0105	-0.3178	0.0105	-0.3425	0.0056	-0.1559	0.2187	0.3095	0.0128	0.0896	0.4812	0.1827	0.1485	0.1895	0.1336
ERCC6 /// ERCC6-PGBD3 /// PGBD3	turquoise	-0.1836	0.1464	0.1836	0.1464	-0.1066	0.4016	-0.1529	0.2278	0.536	0	-0.2819	0.024	0.1143	0.3683	0.0621	0.626
ERI1	turquoise	-0.0719	0.5726	0.0719	0.5726	0.1079	0.3961	-0.2409	0.0552	0.5438	0	-0.5605	0	-0.0897	0.4807	-0.0129	0.9194
ERICH1 /// FLJ00290	turquoise	0.096	0.4503	-0.096	0.4503	-0.004	0.9748	-0.0931	0.4644	-0.0493	0.6991	0.1313	0.3012	0.2345	0.0621	0.0419	0.7423
ERO1LB	turquoise	0.0684	0.5911	-0.0684	0.5911	-0.1814	0.1514	-0.2749	0.0279	0.7572	0	-0.4248	0.0005	-0.0107	0.9334	0.1226	0.3345
ERVH-1	turquoise	-0.1626	0.1992	0.1626	0.1992	0.5408	0	0.4754	0.0001	-0.7893	0	-0.032	0.8017	-0.3803	0.0019	-0.1919	0.1287
ERVK3-2	turquoise	-0.0693	0.5863	0.0693	0.5863	0.2802	0.0249	0.149	0.2401	-0.2626	0.0361	-0.0388	0.7608	-0.1501	0.2365	-0.0182	0.8866
ESAM	turquoise	-0.2033	0.1072	0.2033	0.1072	0.3189	0.0102	0.3333	0.0071	-0.5182	0	0.0591	0.6429	-0.1177	0.3545	-0.1041	0.4132
ESCO1	turquoise	0.0858	0.5003	-0.0858	0.5003	-0.4456	0.0002	-0.4883	0	0.9253	0	-0.3278	0.0082	0.1388	0.2741	0.1319	0.2988
ESRG /// MIR4454	turquoise	-0.0274	0.83	0.0274	0.83	0.3044	0.0145	0.397	0.0012	-0.3248	0.0088	-0.1091	0.3906	-0.1709	0.177	-0.0098	0.9387
ETAA1	turquoise	0.0558	0.6614	-0.0558	0.6614	-0.4292	0.0004	-0.4729	0.0001	0.8895	0	-0.2123	0.0922	0.2256	0.073	0.1342	0.2904
ETHE1	turquoise	-0.0659	0.6051	0.0659	0.6051	0.2344	0.0623	0.3131	0.0118	-0.6718	0	0.3869	0.0016	0.0179	0.8886	-0.1066	0.402
ETNK1	turquoise	-0.0663	0.6025	0.0663	0.6025	-0.2477	0.0485	-0.4543	0.0002	0.9092	0	-0.4458	0.0002	0.0832	0.5131	0.0213	0.8672
ETV7	turquoise	-0.2026	0.1084	0.2026	0.1084	0.2244	0.0746	0.3701	0.0026	-0.4228	0.0005	0.0293	0.8181	-0.3246	0.0089	-0.2105	0.0951
EVI2A	turquoise	0.1554	0.2202	-0.1554	0.2202	-0.1145	0.3676	-0.2283	0.0696	0.6514	0	-0.3633	0.0032	0.0051	0.9682	-0.0096	0.9402
EXOC1	turquoise	-0.1249	0.3254	0.1249	0.3254	-0.1239	0.3294	-0.4924	0	0.8401	0	-0.5587	0	-0.0929	0.4654	-0.0602	0.6365
EXOC5	turquoise	0.0779	0.5405	-0.0779	0.5405	-0.3833	0.0018	-0.3883	0.0015	0.9344	0	-0.3281	0.0081	0.1668	0.1878	0.0106	0.9339
EXOC8	turquoise	-0.0369	0.7723	0.0369	0.7723	-0.1177	0.3545	-0.4502	0.0002	0.8449	0	-0.5659	0	-0.0552	0.6646	-0.0805	0.5271
EXTL2	turquoise	-0.0044	0.9724	0.0044	0.9724	-0.3317	0.0074	-0.304	0.0146	0.7576	0	-0.2161	0.0863	0.2231	0.0764	0.0485	0.7032
EYS	turquoise	0.0439	0.7307	-0.0439	0.7307	-0.1942	0.1241	-0.3014	0.0155	0.7233	0	-0.3107	0.0125	0.163	0.1981	0.1047	0.4103
F13A1	turquoise	-0.3112	0.0123	0.3112	0.0123	0.2335	0.0633	0.1845	0.1444	-0.1962	0.1203	-0.1696	0.1804	-0.1402	0.2691	-0.063	0.6207
F8	turquoise	-0.2359	0.0606	0.2359	0.0606	0.0446	0.7267	-0.243	0.053	0.4635	0.0001	-0.3401	0.006	-0.104	0.4134	-0.1568	0.2158
FAM102B	turquoise	-0.1086	0.393	0.1086	0.393	-0.1863	0.1405	-0.4009	0.001	0.7717	0	-0.4794	0.0001	-0.0635	0.618	-0.0466	0.7144
FAM110C	turquoise	0.0856	0.5012	-0.0856	0.5012	-0.2755	0.0275	-0.1482	0.2425	0.4348	0.0003	-0.0439	0.7304	0.1845	0.1445	0.0999	0.4324
FAM115A	turquoise	0.1541	0.2241	-0.1541	0.2241	-0.2889	0.0206	-0.1498	0.2375	0.4222	0.0005	0.0148	0.9077	0.2152	0.0877	0.1873	0.1383
FAM115C /// LOC101928422	turquoise	0.078	0.5404	-0.078	0.5404	-0.058	0.6489	0.0364	0.7754	-0.1318	0.2991	0.0889	0.4847	0.0007	0.9954	0.0708	0.5781
FAM122B	turquoise	-0.1152	0.3649	0.1152	0.3649	-0.324	0.009	-0.3841	0.0017	0.8977	0	-0.4418	0.0003	0.1064	0.4028	0.0535	0.6749
FAM124B	turquoise	-0.1706	0.1777	0.1706	0.1777	0.0975	0.4434	-0.2665	0.0333	0.2729	0.0291	-0.3496	0.0046	-0.0916	0.4718	0.0353	0.7816
FAM127A	turquoise	-0.1033	0.4164	0.1033	0.4164	0.3261	0.0086	0.1888	0.1351	-0.7865	0	0.3703	0.0026	-0.1005	0.4294	-0.1916	0.1293
FAM127B	turquoise	-0.0294	0.8177	0.0294	0.8177	0.2696	0.0312	0.2747	0.0281	-0.6697	0	0.355	0.004	-0.0544	0.6696	-0.0673	0.5973
FAM13B	turquoise	0.0288	0.8214	-0.0288	0.8214	-0.3691	0.0027	-0.4302	0.0004	0.9413	0	-0.422	0.0005	0.152	0.2305	0.1173	0.3559
FAM153A /// FAM153B /// FAM153C /// LOC100507387 /// LOC101928349 /// LOC101930363	turquoise	-0.0199	0.8758	0.0199	0.8758	-0.3225	0.0093	-0.2198	0.0809	0.549	0	-0.1484	0.2417	0.1196	0.3466	0.1132	0.3729
FAM153A /// FAM153B /// LOC100507387	turquoise	0.02	0.8755	-0.02	0.8755	-0.2145	0.0887	0.0688	0.5892	0.0439	0.7308	0.1726	0.1725	0.1043	0.4123	0.1264	0.3194
FAM153A /// FAM153B /// LOC100507387 /// LOC102725213	turquoise	-0.0224	0.8603	0.0224	0.8603	-0.3314	0.0075	-0.0059	0.9634	0.2031	0.1075	0.1417	0.264	0.0861	0.4989	0.1378	0.2775
FAM169A	turquoise	0.1481	0.2429	-0.1481	0.2429	-0.5662	0	-0.4044	0.0009	0.8648	0	-0.0714	0.5749	0.2391	0.0571	0.0763	0.549
FAM174B	turquoise	-0.1477	0.2441	0.1477	0.2441	0.1669	0.1875	0.3053	0.0142	-0.3122	0.012	0.0464	0.7158	-0.1364	0.2826	0.0482	0.7053
FAM177A1 /// LOC101927178	turquoise	-0.03	0.8139	0.03	0.8139	-0.0054	0.9661	-0.2804	0.0248	0.7338	0	-0.4951	0	0.1125	0.3762	0.0147	0.9083
FAM179B	turquoise	0.0125	0.9221	-0.0125	0.9221	-0.4145	0.0007	-0.4838	0.0001	0.8547	0	-0.1986	0.1157	0.1529	0.2276	0.0627	0.6226
FAM184B	turquoise	-0.2674	0.0326	0.2674	0.0326	-0.0858	0.5001	-0.1206	0.3424	0.0483	0.7049	-0.0517	0.685	-0.059	0.6434	0.1073	0.3988
FAM188A	turquoise	-0.0782	0.5391	0.0782	0.5391	-0.1504	0.2357	-0.4294	0.0004	0.8558	0	-0.5445	0	-0.0657	0.6062	-0.0047	0.9709
FAM198B	turquoise	-0.2702	0.0308	0.2702	0.0308	0.066	0.6045	-0.3321	0.0073	0.6432	0	-0.5876	0	-0.2457	0.0504	-0.2223	0.0775
FAM19A1	turquoise	0.2227	0.0769	-0.2227	0.0769	-0.3477	0.0049	-0.149	0.2398	0.3344	0.0069	0.2064	0.1018	0.3536	0.0042	0.0573	0.6528
FAM19A2	turquoise	0.0143	0.9107	-0.0143	0.9107	0.0505	0.692	0.0176	0.8902	0.1083	0.3942	-0.1716	0.1752	-0.1154	0.3639	-0.0779	0.5408
FAM206A	turquoise	-0.06	0.6377	0.06	0.6377	0.234	0.0627	-0.049	0.7007	0.4131	0.0007	-0.5091	0	-0.0711	0.5766	-0.0692	0.5869
FAM212B-AS1	turquoise	-0.0556	0.6627	0.0556	0.6627	0.2553	0.0418	0.2543	0.0426	-0.4384	0.0003	0.1741	0.1688	0.0132	0.9173	0.1224	0.3355
FAM214A	turquoise	-0.0211	0.8686	0.0211	0.8686	-0.2646	0.0346	-0.5815	0	0.8749	0	-0.426	0.0004	0.0156	0.9025	0.0409	0.7485
FAM217B	turquoise	-0.0791	0.5343	0.0791	0.5343	-0.1691	0.1817	-0.4716	0.0001	0.8808	0	-0.5088	0	0.0525	0.6804	-0.0779	0.5409
FAM221A	turquoise	-0.0465	0.7151	0.0465	0.7151	-0.3176	0.0105	-0.2899	0.0202	0.8409	0	-0.3563	0.0039	0.1891	0.1346	0.1192	0.348
FAM226A /// FAM226B	turquoise	0.2278	0.0702	-0.2278	0.0702	-0.6436	0	-0.1389	0.2736	0.4919	0	0.1695	0.1805	0.3825	0.0018	0.3225	0.0094
FAM26F	turquoise	-0.1873	0.1383	0.1873	0.1383	0.1394	0.2719	0.2215	0.0785	-0.1778	0.1599	0.0254	0.8419	-0.2014	0.1105	-0.3087	0.0131
FAM3B	turquoise	0.167	0.1872	-0.167	0.1872	-0.1609	0.204	0.0667	0.6008	0.0872	0.493	0.035	0.7835	0.1531	0.2271	0.2065	0.1016
FAM50A	turquoise	0.0543	0.6698	-0.0543	0.6698	0.1937	0.1252	0.3596	0.0035	-0.7631	0	0.5439	0	-0.018	0.8879	-0.0836	0.5112
FAM66B /// FAM66C /// FAM66D /// LOC101928910 /// LOC102725108	turquoise	0.1086	0.3931	-0.1086	0.3931	-0.4242	0.0005	-0.2674	0.0327	0.3956	0.0012	0.1012	0.4262	0.0543	0.6697	0.0898	0.4805
FAM72A /// FAM72B /// FAM72C /// FAM72D	turquoise	-0.1405	0.2681	0.1405	0.2681	-0.1849	0.1436	-0.2582	0.0394	0.741	0	-0.4019	0.001	-0.0763	0.549	-0.0601	0.6373
FAM89B	turquoise	-0.0771	0.5446	0.0771	0.5446	0.3808	0.0019	0.2884	0.0208	-0.7976	0	0.3519	0.0044	-0.022	0.8627	-0.0957	0.452
FAM8A1	turquoise	-0.164	0.1953	0.164	0.1953	0.1121	0.3777	-0.3085	0.0131	0.7466	0	-0.7422	0	-0.2023	0.1089	-0.1183	0.3518
FAM92A1	turquoise	0.0615	0.6294	-0.0615	0.6294	-0.2351	0.0614	-0.4243	0.0005	0.833	0	-0.3813	0.0019	0.1122	0.3776	0.0994	0.4347
FAM96B	turquoise	0.2106	0.0949	-0.2106	0.0949	0.0079	0.9505	0.262	0.0365	-0.508	0	0.5138	0	0.0702	0.5817	0.1251	0.3247
FANCL	turquoise	-0.1567	0.2164	0.1567	0.2164	-0.1633	0.1973	-0.3166	0.0108	0.6301	0	-0.3383	0.0062	-0.0359	0.7785	0.0322	0.8004
FAR1	turquoise	-0.1725	0.173	0.1725	0.173	0.0367	0.7736	-0.414	0.0007	0.8278	0	-0.7282	0	-0.1893	0.1341	-0.1758	0.1647
FAS-AS1	turquoise	-0.0477	0.7082	0.0477	0.7082	0.1702	0.1788	-0.0454	0.7219	-0.1033	0.4168	-0.1455	0.2513	-0.4068	0.0009	0.0284	0.824
FASTKD3	turquoise	0.0081	0.9496	-0.0081	0.9496	-0.3406	0.0059	-0.4174	0.0006	0.7624	0	-0.1999	0.1132	0.2461	0.05	0.1722	0.1737
FAT1	turquoise	-0.0304	0.8118	0.0304	0.8118	0.0613	0.6307	-0.0505	0.692	0.0081	0.9493	-0.0179	0.8887	0.0387	0.7617	-0.1931	0.1263
FBLN5	turquoise	-0.0379	0.7665	0.0379	0.7665	-0.3013	0.0155	-0.0954	0.4533	0.2038	0.1062	0.1653	0.1917	0.0377	0.7671	0.0306	0.8103
FBXL20	turquoise	-0.1407	0.2675	0.1407	0.2675	0.4811	0.0001	0.107	0.3999	-0.4993	0	-0.0679	0.594	-0.3929	0.0013	-0.3549	0.004
FBXL3	turquoise	-0.0142	0.9111	0.0142	0.9111	-0.1047	0.4102	-0.3769	0.0021	0.8561	0	-0.5813	0	0.0345	0.7869	0.0242	0.8495
FBXL4	turquoise	-0.0103	0.9358	0.0103	0.9358	-0.2173	0.0846	-0.3282	0.0081	0.8797	0	-0.4958	0	0.0979	0.4416	0.0534	0.6753
FBXO30	turquoise	-0.0901	0.4788	0.0901	0.4788	-0.1734	0.1706	-0.3331	0.0071	0.8235	0	-0.4543	0.0002	0.0475	0.7093	0.006	0.9623
FBXO5	turquoise	0.052	0.6831	-0.052	0.6831	-0.434	0.0003	-0.3164	0.0108	0.8519	0	-0.2021	0.1093	0.2311	0.0662	0.1882	0.1363
FBXO6	turquoise	-0.4188	0.0006	0.4188	0.0006	0.4246	0.0005	0.2204	0.0801	-0.301	0.0157	-0.1908	0.131	-0.4471	0.0002	-0.3138	0.0116
FBXO8	turquoise	0.1257	0.3224	-0.1257	0.3224	-0.3382	0.0063	-0.3692	0.0027	0.8644	0	-0.2862	0.0219	0.2456	0.0505	0.1071	0.3995
FCGR1A	turquoise	-0.251	0.0455	0.251	0.0455	0.4444	0.0002	0.3822	0.0018	-0.3286	0.008	-0.286	0.022	-0.3757	0.0022	-0.1883	0.1362
FCGR1A /// FCGR1B /// FCGR1C	turquoise	-0.2511	0.0453	0.2511	0.0453	0.4264	0.0004	0.3772	0.0021	-0.3354	0.0067	-0.2684	0.032	-0.3768	0.0021	-0.1661	0.1897
FCGR1B	turquoise	-0.2579	0.0397	0.2579	0.0397	0.4822	0.0001	0.3826	0.0018	-0.3323	0.0073	-0.3307	0.0076	-0.3971	0.0012	-0.1648	0.1933
FCGR2A /// FCGR2C	turquoise	-0.1278	0.3141	0.1278	0.3141	0.388	0.0015	0.0843	0.5075	-0.3093	0.0129	-0.2176	0.0841	-0.3439	0.0054	-0.2998	0.0161
FCGR2B	turquoise	0.1282	0.3126	-0.1282	0.3126	0.0796	0.5317	-0.06	0.6378	0.0257	0.84	-0.0545	0.6689	0.2936	0.0186	0.1595	0.2081
FCGRT	turquoise	-0.1905	0.1317	0.1905	0.1317	0.5952	0	0.008	0.9502	-0.6409	0	0.0237	0.8525	-0.1908	0.1309	-0.2046	0.1048
FCRL1	turquoise	0.2043	0.1055	-0.2043	0.1055	-0.3862	0.0016	-0.1872	0.1386	0.573	0	-0.0023	0.9853	0.8079	0	0.3775	0.0021
FCRL5	turquoise	0.2436	0.0524	-0.2436	0.0524	-0.3862	0.0016	-0.1044	0.4116	0.3716	0.0025	0.2373	0.0591	0.625	0	0.3029	0.015
FDPSP2	turquoise	0.0778	0.5413	-0.0778	0.5413	-0.0094	0.9412	-0.1046	0.4109	-0.0034	0.9787	-0.1165	0.3593	-0.0675	0.5961	-0.0708	0.578
FEM1C	turquoise	-0.1289	0.3099	0.1289	0.3099	0.1457	0.2505	-0.0532	0.6763	0.532	0	-0.6215	0	-0.0107	0.9331	-0.0649	0.6103
FGF7 /// KGFLP1 /// KGFLP2	turquoise	0.1416	0.2644	-0.1416	0.2644	-0.5146	0	-0.2572	0.0402	0.7261	0	-0.0161	0.8994	0.2685	0.0319	0.2041	0.1057
FGFBP3	turquoise	0.0016	0.9901	-0.0016	0.9901	-0.4814	0.0001	-0.0833	0.5127	0.4459	0.0002	0.1056	0.4061	0.2685	0.0319	0.1411	0.2661
FHOD1	turquoise	-0.2306	0.0667	0.2306	0.0667	0.5518	0	0.0693	0.5862	-0.6516	0	0.0802	0.5289	-0.1917	0.1292	-0.2982	0.0167
FIBP	turquoise	0.0088	0.945	-0.0088	0.945	0.0407	0.7493	0.1276	0.3149	-0.7443	0	0.6673	0	0.1062	0.4037	0.0215	0.8663
FIGNL1	turquoise	0.1274	0.3156	-0.1274	0.3156	-0.3861	0.0016	-0.5219	0	0.8769	0	-0.3152	0.0112	0.1868	0.1394	0.1686	0.1829
FIS1	turquoise	0.0523	0.6815	-0.0523	0.6815	0.0011	0.9931	0.7839	0	-0.4985	0	0.3746	0.0023	0.0913	0.4731	0.1449	0.2532
FKTN	turquoise	0.0178	0.8893	-0.0178	0.8893	-0.4639	0.0001	-0.1564	0.217	0.6784	0	-0.0488	0.7016	0.3207	0.0098	0.1326	0.2962
FLAD1	turquoise	0.0534	0.6753	-0.0534	0.6753	0.026	0.8383	0.3102	0.0126	-0.7911	0	0.6647	0	0.0449	0.7244	0.0279	0.8267
FLII	turquoise	-0.0912	0.4736	0.0912	0.4736	0.625	0	0.3097	0.0128	-0.7701	0	0.0248	0.8458	-0.2345	0.0622	-0.1978	0.1171
FLII /// LLGL1	turquoise	-0.1805	0.1534	0.1805	0.1534	0.6422	0	0.0874	0.4923	-0.62	0	-0.0289	0.8206	-0.3435	0.0055	-0.4198	0.0006
FLJ10038	turquoise	0.0788	0.5357	-0.0788	0.5357	-0.4437	0.0002	-0.4423	0.0003	0.7205	0	-0.098	0.4409	0.1302	0.3051	0.0913	0.4729
FLJ12120	turquoise	-0.1645	0.1939	0.1645	0.1939	0.0064	0.9602	-0.1711	0.1763	0.0175	0.8907	-0.0464	0.716	-0.0452	0.7226	-0.0918	0.4708
FLJ21369	turquoise	0.0172	0.8924	-0.0172	0.8924	-0.0883	0.4878	-0.1639	0.1956	0.2555	0.0416	-0.1511	0.2333	0.0145	0.9097	0.0456	0.7204
FLJ30403	turquoise	0.0647	0.6117	-0.0647	0.6117	-0.3046	0.0144	-0.2113	0.0937	0.1416	0.2645	0.2272	0.071	0.1472	0.2459	0.1722	0.1736
FLJ36848	turquoise	0.028	0.826	-0.028	0.826	0.0743	0.5595	0.3121	0.0121	-0.2635	0.0354	-0.0063	0.9608	-0.1357	0.2852	0.0079	0.9506
FLJ38717	turquoise	0.0639	0.6159	-0.0639	0.6159	0.3357	0.0067	0.0609	0.6325	-0.2082	0.0987	-0.2752	0.0277	-0.2415	0.0545	-0.0986	0.4381
FLJ45482	turquoise	0.0468	0.7135	-0.0468	0.7135	0.1644	0.1942	0.0998	0.4325	-0.4194	0.0006	0.0309	0.8084	-0.2246	0.0744	-0.0173	0.892
FLJ45513	turquoise	-0.132	0.2983	0.132	0.2983	0.2246	0.0744	0.1193	0.348	-0.5139	0	0.2286	0.0692	-0.2561	0.0411	-0.3025	0.0151
FLVCR1	turquoise	-0.0326	0.798	0.0326	0.798	-0.0875	0.4917	-0.2163	0.0861	0.57	0	-0.3804	0.0019	0.051	0.689	0.0519	0.6837
FLVCR1-AS1	turquoise	0.0163	0.898	-0.0163	0.898	0.0614	0.6301	0.0527	0.679	-0.2779	0.0262	0.169	0.182	0.163	0.1981	0.179	0.1569
FMR1	turquoise	-0.0456	0.7204	0.0456	0.7204	-0.229	0.0688	-0.4626	0.0001	0.9314	0	-0.5535	0	0.0366	0.7741	0.0435	0.7327
FNBP1L	turquoise	-0.0125	0.9218	0.0125	0.9218	-0.2383	0.058	-0.2353	0.0612	0.6921	0	-0.3285	0.008	0.1918	0.1289	0.1613	0.2029
FOLR3	turquoise	-0.2019	0.1097	0.2019	0.1097	0.1623	0.2001	0.0488	0.7019	-0.0008	0.9949	-0.1108	0.3836	0.0137	0.9145	0.0375	0.7686
FOSB	turquoise	0.0958	0.4513	-0.0958	0.4513	0.1894	0.1339	0.2338	0.063	-0.5013	0	0.1415	0.2648	-0.1034	0.4161	0.0602	0.6363
FPGT	turquoise	-0.1	0.4316	0.1	0.4316	-0.1296	0.3074	-0.3831	0.0018	0.8429	0	-0.5552	0	0.001	0.994	-0.0768	0.5464
FREM3	turquoise	-0.0982	0.4403	0.0982	0.4403	-0.2321	0.0649	-0.0324	0.7992	0.3295	0.0078	-0.014	0.9126	0.0109	0.9321	0.0285	0.8233
FRG1 /// FRG1B /// LOC100134091 /// LOC100289097 /// LOC101930278 /// LOC101930531 /// LOC102724923	turquoise	0.0237	0.8525	-0.0237	0.8525	-0.1858	0.1416	-0.3126	0.0119	0.5924	0	-0.3825	0.0018	-0.0814	0.5225	-0.0829	0.5148
FRMD3	turquoise	-0.3603	0.0035	0.3603	0.0035	0.3807	0.0019	0.0865	0.4967	-0.1942	0.1241	-0.2009	0.1114	-0.277	0.0267	-0.3113	0.0123
FTX	turquoise	0.0451	0.7233	-0.0451	0.7233	0.1748	0.1671	0.4919	0	-0.4775	0.0001	0.1264	0.3196	-0.0934	0.4628	0.0056	0.9651
FUBP3	turquoise	0.1208	0.3417	-0.1208	0.3417	-0.4999	0	-0.0774	0.5431	0.556	0	-0.0096	0.9401	0.2206	0.0799	0.1447	0.2539
FUK	turquoise	0.0145	0.9096	-0.0145	0.9096	0.023	0.8569	0.1305	0.304	-0.5676	0	0.5973	0	0.0142	0.9112	-0.2879	0.0211
FUNDC1	turquoise	-0.1076	0.3973	0.1076	0.3973	-0.185	0.1433	0.1039	0.4137	0.2275	0.0706	0.0247	0.8463	0.0759	0.5511	0.0546	0.6684
FUS	turquoise	0.0888	0.4854	-0.0888	0.4854	-0.0213	0.8675	0.3016	0.0154	-0.5121	0	0.3342	0.007	-0.1215	0.3391	-0.0152	0.9051
FUT8	turquoise	0.224	0.0752	-0.224	0.0752	-0.6034	0	-0.2849	0.0225	0.7388	0	0.0009	0.9944	0.248	0.0481	0.3038	0.0147
FXR2	turquoise	-0.0952	0.4544	0.0952	0.4544	0.361	0.0034	0.3528	0.0042	-0.7027	0	0.2598	0.0382	-0.1418	0.2636	-0.244	0.052
FXYD6	turquoise	-0.2036	0.1066	0.2036	0.1066	0.3449	0.0053	-0.033	0.7955	-0.2238	0.0754	-0.1506	0.2348	-0.3107	0.0125	-0.2728	0.0292
FYTTD1	turquoise	0.1629	0.1983	-0.1629	0.1983	-0.4474	0.0002	-0.4507	0.0002	0.9271	0	-0.2741	0.0284	0.1324	0.2969	0.0562	0.6594
G6PD	turquoise	-0.2338	0.0629	0.2338	0.0629	0.7686	0	0.3567	0.0038	-0.8135	0	-0.0833	0.5128	-0.3628	0.0032	-0.3349	0.0068
GABPA	turquoise	0.0023	0.9856	-0.0023	0.9856	-0.2663	0.0335	-0.4378	0.0003	0.9198	0	-0.4847	0	0.0947	0.4569	0.0608	0.6331
GABPB1-AS1	turquoise	0.0072	0.955	-0.0072	0.955	-0.5068	0	-0.3305	0.0077	0.5518	0	0.0524	0.681	0.2414	0.0547	0.204	0.1059
GAFA1	turquoise	0.0497	0.6968	-0.0497	0.6968	-0.2581	0.0395	0.0623	0.6247	0.2257	0.0729	0.0722	0.5709	0.1662	0.1894	0.1976	0.1175
GALNT4 /// POC1B-GALNT4	turquoise	-0.1192	0.3483	0.1192	0.3483	0.1079	0.3961	-0.3061	0.0139	0.6987	0	-0.7137	0	-0.1898	0.133	-0.0779	0.5407
GALNT7	turquoise	-0.1204	0.3432	0.1204	0.3432	0.0866	0.4962	-0.3681	0.0028	0.7348	0	-0.7286	0	-0.156	0.2183	-0.1172	0.3564
GAPDH	turquoise	-0.3064	0.0138	0.3064	0.0138	0.4939	0	0.1193	0.3479	-0.5405	0	-0.0014	0.9914	-0.1808	0.1529	0.0029	0.9821
GAPT	turquoise	-0.1262	0.3204	0.1262	0.3204	0.3114	0.0122	0.0969	0.446	-0.1261	0.3209	-0.2081	0.0989	-0.2049	0.1043	-0.1904	0.1318
GAS2	turquoise	0.1598	0.2071	-0.1598	0.2071	-0.456	0.0002	-0.3589	0.0036	0.7653	0	-0.1407	0.2675	0.2366	0.0598	0.1683	0.1836
GAS2L1	turquoise	-0.2032	0.1074	0.2032	0.1074	0.4839	0.0001	0.2308	0.0666	-0.6902	0	0.0304	0.8113	-0.1671	0.187	-0.1335	0.2928
GBA /// GBAP1	turquoise	-0.1495	0.2382	0.1495	0.2382	0.7452	0	0.3868	0.0016	-0.7698	0	-0.0728	0.5674	-0.2706	0.0306	-0.1668	0.1877
GBAP1	turquoise	-0.105	0.409	0.105	0.409	0.6795	0	0.2677	0.0325	-0.7518	0	0.0162	0.8988	-0.2131	0.091	-0.1331	0.2943
GBAS	turquoise	0.0829	0.5147	-0.0829	0.5147	-0.384	0.0017	-0.5193	0	0.9056	0	-0.3182	0.0104	0.1141	0.3693	0.0738	0.5624
GBP1	turquoise	-0.1625	0.1995	0.1625	0.1995	0.2022	0.1091	0.3936	0.0013	-0.2691	0.0315	-0.1332	0.2941	-0.4537	0.0002	-0.178	0.1593
GBP3	turquoise	-0.1022	0.4217	0.1022	0.4217	-0.2072	0.1005	-0.3595	0.0035	0.6156	0	-0.2531	0.0436	0.0734	0.5646	0.0518	0.6845
GBP4	turquoise	0.0124	0.9224	-0.0124	0.9224	-0.076	0.5506	0.2554	0.0417	-0.2898	0.0202	0.2439	0.0522	-0.1829	0.1479	-0.0872	0.4931
GBP5	turquoise	-0.2341	0.0626	0.2341	0.0626	0.1245	0.3269	0.1851	0.1432	-0.0993	0.4351	-0.1236	0.3304	-0.4271	0.0004	-0.2652	0.0342
GCH1	turquoise	-0.0719	0.5726	0.0719	0.5726	-0.339	0.0061	-0.3269	0.0084	0.7665	0	-0.3481	0.0048	0.0203	0.8738	0.0117	0.9269
GCLM	turquoise	0.0178	0.8892	-0.0178	0.8892	-0.1504	0.2357	-0.345	0.0052	0.7994	0	-0.4544	0.0002	0.106	0.4045	0.0245	0.8475
GCSAML	turquoise	0.0091	0.943	-0.0091	0.943	0.0017	0.9896	-0.004	0.975	0.1378	0.2777	-0.1846	0.1442	-0.0242	0.8492	0.0288	0.8212
GDPD5	turquoise	-0.0311	0.8075	0.0311	0.8075	0.2148	0.0883	0.3343	0.0069	-0.6897	0	0.3306	0.0076	-0.0885	0.4866	-0.0103	0.9357
GDPGP1	turquoise	0.1882	0.1364	-0.1882	0.1364	-0.2529	0.0438	-0.2045	0.1051	0.1073	0.3985	0.3294	0.0079	0.1466	0.2475	0.0076	0.9523
GEN1	turquoise	0.1732	0.1711	-0.1732	0.1711	-0.4316	0.0004	-0.3612	0.0034	0.7095	0	-0.0277	0.8279	0.2968	0.0172	0.132	0.2986
GFI1	turquoise	0.0542	0.6704	-0.0542	0.6704	-0.2911	0.0196	-0.1004	0.4299	0.2316	0.0656	0.0983	0.4397	0.0778	0.5411	0.0169	0.8945
GGCT	turquoise	0.0518	0.6846	-0.0518	0.6846	-0.3722	0.0025	-0.325	0.0088	0.7936	0	-0.2563	0.0409	0.0267	0.8342	0.0267	0.834
GGH	turquoise	0.0445	0.7269	-0.0445	0.7269	0.0736	0.5633	-0.2738	0.0285	0.5147	0	-0.3494	0.0047	0.0308	0.8091	0.0432	0.7347
GGT1 /// GGT2 /// GGTLC1 /// GGTLC2	turquoise	-0.2386	0.0577	0.2386	0.0577	0.6248	0	0.1967	0.1192	-0.7454	0	0.0536	0.6738	-0.3124	0.012	-0.2944	0.0182
GGTA1P	turquoise	-0.1353	0.2865	0.1353	0.2865	0.2722	0.0296	0.2567	0.0406	-0.2507	0.0457	-0.117	0.357	-0.2643	0.0348	-0.1478	0.2437
GHDC	turquoise	-0.0405	0.7509	0.0405	0.7509	0.3058	0.014	0.1439	0.2565	-0.6675	0	0.3651	0.003	-0.0308	0.8092	-0.139	0.2732
GIMAP2	turquoise	0.2115	0.0934	-0.2115	0.0934	-0.4911	0	-0.3529	0.0042	0.7778	0	-0.1336	0.2926	0.1536	0.2255	0.1529	0.2279
GIN1	turquoise	0.0954	0.4534	-0.0954	0.4534	-0.2753	0.0277	-0.4494	0.0002	0.785	0	-0.2899	0.0201	0.1291	0.3092	-0.0029	0.9817
GINS1	turquoise	0.1638	0.196	-0.1638	0.196	-0.315	0.0112	-0.1341	0.2909	0.4778	0.0001	0.0439	0.7302	0.2722	0.0296	0.2414	0.0546
GJA1	turquoise	-0.0302	0.8128	0.0302	0.8128	-0.2311	0.0661	-0.3231	0.0092	0.5349	0	-0.1809	0.1527	0.0912	0.4737	-0.0471	0.7117
GJB6	turquoise	0.0354	0.7815	-0.0354	0.7815	-0.1709	0.1771	-0.2256	0.0731	0.469	0.0001	-0.2285	0.0694	0.0584	0.6467	-0.0657	0.6058
GK-AS1 /// GK-AS1	turquoise	-0.0891	0.4838	0.0891	0.4838	0.5477	0	0.3312	0.0075	-0.3574	0.0037	-0.381	0.0019	-0.2899	0.0202	-0.0243	0.8491
GLB1L	turquoise	0.0843	0.5076	-0.0843	0.5076	0.0173	0.8923	0.0431	0.7355	-0.2024	0.1086	0.2002	0.1127	-0.0382	0.7643	0.0713	0.5758
GLOD5	turquoise	-0.2098	0.0961	0.2098	0.0961	0.2676	0.0325	0.2291	0.0686	-0.2537	0.0431	-0.134	0.2912	-0.3817	0.0019	-0.3192	0.0102
GMCL1	turquoise	-0.0045	0.9717	0.0045	0.9717	-0.2334	0.0634	-0.3962	0.0012	0.8966	0	-0.5278	0	0.0532	0.6765	0.0179	0.8882
GMCL1 /// GMCL1P1	turquoise	0.029	0.8203	-0.029	0.8203	-0.1823	0.1495	-0.289	0.0206	0.7569	0	-0.3649	0.003	0.0412	0.7463	-0.0976	0.443
GMFB	turquoise	0.0323	0.8002	-0.0323	0.8002	-0.0795	0.5325	-0.2732	0.029	0.806	0	-0.5023	0	0.0448	0.7255	0.0045	0.9716
GMNN	turquoise	-0.033	0.796	0.033	0.796	-0.1569	0.2155	-0.2648	0.0345	0.6924	0	-0.3565	0.0038	-0.0499	0.6954	0.1121	0.3777
GNA15	turquoise	-0.3558	0.0039	0.3558	0.0039	0.7063	0	0.2871	0.0215	-0.7015	0	-0.1162	0.3607	-0.3854	0.0017	-0.3061	0.0139
GNAZ	turquoise	-0.1472	0.2458	0.1472	0.2458	0.1249	0.3256	0.3376	0.0064	-0.3857	0.0016	0.0948	0.4564	-0.0603	0.6359	0.0193	0.8794
GNE	turquoise	0.0305	0.8107	-0.0305	0.8107	-0.241	0.0551	-0.2782	0.026	0.3669	0.0029	-0.0998	0.4324	-0.0539	0.6722	-0.1191	0.3485
GNL3	turquoise	0.0759	0.5513	-0.0759	0.5513	-0.4446	0.0002	-0.0824	0.5174	0.3814	0.0019	0.2432	0.0528	0.4064	0.0009	0.2922	0.0191
GNMT	turquoise	-0.1587	0.2103	0.1587	0.2103	0.3159	0.011	0.1543	0.2235	-0.2865	0.0217	0.0026	0.9837	-0.0871	0.4938	-0.056	0.6601
GNPDA2	turquoise	0.0745	0.5586	-0.0745	0.5586	-0.4548	0.0002	-0.4662	0.0001	0.9227	0	-0.2467	0.0494	0.2378	0.0584	0.1307	0.3034
GNPTG	turquoise	0.0207	0.8713	-0.0207	0.8713	0.1593	0.2087	-0.0859	0.4999	-0.408	0.0008	0.3002	0.0159	0.0574	0.6522	0.0166	0.8966
GOLGA4	turquoise	-0.0497	0.6964	0.0497	0.6964	-0.2829	0.0235	-0.1915	0.1295	0.5856	0	-0.2765	0.027	0.0759	0.5513	0.0599	0.6382
GOLGA6L4 /// GOLGA6L5P /// GOLGA6L9 /// LOC102724093	turquoise	0.0412	0.7464	-0.0412	0.7464	-0.3835	0.0018	-0.3323	0.0073	0.833	0	-0.2571	0.0403	0.2427	0.0533	0.0807	0.5263
GOLGA8CP /// GOLGA8DP /// GOLGA8EP /// GOLGA8F /// GOLGA8G	turquoise	0.0109	0.9317	-0.0109	0.9317	-0.3908	0.0014	-0.4576	0.0001	0.8405	0	-0.3383	0.0063	0.1258	0.3221	0.1702	0.1788
GOLGA8N	turquoise	0.0242	0.8497	-0.0242	0.8497	-0.3558	0.0039	-0.3838	0.0017	0.8774	0	-0.3951	0.0012	0.1124	0.3764	0.1043	0.412
GOLPH3	turquoise	-0.0161	0.8996	0.0161	0.8996	-0.248	0.0482	-0.3786	0.002	0.8015	0	-0.5104	0	0.0116	0.9272	0.0832	0.5132
GOLT1B	turquoise	0.079	0.5347	-0.079	0.5347	-0.3315	0.0075	-0.4346	0.0003	0.9212	0	-0.4077	0.0008	0.1354	0.286	0.1248	0.3257
GORAB	turquoise	-0.0194	0.8792	0.0194	0.8792	-0.348	0.0048	-0.5376	0	0.8684	0	-0.2959	0.0176	0.156	0.2184	0.1367	0.2813
GP1BA	turquoise	-0.287	0.0215	0.287	0.0215	0.3417	0.0057	0.3607	0.0034	-0.532	0	0.0088	0.9448	-0.2184	0.0829	-0.2348	0.0618
GP1BB /// SEPT5 /// SEPT5-GP1BB	turquoise	-0.3041	0.0146	0.3041	0.0146	0.4417	0.0003	0.3574	0.0037	-0.6616	0	0.0346	0.7859	-0.237	0.0593	-0.1543	0.2234
GP6	turquoise	-0.2326	0.0644	0.2326	0.0644	0.2525	0.0441	0.3118	0.0121	-0.3012	0.0156	-0.0486	0.703	-0.1491	0.2395	-0.104	0.4134
GPA33	turquoise	0.0772	0.5443	-0.0772	0.5443	-0.4846	0	-0.153	0.2274	0.3401	0.006	0.2272	0.0711	0.1628	0.1988	0.1406	0.2677
GPBAR1	turquoise	-0.2292	0.0684	0.2292	0.0684	0.3664	0.0029	0.0596	0.6397	-0.6716	0	0.255	0.042	-0.1508	0.2342	-0.2142	0.0892
GPC2	turquoise	0.0638	0.6165	-0.0638	0.6165	0.0412	0.7464	0.3205	0.0098	-0.353	0.0042	0.1791	0.1567	-0.0398	0.7548	-0.0708	0.5782
GPM6B	turquoise	0.2219	0.0781	-0.2219	0.0781	-0.5168	0	-0.2968	0.0172	0.4596	0.0001	0.1806	0.1533	0.3292	0.0079	0.1092	0.3904
GPN3	turquoise	-0.0683	0.5919	0.0683	0.5919	-0.1397	0.2708	-0.1293	0.3084	0.5266	0	-0.2208	0.0796	-0.0209	0.8695	0.0037	0.9771
GPR133	turquoise	-0.1257	0.3225	0.1257	0.3225	-0.2629	0.0359	-0.3896	0.0015	0.4506	0.0002	-0.0191	0.8808	0.0625	0.6234	0.0709	0.5775
GPR143	turquoise	0.0032	0.9803	-0.0032	0.9803	0.4506	0.0002	0.0375	0.7687	-0.3144	0.0114	-0.2492	0.047	-0.1227	0.334	-0.0543	0.67
GPR157	turquoise	-0.0119	0.9254	0.0119	0.9254	0.1556	0.2195	0.0584	0.6466	-0.2543	0.0426	0.0732	0.5655	0.0384	0.7634	-0.1008	0.4281
GPR160	turquoise	-0.0452	0.723	0.0452	0.723	0.167	0.1871	-0.1323	0.2974	0.609	0	-0.6194	0	-0.0351	0.7833	-0.1089	0.3915
GPR162	turquoise	-0.1482	0.2427	0.1482	0.2427	0.3375	0.0064	0.1271	0.317	-0.4477	0.0002	0.0901	0.479	-0.2006	0.112	-0.2857	0.0221
GPR174	turquoise	0.2276	0.0704	-0.2276	0.0704	-0.6294	0	-0.2311	0.0662	0.3748	0.0023	0.4614	0.0001	0.4085	0.0008	0.1464	0.2483
GPR183	turquoise	0.2976	0.0169	-0.2976	0.0169	-0.6724	0	-0.4168	0.0006	0.6893	0	0.1274	0.3159	0.4194	0.0006	0.2939	0.0184
GPR19	turquoise	-0.0951	0.4546	0.0951	0.4546	-0.0033	0.9794	0.0123	0.9231	0.1771	0.1615	-0.0805	0.5271	-0.0054	0.9663	-0.0595	0.6407
GPR34	turquoise	-0.1061	0.4042	0.1061	0.4042	-0.2345	0.0622	-0.3203	0.0099	0.7195	0	-0.3498	0.0046	0.0341	0.7891	0.046	0.7181
GPR65	turquoise	-0.0011	0.993	0.0011	0.993	-0.1905	0.1316	-0.2708	0.0305	0.8004	0	-0.4712	0.0001	-0.0169	0.8947	-0.0541	0.671
GPR84	turquoise	-0.4708	0.0001	0.4708	0.0001	0.656	0	0.3045	0.0144	-0.3673	0.0028	-0.3368	0.0065	-0.3346	0.0069	-0.349	0.0047
GPRASP1	turquoise	0.1991	0.1147	-0.1991	0.1147	-0.6274	0	-0.2785	0.0258	0.6858	0	0.0427	0.7379	0.3602	0.0035	0.2695	0.0313
GPRIN3	turquoise	0.1568	0.216	-0.1568	0.216	-0.4222	0.0005	-0.4447	0.0002	0.8304	0	-0.1814	0.1513	0.1612	0.2032	0.0811	0.5241
GPS2	turquoise	0.0196	0.878	-0.0196	0.878	0.2736	0.0287	0.553	0	-0.8804	0	0.4912	0	-0.0693	0.5863	-0.0718	0.5727
GPSM3	turquoise	-0.0092	0.9425	0.0092	0.9425	0.5606	0	0.4055	0.0009	-0.7822	0	0.0969	0.4464	-0.1442	0.2555	-0.1211	0.3403
GRAMD1C	turquoise	0.066	0.6044	-0.066	0.6044	-0.2492	0.0471	-0.4907	0	0.8045	0	-0.3756	0.0022	0.0881	0.489	0.1098	0.3876
GRB14	turquoise	0.0671	0.5985	-0.0671	0.5985	0.0953	0.4537	0.2606	0.0376	-0.1928	0.1269	0.0724	0.5695	-0.0921	0.4694	-0.01	0.9375
GRM3	turquoise	0.067	0.5989	-0.067	0.5989	-0.0813	0.5229	0.0357	0.7792	-0.124	0.3288	0.2064	0.1019	0.1567	0.2164	0.1866	0.1399
GRN	turquoise	-0.328	0.0082	0.328	0.0082	0.641	0	-0.0971	0.4453	-0.4844	0	-0.1618	0.2015	-0.3876	0.0016	-0.31	0.0127
GS1-124K5.11	turquoise	0.0685	0.5909	-0.0685	0.5909	-0.0129	0.9195	0.2134	0.0905	-0.6046	0	0.5497	0	0.0691	0.5872	0.0008	0.995
GSAP	turquoise	-0.05	0.6949	0.05	0.6949	-0.3665	0.0029	-0.4217	0.0005	0.793	0	-0.2806	0.0247	0.1981	0.1167	0.0663	0.6026
GSKIP	turquoise	0.143	0.2595	-0.143	0.2595	-0.0902	0.4786	-0.3146	0.0113	0.8023	0	-0.5052	0	0.0355	0.7806	-0.0257	0.8405
GSPT2	turquoise	0.1194	0.3473	-0.1194	0.3473	-0.6164	0	-0.3956	0.0012	0.6105	0	0.2347	0.062	0.3424	0.0056	0.1523	0.2295
GSTM1	turquoise	0.0286	0.8223	-0.0286	0.8223	0.1557	0.2193	-0.0555	0.6634	-0.1253	0.3238	0.0983	0.4394	0.0154	0.9042	-0.0774	0.5434
GSTM2	turquoise	0.0248	0.8461	-0.0248	0.8461	0.1492	0.2394	-0.0339	0.7901	-0.1516	0.2317	0.1324	0.297	0.0091	0.9432	-0.1082	0.3949
GSTM3	turquoise	0.0162	0.8992	-0.0162	0.8992	-0.2426	0.0534	0.0216	0.8658	0.1066	0.4017	0.2175	0.0843	0.3122	0.012	0.0633	0.619
GSTM4	turquoise	-0.1664	0.1887	0.1664	0.1887	0.1977	0.1174	0.1072	0.3991	-0.2535	0.0433	0.0667	0.6005	0.0789	0.5355	-0.1186	0.3507
GTF2H2 /// GTF2H2B	turquoise	0.0782	0.5391	-0.0782	0.5391	-0.0939	0.4607	-0.088	0.4895	0.4561	0.0002	-0.3637	0.0031	0.0594	0.6409	0.0141	0.912
GTSF1	turquoise	0.0077	0.9517	-0.0077	0.9517	0.1238	0.3298	0.2141	0.0894	-0.3163	0.0109	0.2121	0.0925	0.047	0.7125	-0.0184	0.8852
GUCY1A3	turquoise	-0.0226	0.8591	0.0226	0.8591	-0.1185	0.3509	0.0571	0.6539	0.1508	0.2344	-0.0315	0.8048	0.073	0.5662	-0.0131	0.9182
GUCY1B3	turquoise	-0.1976	0.1176	0.1976	0.1176	0.0755	0.5532	0.0483	0.7047	0.1721	0.1738	-0.2683	0.0321	-0.1498	0.2375	-0.1579	0.2128
GUSBP1	turquoise	0.1717	0.1748	-0.1717	0.1748	-0.3354	0.0067	-0.2358	0.0607	0.5066	0	0.0188	0.8829	0.1459	0.25	0.0637	0.6168
GUSBP1 /// GUSBP4	turquoise	0.0826	0.5162	-0.0826	0.5162	-0.2907	0.0198	-0.2997	0.0161	0.0474	0.7101	0.2766	0.0269	0.1981	0.1167	0.1785	0.1582
GUSBP1 /// GUSBP4 /// LOC100996497	turquoise	0.1992	0.1146	-0.1992	0.1146	-0.1166	0.3587	-0.074	0.5613	0.2435	0.0525	-0.0858	0.5	0.0302	0.8129	0.1108	0.3835
GUSBP2	turquoise	-0.0517	0.6847	0.0517	0.6847	-0.1053	0.4074	0.1002	0.4309	-0.2772	0.0266	0.3707	0.0026	0.0208	0.8707	-0.0964	0.4484
GUSBP3 /// GUSBP9	turquoise	-0.0441	0.7293	0.0441	0.7293	-0.3346	0.0069	-0.1304	0.3045	0.3716	0.0025	-0.1117	0.3793	0.0071	0.9554	0.1737	0.1699
GUSBP4 /// LOC100653061	turquoise	-0.0932	0.4637	0.0932	0.4637	0.0222	0.8618	0.2886	0.0207	-0.2147	0.0885	0.1538	0.2251	-0.1406	0.2678	-0.0935	0.4622
GYS1	turquoise	0.0107	0.9328	-0.0107	0.9328	0.4157	0.0006	0.2346	0.062	-0.7321	0	0.2627	0.036	-0.0713	0.5756	-0.1923	0.1278
GZMH	turquoise	0.0327	0.7974	-0.0327	0.7974	-0.0458	0.7194	0.01	0.9377	-0.2357	0.0608	0.3129	0.0118	-0.0483	0.7044	-0.0273	0.8305
H19 /// MIR675	turquoise	0.1431	0.2593	-0.1431	0.2593	0.2231	0.0764	0.366	0.0029	-0.6515	0	0.2636	0.0353	-0.2325	0.0645	-0.1395	0.2717
H1F0	turquoise	-0.2305	0.0669	0.2305	0.0669	0.2925	0.019	0.4157	0.0006	-0.422	0.0005	-0.009	0.944	-0.1789	0.1573	-0.1188	0.3497
HACE1	turquoise	0.0098	0.9387	-0.0098	0.9387	-0.3572	0.0038	-0.499	0	0.9125	0	-0.3725	0.0024	0.1106	0.3844	0.0116	0.9274
HAT1	turquoise	-0.0167	0.8955	0.0167	0.8955	-0.2465	0.0496	-0.2888	0.0206	0.7411	0	-0.3498	0.0046	0.0656	0.6066	0.065	0.6097
HAUS1	turquoise	0.1893	0.1341	-0.1893	0.1341	-0.4132	0.0007	0.0673	0.5974	0.2844	0.0227	0.2497	0.0466	0.1985	0.1159	0.0765	0.5482
HAUS3	turquoise	0.1572	0.2148	-0.1572	0.2148	-0.4059	0.0009	-0.452	0.0002	0.8586	0	-0.2068	0.1012	0.2512	0.0452	0.2297	0.0678
HAUS6	turquoise	0.0518	0.6842	-0.0518	0.6842	-0.5371	0	-0.4071	0.0008	0.907	0	-0.1487	0.2408	0.2184	0.0829	0.128	0.3135
HCG11	turquoise	0.0909	0.475	-0.0909	0.475	-0.3641	0.0031	-0.4534	0.0002	0.4273	0.0004	0.1332	0.294	0.2127	0.0916	0.1242	0.328
HCG26	turquoise	-0.192	0.1285	0.192	0.1285	0.0107	0.9334	-0.1037	0.415	-0.0077	0.9521	0.0323	0.8	0.0864	0.4973	-0.0656	0.6066
HCG4	turquoise	0.089	0.4844	-0.089	0.4844	-0.4071	0.0008	-0.2281	0.0698	0.285	0.0224	0.2027	0.1082	0.3186	0.0103	0.2104	0.0951
HDHD3	turquoise	-0.0715	0.5746	0.0715	0.5746	0.0957	0.452	0.4088	0.0008	-0.5433	0	0.4215	0.0005	-0.0026	0.9839	-0.1262	0.3206
HEATR5A	turquoise	-0.0983	0.4397	0.0983	0.4397	-0.0549	0.6664	-0.4715	0.0001	0.8258	0	-0.6358	0	-0.0666	0.6012	-0.1026	0.42
HEATR5B /// HEATR5B	turquoise	0.0981	0.4408	-0.0981	0.4408	-0.1222	0.3361	0.0091	0.9431	0.219	0.0821	-0.0987	0.4379	0.0513	0.6871	0.041	0.7475
HEATR9	turquoise	0.1095	0.3888	-0.1095	0.3888	0.015	0.9061	0.0917	0.4712	-0.3314	0.0075	0.419	0.0006	-0.0314	0.8054	-0.0659	0.605
HEBP1	turquoise	-0.2329	0.064	0.2329	0.064	0.2167	0.0855	0.4603	0.0001	-0.3242	0.009	-0.019	0.8813	-0.1402	0.2693	-0.0962	0.4497
HERC2P2 /// HERC2P9	turquoise	0.0681	0.5931	-0.0681	0.5931	-0.4564	0.0002	-0.3179	0.0105	0.6186	0	-0.0976	0.4427	0.1187	0.3503	0.2244	0.0746
HERC5	turquoise	-0.2256	0.0731	0.2256	0.0731	0.1842	0.1451	0.3065	0.0138	-0.1516	0.2318	-0.2334	0.0635	-0.3135	0.0117	0.0823	0.5181
HIAT1	turquoise	-0.1168	0.3582	0.1168	0.3582	-0.1464	0.2485	-0.4866	0	0.8732	0	-0.5554	0	0.057	0.6544	0.0063	0.9606
HIP1	turquoise	-0.1805	0.1535	0.1805	0.1535	0.5027	0	0.2971	0.0171	-0.4111	0.0007	-0.2044	0.1052	-0.3039	0.0146	-0.3145	0.0114
HIST1H1C	turquoise	-0.0995	0.4342	0.0995	0.4342	0.3551	0.004	0.5456	0	-0.7297	0	0.2268	0.0715	-0.1216	0.3384	-0.0286	0.8224
HIST1H1D	turquoise	0.1802	0.1541	-0.1802	0.1541	-0.1274	0.3156	0.0364	0.7752	-0.214	0.0896	0.3057	0.014	-0.0137	0.9145	-0.0492	0.6995
HIST1H2AD /// HIST1H3A /// HIST1H3B /// HIST1H3C /// HIST1H3D /// HIST1H3E /// HIST1H3F /// HIST1H3G /// HIST1H3H /// HIST1H3I /// HIST1H3J	turquoise	-0.1214	0.3393	0.1214	0.3393	0.5467	0	0.3515	0.0044	-0.4505	0.0002	-0.1691	0.1817	-0.2822	0.0239	-0.1917	0.1291
HIST1H2AD /// HIST1H3D	turquoise	-0.1739	0.1693	0.1739	0.1693	0.6071	0	0.4483	0.0002	-0.705	0	-0.1302	0.3051	-0.3911	0.0014	-0.2062	0.1021
HIST1H2AE	turquoise	-0.267	0.033	0.267	0.033	0.2779	0.0262	0.4447	0.0002	-0.5866	0	0.1545	0.2228	-0.1856	0.1419	-0.1211	0.3404
HIST1H2AG /// HIST1H2AH /// HIST1H2AI /// HIST1H2AK /// HIST1H2AL /// HIST1H2AM	turquoise	-0.2442	0.0518	0.2442	0.0518	0.4425	0.0003	0.379	0.002	-0.3942	0.0013	-0.2347	0.0619	-0.3331	0.0072	-0.1608	0.2044
HIST1H2BD	turquoise	-0.061	0.6321	0.061	0.6321	0.5066	0	0.4459	0.0002	-0.5571	0	-0.0966	0.4475	-0.2154	0.0873	-0.0848	0.5053
HIST1H2BE	turquoise	-0.1284	0.3118	0.1284	0.3118	0.5701	0	0.545	0	-0.6843	0	-0.089	0.4843	-0.3176	0.0106	-0.1475	0.2449
HIST1H2BG /// HIST1H2BJ	turquoise	-0.1999	0.1132	0.1999	0.1132	0.3538	0.0041	0.3631	0.0032	-0.5449	0	0.0635	0.6179	-0.2182	0.0832	-0.1312	0.3015
HIST1H2BH	turquoise	-0.1217	0.3381	0.1217	0.3381	0.585	0	0.5348	0	-0.6726	0	-0.0963	0.4489	-0.2859	0.022	-0.1242	0.3282
HIST1H2BK	turquoise	-0.0941	0.4595	0.0941	0.4595	0.4168	0.0006	0.5056	0	-0.6029	0	0.0251	0.8442	-0.2187	0.0825	-0.121	0.3408
HIST1H3C	turquoise	0.1462	0.249	-0.1462	0.249	-0.1344	0.2896	0.2627	0.0359	0.016	0.9002	0.031	0.808	-0.0425	0.739	0.3934	0.0013
HIST1H3I	turquoise	-0.052	0.6833	0.052	0.6833	0.1045	0.4114	0.2567	0.0406	-0.296	0.0176	0.1066	0.402	-0.0146	0.9086	-0.0113	0.9292
HIST1H4H	turquoise	-0.3004	0.0159	0.3004	0.0159	0.4725	0.0001	0.5177	0	-0.4811	0.0001	-0.1583	0.2117	-0.3785	0.002	-0.2685	0.032
HLA-DPA1	turquoise	0.0414	0.7451	-0.0414	0.7451	-0.1046	0.4107	-0.229	0.0687	0.087	0.4942	0.0738	0.562	0.0993	0.4352	0.0503	0.6928
HLA-DPB1	turquoise	0.2111	0.0941	-0.2111	0.0941	-0.0321	0.8012	0.0141	0.912	-0.0322	0.8008	0.1394	0.2721	0.1445	0.2546	0.0938	0.461
HLA-DPB2	turquoise	0.235	0.0615	-0.235	0.0615	-0.2307	0.0666	-0.1834	0.1469	0.243	0.053	0.1654	0.1915	0.3402	0.0059	0.1122	0.3773
HLA-DQA1	turquoise	-0.1717	0.175	0.1717	0.175	0.0746	0.5577	0.0519	0.6837	-0.1627	0.199	0.0449	0.7243	-0.1952	0.1221	-0.0278	0.8275
HLA-DQA1 /// HLA-DQA2 /// LOC100509457	turquoise	0.2192	0.0818	-0.2192	0.0818	-0.0021	0.9869	0.0825	0.5168	-0.2016	0.1102	0.2631	0.0357	0.3105	0.0125	0.1404	0.2686
HLA-DQA1 /// LOC100509457	turquoise	0.1687	0.1827	-0.1687	0.1827	-0.1547	0.2224	-0.05	0.6949	0.1898	0.133	-0.0617	0.628	0.0718	0.5727	0.0202	0.8743
HLA-DQB1	turquoise	0.1861	0.1409	-0.1861	0.1409	-0.1206	0.3425	-0.0349	0.7842	0.1185	0.3512	-0.0467	0.7138	0.0425	0.7389	0.006	0.9624
HLA-DQB1 /// HLA-DRB1 /// HLA-DRB3 /// HLA-DRB4 /// HLA-DRB5 /// HLA-DRB6 /// LOC100996809 /// LOC101060835	turquoise	-0.0461	0.7178	0.0461	0.7178	-0.101	0.4273	0.0505	0.6921	0.2242	0.0749	-0.1344	0.2898	0.0327	0.7975	-0.0576	0.6512
HLA-DRB1 /// HLA-DRB3 /// HLA-DRB4 /// HLA-DRB5 /// LOC100996809	turquoise	0.1909	0.1308	-0.1909	0.1308	-0.1144	0.3681	-0.0274	0.8301	0.1682	0.1839	-0.0264	0.8357	0.1406	0.2679	0.1469	0.2467
HLA-DRB4	turquoise	-0.0783	0.5388	0.0783	0.5388	0.2337	0.063	0.1413	0.2655	-0.2545	0.0424	0.07	0.5826	0.116	0.3614	-0.0294	0.8176
HLTF	turquoise	0.0874	0.4924	-0.0874	0.4924	-0.4127	0.0007	-0.3795	0.002	0.8707	0	-0.3276	0.0082	0.1558	0.2189	0.2765	0.027
HMGCL	turquoise	-0.0079	0.9506	0.0079	0.9506	0.2386	0.0576	0.1446	0.2542	-0.5927	0	0.4012	0.001	0.1275	0.3153	0.0122	0.9237
HNRNPA1P37 /// HNRNPA1P37	turquoise	0.1775	0.1605	-0.1775	0.1605	-0.2398	0.0564	-0.0264	0.8362	0.2053	0.1037	-0.0178	0.8891	0.1607	0.2046	0.1119	0.3785
HNRNPL	turquoise	-0.2493	0.047	0.2493	0.047	0.2052	0.1038	0.0579	0.6497	-0.1124	0.3767	-0.1416	0.2644	-0.0834	0.5125	0.0162	0.8987
HOTAIRM1	turquoise	0.0123	0.9232	-0.0123	0.9232	0.3593	0.0035	-0.0601	0.6368	-0.2776	0.0263	-0.1954	0.1219	-0.3061	0.0139	-0.1548	0.222
HOTS	turquoise	0.2719	0.0298	-0.2719	0.0298	0.0475	0.7091	0.4133	0.0007	-0.5861	0	0.4077	0.0008	-0.1	0.4318	0.0079	0.9505
HOXA1	turquoise	-0.1324	0.2971	0.1324	0.2971	0.0451	0.7232	-0.246	0.0501	0.1607	0.2045	-0.0916	0.4717	-0.1376	0.2782	-0.1886	0.1356
HOXB2	turquoise	0.0465	0.715	-0.0465	0.715	-0.0908	0.4754	-0.141	0.2664	0.3607	0.0034	-0.1417	0.264	0.1606	0.2048	0.0386	0.7621
HOXB-AS1	turquoise	0.0578	0.6502	-0.0578	0.6502	-0.0444	0.7275	0.1923	0.1279	0.0217	0.8649	0.0328	0.7967	0.0919	0.4702	0.0463	0.7164
HOXC4	turquoise	-0.0597	0.6391	0.0597	0.6391	-0.0384	0.7635	-0.0025	0.9842	-0.2443	0.0517	0.196	0.1207	-0.1678	0.1852	-0.2714	0.03
HPGD	turquoise	0.0137	0.9144	-0.0137	0.9144	-0.1112	0.3816	-0.2373	0.059	0.6884	0	-0.4219	0.0005	0.1196	0.3467	0.0839	0.5097
HRK	turquoise	-0.103	0.418	0.103	0.418	0.323	0.0092	0.2516	0.0449	-0.2852	0.0224	-0.1219	0.3371	0.0165	0.8971	0.2168	0.0853
HRK /// LOC283454	turquoise	-0.1252	0.3243	0.1252	0.3243	0.415	0.0007	0.1665	0.1886	-0.208	0.0992	-0.2498	0.0465	-0.0795	0.5326	0.1401	0.2696
HS2ST1	turquoise	-0.029	0.8201	0.029	0.8201	-0.1703	0.1784	-0.3437	0.0054	0.901	0	-0.5356	0	0.0451	0.7233	0.0466	0.7144
HSD17B7	turquoise	0.0857	0.5007	-0.0857	0.5007	-0.0533	0.6755	0.2348	0.0618	-0.2811	0.0245	0.1303	0.305	-0.1275	0.3155	0.0327	0.7973
HSD17B7P2	turquoise	-0.0335	0.7928	0.0335	0.7928	0.1539	0.2246	0.2889	0.0206	-0.3524	0.0043	0.1553	0.2204	0.0542	0.6703	0.004	0.9747
HSD3B7	turquoise	-0.262	0.0365	0.262	0.0365	0.5366	0	0.3629	0.0032	-0.6518	0	-0.0862	0.4983	-0.299	0.0164	-0.181	0.1523
HSF5	turquoise	0.1702	0.1789	-0.1702	0.1789	-0.6462	0	-0.3701	0.0026	0.8215	0	0.026	0.8382	0.3189	0.0102	0.2371	0.0592
HSPA13	turquoise	-0.009	0.9436	0.009	0.9436	-0.3039	0.0146	-0.4099	0.0008	0.9254	0	-0.4226	0.0005	0.1402	0.2691	0.1076	0.3974
HSPE1-MOB4 /// MOB4	turquoise	-0.0022	0.9863	0.0022	0.9863	0.0243	0.849	-0.221	0.0792	0.6257	0	-0.4672	0.0001	-0.0907	0.476	0.0277	0.828
HTATSF1P2	turquoise	0.0219	0.8636	-0.0219	0.8636	0.2677	0.0325	0.3952	0.0012	-0.3022	0.0152	-0.0316	0.8042	-0.0308	0.8091	0.1012	0.4263
HYMAI	turquoise	-0.1767	0.1625	0.1767	0.1625	0.4536	0.0002	0.2839	0.023	-0.3504	0.0045	-0.3127	0.0119	-0.4207	0.0005	-0.1849	0.1435
HYPK /// MIR1282 /// SERF2	turquoise	0.1669	0.1874	-0.1669	0.1874	-0.0809	0.5253	0.7122	0	-0.5854	0	0.5819	0	0.1781	0.1592	0.0961	0.4502
ICAM4	turquoise	-0.2101	0.0956	0.2101	0.0956	0.1529	0.2276	0.5434	0	-0.4189	0.0006	0.1606	0.2049	-0.0481	0.7059	-0.0718	0.573
ICOS	turquoise	0.2164	0.0859	-0.2164	0.0859	-0.5747	0	-0.4835	0.0001	0.7743	0	-0.014	0.9124	0.1731	0.1713	0.196	0.1206
IDO1	turquoise	-0.278	0.0261	0.278	0.0261	0.3669	0.0029	0.1308	0.3029	-0.1965	0.1196	-0.2518	0.0447	-0.3123	0.012	-0.3276	0.0082
IER5	turquoise	-0.0983	0.4397	0.0983	0.4397	-0.0857	0.5009	-0.2997	0.0161	0.2959	0.0176	-0.2518	0.0447	-0.0222	0.8615	0.0755	0.5533
IFI35	turquoise	-0.225	0.0738	0.225	0.0738	0.2855	0.0222	0.4502	0.0002	-0.5917	0	0.0979	0.4414	-0.2468	0.0493	-0.0394	0.7571
IFI44L	turquoise	-0.2401	0.056	0.2401	0.056	0.0702	0.5816	0.3108	0.0124	-0.1118	0.3793	-0.1494	0.2385	-0.3194	0.0101	0.0354	0.7813
IFI6	turquoise	-0.2429	0.0531	0.2429	0.0531	0.2279	0.0701	0.3751	0.0023	-0.3941	0.0013	-0.0383	0.7639	-0.335	0.0068	-0.0111	0.9308
IFIH1	turquoise	-0.1711	0.1765	0.1711	0.1765	-0.0794	0.5327	-0.0932	0.4639	0.4656	0.0001	-0.3759	0.0022	-0.1879	0.1371	0.0722	0.5709
IFIT1	turquoise	-0.2885	0.0208	0.2885	0.0208	0.2254	0.0734	0.3101	0.0127	-0.1696	0.1803	-0.2057	0.1029	-0.3602	0.0035	-0.0233	0.8549
IFIT3	turquoise	-0.2404	0.0557	0.2404	0.0557	0.3275	0.0082	0.4318	0.0004	-0.3494	0.0047	-0.1836	0.1464	-0.4053	0.0009	-0.0241	0.8503
IFIT5	turquoise	-0.0834	0.5125	0.0834	0.5125	-0.1008	0.4279	-0.0968	0.4466	0.6602	0	-0.521	0	-0.0932	0.4637	0.0737	0.5626
IFITM1	turquoise	-0.1839	0.1458	0.1839	0.1458	0.2358	0.0607	0.2619	0.0366	-0.2315	0.0657	-0.1332	0.2939	-0.1584	0.2114	0.1409	0.2669
IFITM1 /// IFITM2	turquoise	-0.1779	0.1595	0.1779	0.1595	0.2047	0.1047	0.2989	0.0164	-0.2744	0.0282	-0.0822	0.5183	-0.1421	0.2627	0.1784	0.1584
IFT172	turquoise	0.1758	0.1647	-0.1758	0.1647	-0.073	0.5663	0.2824	0.0238	-0.5594	0	0.6182	0	0.1569	0.2157	0.0711	0.5768
IFT74	turquoise	0.2084	0.0985	-0.2084	0.0985	-0.6302	0	-0.3279	0.0082	0.6859	0	0.1652	0.1921	0.3265	0.0085	0.169	0.1819
IFT80 /// TRIM59	turquoise	0.1916	0.1294	-0.1916	0.1294	-0.4675	0.0001	-0.3986	0.0011	0.656	0	0.0305	0.811	0.2988	0.0165	0.2089	0.0977
IGFLR1	turquoise	-0.0093	0.9415	0.0093	0.9415	0.1935	0.1254	0.3019	0.0153	-0.6064	0	0.3428	0.0056	0.1047	0.4104	0.0816	0.5214
IGH /// IGHE /// IGHE /// IGHE	turquoise	-0.17	0.1791	0.17	0.1791	0.2108	0.0945	0.0888	0.4854	-0.1707	0.1776	-0.1203	0.3436	-0.0827	0.5159	0.2509	0.0456
IGJ	turquoise	0.3196	0.01	-0.3196	0.01	-0.396	0.0012	-0.0898	0.4805	0.4686	0.0001	-0.0592	0.6422	0.1945	0.1235	0.8009	0
IL11RA	turquoise	0.047	0.7125	-0.047	0.7125	-0.1735	0.1705	0.1059	0.4051	-0.3797	0.002	0.5191	0	0.1259	0.3214	0.0101	0.9369
IL12RB2	turquoise	0.2401	0.056	-0.2401	0.056	-0.3127	0.0119	0.098	0.4409	0.186	0.1412	0.0996	0.4335	-0.0507	0.6907	0.0676	0.5958
IL15	turquoise	-0.1296	0.3075	0.1296	0.3075	-0.0646	0.6119	-0.2779	0.0262	0.6361	0	-0.4008	0.001	-0.1266	0.3189	-0.2221	0.0778
IL18	turquoise	-0.1511	0.2333	0.1511	0.2333	0.2258	0.0728	0.1705	0.178	0.1811	0.1521	-0.3355	0.0067	-0.0908	0.4755	-0.2122	0.0923
IL7	turquoise	0.0985	0.4388	-0.0985	0.4388	-0.3637	0.0031	-0.3571	0.0038	0.6023	0	-0.0284	0.824	0.4058	0.0009	0.0311	0.8071
ILK	turquoise	-0.1305	0.3041	0.1305	0.3041	0.3738	0.0023	0.3474	0.0049	-0.8181	0	0.3552	0.004	-0.0846	0.5065	-0.1655	0.1912
IMPA1	turquoise	-0.0503	0.6929	0.0503	0.6929	-0.2575	0.04	-0.3725	0.0024	0.9096	0	-0.5045	0	0.0567	0.6562	0.044	0.73
IMPA2	turquoise	-0.0695	0.585	0.0695	0.585	0.6959	0	0.309	0.013	-0.7034	0	-0.0905	0.4771	-0.2421	0.0539	-0.2285	0.0694
INIP	turquoise	0.0551	0.6656	-0.0551	0.6656	-0.0752	0.5549	0.0517	0.6852	-0.029	0.82	0.1046	0.4107	-0.0654	0.6074	-0.2809	0.0245
INO80B /// INO80B-WBP1 /// WBP1	turquoise	0.0923	0.468	-0.0923	0.468	0.0316	0.8041	0.406	0.0009	-0.7142	0	0.6395	0	0.1349	0.288	0.0929	0.4654
INPP1	turquoise	-0.3746	0.0023	0.3746	0.0023	0.3384	0.0062	0.1627	0.199	-0.2399	0.0562	-0.1753	0.166	-0.3057	0.014	-0.1675	0.1857
INSIG2	turquoise	-0.053	0.6774	0.053	0.6774	-0.2304	0.0671	-0.5498	0	0.8763	0	-0.4764	0.0001	-0.006	0.9624	-0.0108	0.9327
INTS2	turquoise	-0.0038	0.9765	0.0038	0.9765	-0.5095	0	-0.4821	0.0001	0.9452	0	-0.2725	0.0294	0.1571	0.215	0.0955	0.4531
INTS5	turquoise	0.0813	0.5229	-0.0813	0.5229	0.1319	0.299	0.3249	0.0088	-0.6144	0	0.4041	0.0009	0.0493	0.6987	-0.0489	0.7012
IPO11	turquoise	0.1426	0.261	-0.1426	0.261	-0.1629	0.1985	0.1047	0.4105	0.1023	0.4214	0.0209	0.8696	-0.1224	0.3353	-0.003	0.9813
IPO11 /// LRRC70	turquoise	-0.0853	0.5028	0.0853	0.5028	0.0175	0.891	-0.0182	0.8862	0.5128	0	-0.4431	0.0002	0.0167	0.8961	0.1004	0.4298
IPW /// LOC101930404 /// PWARSN /// SNORD107 /// SNORD115-13 /// SNORD115-26 /// SNORD115-7 /// SNORD116-22 /// SNORD116-28 /// SNORD116-4	turquoise	0.108	0.3958	-0.108	0.3958	-0.5384	0	-0.3668	0.0029	0.8402	0	-0.1234	0.3313	0.2739	0.0285	0.0832	0.5131
IQCE	turquoise	-0.1929	0.1268	0.1929	0.1268	0.5296	0	0.2178	0.0838	-0.4867	0	-0.1015	0.4249	-0.2245	0.0745	-0.2876	0.0212
IQGAP2	turquoise	-0.0433	0.7339	0.0433	0.7339	0.0104	0.9351	0.1018	0.4233	0.3649	0.003	-0.4194	0.0006	-0.0255	0.8414	0.0113	0.9293
IRF2BP1	turquoise	0.0417	0.7433	-0.0417	0.7433	0.2275	0.0707	0.2525	0.0441	-0.674	0	0.3983	0.0011	0.046	0.7183	-0.1086	0.3928
IRF7	turquoise	-0.253	0.0437	0.253	0.0437	0.6401	0	0.3754	0.0022	-0.7877	0	-0.0163	0.8986	-0.3967	0.0012	-0.2247	0.0742
IRF9 /// RNF31	turquoise	-0.1001	0.4311	0.1001	0.4311	0.5306	0	0.4105	0.0008	-0.8564	0	0.1736	0.1702	-0.2748	0.028	-0.176	0.1642
IRGM	turquoise	0.2593	0.0386	-0.2593	0.0386	-0.4257	0.0005	-0.1772	0.1612	0.3198	0.01	0.2762	0.0272	0.3292	0.0079	0.2316	0.0656
ISG15	turquoise	-0.2221	0.0778	0.2221	0.0778	0.2828	0.0235	0.4272	0.0004	-0.5153	0	0.0007	0.9955	-0.3634	0.0032	0.0106	0.9336
ISG20	turquoise	-0.0378	0.7666	0.0378	0.7666	0.0173	0.892	0.2796	0.0253	-0.5198	0	0.4365	0.0003	-0.11	0.3869	0.042	0.7415
ISL2	turquoise	-0.0005	0.9968	0.0005	0.9968	0.3257	0.0086	-0.1263	0.3201	-0.2188	0.0823	-0.0777	0.5415	-0.15	0.2367	-0.1644	0.1941
ISOC1	turquoise	0.0409	0.7484	-0.0409	0.7484	-0.1672	0.1866	-0.3482	0.0048	0.7408	0	-0.4385	0.0003	0.0304	0.8115	-0.0997	0.4333
ITGA2B	turquoise	-0.3239	0.009	0.3239	0.009	0.4121	0.0007	0.3008	0.0157	-0.5014	0	-0.0438	0.7313	-0.2048	0.1045	-0.1495	0.2383
ITGA4	turquoise	-0.0757	0.5521	0.0757	0.5521	-0.3469	0.005	-0.4583	0.0001	0.8669	0	-0.3501	0.0046	0.0616	0.6287	0.073	0.5664
ITGA5	turquoise	0.0865	0.4969	-0.0865	0.4969	0.4926	0	0.102	0.4228	-0.7082	0	0.1668	0.1878	-0.1217	0.3379	-0.1214	0.3393
ITGA6	turquoise	0.0392	0.7587	-0.0392	0.7587	-0.5037	0	-0.3846	0.0017	0.7066	0	-0.136	0.2841	0.1418	0.2636	0.148	0.2432
ITGAV	turquoise	-0.1015	0.4248	0.1015	0.4248	-0.19	0.1327	-0.456	0.0002	0.8719	0	-0.4777	0.0001	0.019	0.8815	0.0058	0.9636
ITGB2-AS1	turquoise	-0.0679	0.594	0.0679	0.594	0.4551	0.0002	0.0489	0.7014	-0.4119	0.0007	-0.0108	0.9322	-0.1771	0.1615	-0.1044	0.4118
ITGB3BP	turquoise	0.2628	0.0359	-0.2628	0.0359	-0.3009	0.0157	-0.084	0.5092	0.4485	0.0002	-0.0122	0.9239	0.1977	0.1174	0.2353	0.0613
ITGB5	turquoise	-0.2269	0.0714	0.2269	0.0714	0.3162	0.0109	0.3123	0.012	-0.4593	0.0001	0.0014	0.9914	-0.1457	0.2506	-0.0653	0.6083
ITK	turquoise	0.1598	0.2073	-0.1598	0.2073	-0.7353	0	-0.449	0.0002	0.8634	0	0.006	0.9625	0.2827	0.0236	0.2393	0.0569
ITPR1-AS1	turquoise	0.0402	0.7525	-0.0402	0.7525	-0.0516	0.6855	0.112	0.3781	0.0392	0.7586	0.1138	0.3708	0.211	0.0942	0.1375	0.2785
JADE3	turquoise	0.0804	0.5277	-0.0804	0.5277	-0.2585	0.0392	-0.2941	0.0183	0.5889	0	-0.1673	0.1864	0.3989	0.0011	0.0903	0.4781
JAKMIP1	turquoise	-0.0302	0.8129	0.0302	0.8129	0.0112	0.9297	0.0154	0.9036	-0.2834	0.0233	0.3083	0.0132	-0.0064	0.9599	-0.0499	0.6952
JAKMIP2	turquoise	0.1346	0.2889	-0.1346	0.2889	-0.2354	0.0612	-0.2704	0.0307	0.2206	0.0798	0.2302	0.0672	0.0077	0.9517	-0.0938	0.461
JKAMP	turquoise	-0.0736	0.5635	0.0736	0.5635	-0.16	0.2065	-0.4284	0.0004	0.8968	0	-0.5718	0	-0.012	0.9253	-0.0053	0.9667
JMY	turquoise	0.1454	0.2516	-0.1454	0.2516	-0.5506	0	-0.5348	0	0.8663	0	-0.0936	0.4622	0.1657	0.1907	0.1558	0.2191
JRKL	turquoise	-0.0304	0.8116	0.0304	0.8116	-0.2864	0.0218	-0.4239	0.0005	0.8004	0	-0.3563	0.0039	0.0345	0.7869	-0.013	0.9185
JUP	turquoise	-0.1096	0.3888	0.1096	0.3888	-0.0246	0.8467	-0.1798	0.1551	-0.1118	0.3792	0.0216	0.8657	-0.0262	0.8373	0.1776	0.1602
KANSL1-AS1	turquoise	0.1057	0.4058	-0.1057	0.4058	-0.0501	0.694	0.1294	0.308	0.0018	0.989	0.1241	0.3286	0.2474	0.0488	0.1119	0.3786
KAT2B	turquoise	-0.2197	0.0811	0.2197	0.0811	-0.1396	0.2713	-0.1138	0.3706	0.7927	0	-0.549	0	-0.0323	0.8002	-0.0411	0.7468
KB-431C1.4	turquoise	-0.2291	0.0686	0.2291	0.0686	0.0662	0.6031	-0.4205	0.0005	0.747	0	-0.6622	0	-0.1152	0.3647	-0.0511	0.6887
KBTBD6	turquoise	0.0931	0.4642	-0.0931	0.4642	-0.4613	0.0001	-0.4113	0.0007	0.9212	0	-0.2699	0.031	0.2069	0.101	0.1194	0.3473
KBTBD7	turquoise	-0.1089	0.3918	0.1089	0.3918	0.0926	0.4668	-0.3062	0.0139	0.7617	0	-0.7477	0	-0.1302	0.305	-0.0878	0.4904
KBTBD8	turquoise	0.0667	0.6004	-0.0667	0.6004	-0.367	0.0029	-0.3373	0.0064	0.8968	0	-0.343	0.0055	0.2784	0.0259	0.2145	0.0887
KCNA5	turquoise	0.0806	0.5265	-0.0806	0.5265	-0.129	0.3096	-0.2276	0.0705	0.2123	0.0922	-0.0783	0.5385	0.1058	0.4054	0.1806	0.1533
KCNH8	turquoise	0.2111	0.094	-0.2111	0.094	-0.4471	0.0002	-0.2557	0.0414	0.6517	0	-0.0128	0.9203	0.6682	0	0.3841	0.0017
KCNN4	turquoise	0.0981	0.4406	-0.0981	0.4406	-0.0589	0.6441	0.1199	0.3454	-0.3885	0.0015	0.3992	0.0011	0.263	0.0358	0.0257	0.8405
KCNRG	turquoise	0.0192	0.8806	-0.0192	0.8806	0.3145	0.0114	-0.0618	0.6275	-0.183	0.1478	-0.117	0.3573	-0.1069	0.4006	-0.1716	0.1751
KCNRG /// TRIM13	turquoise	-0.0891	0.4838	0.0891	0.4838	0.2906	0.0199	0.0163	0.8986	-0.2872	0.0214	0.0028	0.9826	-0.0127	0.9206	-0.0847	0.506
KCTD3	turquoise	-0.0089	0.9446	0.0089	0.9446	-0.2876	0.0212	-0.3457	0.0051	0.8499	0	-0.3771	0.0021	0.0804	0.5279	-0.0034	0.9787
KDM4B /// LOC100507022	turquoise	-0.0777	0.5417	0.0777	0.5417	0.2692	0.0315	0.223	0.0766	-0.2022	0.1091	-0.2168	0.0853	-0.2738	0.0286	-0.1553	0.2203
KDM5D	turquoise	-0.0341	0.7894	0.0341	0.7894	-0.095	0.4551	-0.2353	0.0612	0.2983	0.0166	-0.0531	0.6772	-0.072	0.5717	-0.1969	0.1188
KGFLP2	turquoise	-0.0432	0.7344	0.0432	0.7344	-0.2631	0.0357	-0.2152	0.0877	0.5579	0	-0.1521	0.2301	0.0323	0.7998	-0.0233	0.8548
KIAA0391	turquoise	0.0236	0.8534	-0.0236	0.8534	0.1165	0.3595	0.5795	0	-0.4488	0.0002	0.1354	0.2862	-0.0338	0.7909	0.0431	0.7354
KIAA0513	turquoise	-0.1653	0.1918	0.1653	0.1918	0.5163	0	0.1191	0.3486	-0.299	0.0164	-0.181	0.1524	-0.2382	0.058	-0.3897	0.0015
KIAA1024	turquoise	-0.173	0.1716	0.173	0.1716	-0.0308	0.8089	-0.2256	0.0731	0.3968	0.0012	-0.3388	0.0062	-0.1342	0.2906	0.0404	0.7514
KIAA1279	turquoise	0.082	0.5193	-0.082	0.5193	-0.3383	0.0063	-0.466	0.0001	0.6517	0	-0.0669	0.5991	0.2221	0.0777	0.1716	0.1752
KIAA1324	turquoise	0.0735	0.5636	-0.0735	0.5636	0.3532	0.0042	0.0248	0.8458	-0.2647	0.0346	-0.149	0.2398	-0.2225	0.0771	-0.0381	0.765
KIAA1407	turquoise	0.2126	0.0916	-0.2126	0.0916	-0.4872	0	-0.261	0.0373	0.48	0.0001	0.2335	0.0634	0.5401	0	0.1801	0.1545
KIAA1468	turquoise	-0.1587	0.2104	0.1587	0.2104	-0.1261	0.3207	-0.4578	0.0001	0.8742	0	-0.6263	0	-0.0499	0.6954	0.008	0.9502
KIAA1586	turquoise	0.0069	0.9571	-0.0069	0.9571	-0.3604	0.0034	-0.3779	0.0021	0.8546	0	-0.267	0.033	0.0872	0.4932	0.1213	0.3395
KIAA1598	turquoise	-0.2799	0.0251	0.2799	0.0251	0.0336	0.7923	-0.3377	0.0063	0.6274	0	-0.5817	0	-0.1694	0.181	-0.16	0.2065
KIAA1652	turquoise	0.0475	0.7092	-0.0475	0.7092	0.0343	0.7877	0.4117	0.0007	-0.5796	0	0.3342	0.0069	-0.0581	0.6484	0.0505	0.6919
KIF11	turquoise	0.13	0.3057	-0.13	0.3057	-0.2677	0.0325	-0.0146	0.9091	0.573	0	-0.2031	0.1075	0.1823	0.1494	0.4091	0.0008
KIF18B	turquoise	0.1896	0.1335	-0.1896	0.1335	-0.1244	0.3273	0.0058	0.9634	0.2827	0.0236	-0.1151	0.365	-0.0307	0.8099	0.2778	0.0262
KIF20B	turquoise	0.2515	0.045	-0.2515	0.045	-0.4491	0.0002	-0.1516	0.2318	0.7912	0	-0.1687	0.1827	0.352	0.0043	0.2658	0.0338
KIF21A	turquoise	0.1612	0.2032	-0.1612	0.2032	-0.4534	0.0002	-0.3899	0.0014	0.4112	0.0007	0.2017	0.1099	0.2264	0.0721	0.0529	0.6782
KIF4A	turquoise	0.1294	0.3081	-0.1294	0.3081	-0.2461	0.0499	-0.2076	0.0998	0.3902	0.0014	-0.0232	0.8558	-0.109	0.3911	0.1468	0.2472
KIFC2	turquoise	0.0618	0.6274	-0.0618	0.6274	0.0867	0.4958	0.2256	0.073	-0.736	0	0.5883	0	-0.0148	0.9076	-0.1108	0.3836
KIR2DL1	turquoise	-0.0587	0.6448	0.0587	0.6448	-0.0238	0.8518	0.2065	0.1017	-0.0581	0.6486	0.0158	0.9014	0.1598	0.2071	0.0684	0.5915
KIR2DL2	turquoise	-0.036	0.7774	0.036	0.7774	0.0102	0.9359	0.2546	0.0424	-0.1071	0.3996	-0.004	0.9751	0.0923	0.4684	0.0395	0.7566
KIR2DL3	turquoise	-0.0253	0.8426	0.0253	0.8426	-0.0445	0.7269	0.2258	0.0728	-0.0857	0.5006	0.0458	0.7196	0.0429	0.7363	0.0213	0.8675
KIR2DL4	turquoise	0.0284	0.8236	-0.0284	0.8236	0.0415	0.7448	0.1951	0.1225	-0.1458	0.2502	0.0124	0.9222	0.1376	0.2782	0.2251	0.0737
KIR2DL5A	turquoise	0.0284	0.8236	-0.0284	0.8236	0.0548	0.6672	0.2834	0.0232	-0.196	0.1207	0.0186	0.884	0.0604	0.6353	0.1282	0.3129
KIR2DS2	turquoise	0.1096	0.3887	-0.1096	0.3887	-0.0385	0.7628	0.2345	0.0622	-0.0802	0.5285	0.0391	0.7588	0.0749	0.5563	0.1271	0.3168
KIR2DS4	turquoise	0.0635	0.6183	-0.0635	0.6183	-0.0157	0.9023	0.1907	0.1311	-0.0809	0.5253	0.0784	0.5379	0.1325	0.2966	-0.003	0.9814
KIR2DS5	turquoise	0.0818	0.5204	-0.0818	0.5204	0.0427	0.7378	0.2694	0.0314	-0.1857	0.1418	0.0342	0.7887	0.0404	0.7513	0.1047	0.4102
KIR3DL1	turquoise	-0.0619	0.6269	0.0619	0.6269	-0.0013	0.992	0.1129	0.3743	-0.0847	0.506	-0.0158	0.9014	0.049	0.7005	0.1622	0.2004
KIR3DL1 /// KIR3DL2	turquoise	-0.0026	0.9837	0.0026	0.9837	0.0347	0.7856	0.1481	0.2427	-0.1266	0.3188	-0.0094	0.9413	-0.0704	0.5803	-0.006	0.9628
KIR3DL3	turquoise	0.0354	0.7811	-0.0354	0.7811	-0.0252	0.843	0.2431	0.0529	-0.1251	0.3245	0.0571	0.6542	0.0785	0.5376	0.1113	0.3814
KIT	turquoise	-0.203	0.1076	0.203	0.1076	0.0093	0.9416	-0.3644	0.0031	0.6326	0	-0.515	0	-0.0973	0.4445	-0.1262	0.3205
KLC2	turquoise	0.0123	0.9233	-0.0123	0.9233	-0.1241	0.3286	0.2527	0.0439	-0.3597	0.0035	0.5016	0	0.2352	0.0614	0.0429	0.7366
KLF10	turquoise	-0.0376	0.768	0.0376	0.768	-0.3368	0.0065	-0.3969	0.0012	0.7172	0	-0.3311	0.0075	0.0666	0.6012	0.1454	0.2517
KLHDC1	turquoise	-0.0785	0.5377	0.0785	0.5377	-0.3961	0.0012	-0.4069	0.0008	0.8959	0	-0.2779	0.0262	0.1502	0.2363	0.0479	0.7072
KLHDC8B	turquoise	-0.107	0.4001	0.107	0.4001	0.4633	0.0001	0.43	0.0004	-0.5858	0	-0.0296	0.8163	-0.2774	0.0265	-0.1118	0.3789
KLHL15	turquoise	0.0295	0.8172	-0.0295	0.8172	-0.3097	0.0128	-0.4348	0.0003	0.9228	0	-0.4536	0.0002	0.1678	0.1851	0.1365	0.2821
KLHL2	turquoise	-0.1681	0.1843	0.1681	0.1843	0.1339	0.2913	-0.3167	0.0108	0.7651	0	-0.8022	0	-0.1478	0.2438	-0.1234	0.3312
KLHL5	turquoise	-0.1237	0.33	0.1237	0.33	-0.2406	0.0555	-0.2869	0.0215	0.8332	0	-0.4315	0.0004	0.1508	0.2343	0.0991	0.4358
KLK1	turquoise	0.037	0.7714	-0.037	0.7714	0.0372	0.7706	0.2096	0.0964	-0.4983	0	0.327	0.0084	0.1945	0.1236	0.0693	0.5863
KLRAP1	turquoise	-0.0638	0.6167	0.0638	0.6167	-0.4246	0.0005	-0.3746	0.0023	0.5499	0	0.0186	0.8842	0.0135	0.9156	-0.016	0.9004
KLRC1 /// KLRC2	turquoise	0.3474	0.0049	-0.3474	0.0049	-0.263	0.0357	0.091	0.4744	0.1728	0.1722	0.1304	0.3044	0.2729	0.0292	0.1261	0.3208
KLRC3	turquoise	0.2377	0.0586	-0.2377	0.0586	-0.3046	0.0144	0.1562	0.2179	0.1617	0.2019	0.1574	0.2142	0.1453	0.252	0.0645	0.6128
KLRC4	turquoise	0.1515	0.2319	-0.1515	0.2319	-0.3299	0.0078	-0.0286	0.8227	0.3283	0.0081	0.0049	0.9696	-0.07	0.5823	0.0249	0.8449
KLRF1	turquoise	0.1039	0.4141	-0.1039	0.4141	-0.3981	0.0011	-0.1655	0.1911	0.3902	0.0014	0.0983	0.4398	0.0888	0.4853	0.0685	0.5908
KMO	turquoise	0.2578	0.0397	-0.2578	0.0397	-0.3674	0.0028	-0.0987	0.4378	0.5341	0	-0.0112	0.9297	0.5621	0	0.2987	0.0165
KRBOX4	turquoise	0.191	0.1306	-0.191	0.1306	-0.4851	0	-0.5108	0	0.7684	0	-0.0165	0.897	0.2763	0.0271	0.2216	0.0785
KRBOX4 /// ZNF674	turquoise	-0.0043	0.9731	0.0043	0.9731	-0.3859	0.0016	-0.3932	0.0013	0.6906	0	-0.1581	0.2122	0.1336	0.2927	0.1395	0.2717
KRT23	turquoise	-0.1219	0.3374	0.1219	0.3374	0.5192	0	-0.0088	0.9451	-0.3652	0.003	-0.1965	0.1197	-0.3218	0.0095	-0.2033	0.1071
KRT77	turquoise	0.0092	0.9427	-0.0092	0.9427	-0.0121	0.9245	0.3902	0.0014	-0.281	0.0245	0.1817	0.1507	-0.0101	0.937	0.0082	0.9487
L3MBTL3	turquoise	-0.119	0.3489	0.119	0.3489	-0.4135	0.0007	-0.4161	0.0006	0.7678	0	-0.2451	0.0509	0.1025	0.4201	0.1127	0.3751
LA16c-380H5.5	turquoise	-0.1624	0.1997	0.1624	0.1997	0.6109	0	0.1406	0.2677	-0.4469	0.0002	-0.1549	0.2218	-0.2267	0.0717	-0.2837	0.0231
LACTB2	turquoise	-0.0434	0.7333	0.0434	0.7333	-0.2458	0.0502	-0.294	0.0184	0.6779	0	-0.1975	0.1178	0.1715	0.1753	0.1092	0.3904
LAG3	turquoise	0.0167	0.8957	-0.0167	0.8957	0.0821	0.5188	0.1899	0.1329	-0.5202	0	0.4196	0.0006	-0.1659	0.1902	-0.1301	0.3056
LAMP3	turquoise	-0.1862	0.1408	0.1862	0.1408	-0.0964	0.4487	0.1274	0.3158	0.245	0.051	-0.2371	0.0593	-0.0792	0.5338	0.1713	0.176
LAMTOR1	turquoise	0.0451	0.7235	-0.0451	0.7235	0.4034	0.0009	0.3628	0.0032	-0.4381	0.0003	-0.0306	0.8102	-0.052	0.683	-0.1596	0.2077
LAMTOR2	turquoise	0.0217	0.8648	-0.0217	0.8648	0.3159	0.011	0.2853	0.0223	-0.7459	0	0.3211	0.0097	-0.1344	0.2896	-0.0656	0.6066
LAMTOR3	turquoise	-0.0044	0.9725	0.0044	0.9725	0.0115	0.9283	-0.4239	0.0005	0.8038	0	-0.605	0	-0.0484	0.7039	-0.1034	0.4164
LAMTOR5-AS1	turquoise	-0.0041	0.9746	0.0041	0.9746	-0.1871	0.1388	-0.0061	0.962	0.2212	0.0789	0.0805	0.527	0.2896	0.0203	0.2276	0.0705
LCORL	turquoise	-0.036	0.7779	0.036	0.7779	-0.2759	0.0273	-0.4246	0.0005	0.9213	0	-0.4683	0.0001	0.0633	0.6194	0.0786	0.5369
LDB2	turquoise	0.0281	0.8253	-0.0281	0.8253	-0.2289	0.0688	-0.1826	0.1487	0.327	0.0083	0.0552	0.6647	0.0674	0.5966	-0.0532	0.6765
LDLRAD4-AS1	turquoise	0.2006	0.1119	-0.2006	0.1119	-0.3932	0.0013	-0.1558	0.2189	0.3509	0.0045	0.0963	0.4493	0.2376	0.0587	0.3263	0.0085
LEAP2	turquoise	0.4333	0.0003	-0.4333	0.0003	-0.3603	0.0035	-0.1889	0.135	0.1866	0.1398	0.376	0.0022	0.4272	0.0004	0.2097	0.0963
LEMD3	turquoise	-0.0434	0.7335	0.0434	0.7335	-0.3346	0.0069	-0.4916	0	0.9357	0	-0.438	0.0003	0.1457	0.2507	0.0879	0.4897
LEPR	turquoise	0.185	0.1433	-0.185	0.1433	-0.0311	0.8073	0.1845	0.1444	-0.0749	0.5564	0.1213	0.3399	-0.0598	0.6388	-0.0177	0.8896
LGALS1	turquoise	-0.141	0.2665	0.141	0.2665	0.1992	0.1146	0.2004	0.1124	-0.5957	0	0.3651	0.003	0.0282	0.8248	0.0188	0.8827
LGALS12	turquoise	-0.3402	0.0059	0.3402	0.0059	0.553	0	0.1822	0.1497	-0.5408	0	-0.1713	0.1758	-0.3388	0.0062	-0.3385	0.0062
LGALS2	turquoise	0.0862	0.4983	-0.0862	0.4983	-0.0515	0.6858	-0.0409	0.7482	-0.2276	0.0705	0.2566	0.0407	-0.0625	0.6238	-0.207	0.1007
LGALS3BP	turquoise	-0.0776	0.5424	0.0776	0.5424	0.1075	0.3977	0.3121	0.0121	-0.5464	0	0.2936	0.0185	-0.1638	0.196	-0.1096	0.3887
LGALSL	turquoise	-0.1785	0.1582	0.1785	0.1582	0.4515	0.0002	0.3958	0.0012	-0.2298	0.0677	-0.3608	0.0034	-0.2173	0.0846	-0.0819	0.5197
LGMN	turquoise	0.2127	0.0915	-0.2127	0.0915	-0.4754	0.0001	-0.0772	0.5441	0.2862	0.0219	0.3124	0.012	0.5048	0	0.4152	0.0006
LGR6	turquoise	-0.1117	0.3794	0.1117	0.3794	0.0881	0.4886	-0.0859	0.5	-0.3344	0.0069	0.3387	0.0062	-0.0341	0.7891	-0.1992	0.1145
LHFP	turquoise	-0.0225	0.8597	0.0225	0.8597	0.043	0.7359	-0.0449	0.7248	0.2232	0.0762	-0.1959	0.1208	0.0801	0.5295	0.0894	0.4826
LHFPL2	turquoise	-0.4196	0.0006	0.4196	0.0006	0.3253	0.0087	0.2552	0.0418	-0.1407	0.2673	-0.3877	0.0016	-0.365	0.003	-0.1341	0.2909
LHPP	turquoise	0.0428	0.7369	-0.0428	0.7369	0.0609	0.6326	0.4361	0.0003	-0.5391	0	0.4295	0.0004	0.2442	0.0518	0.0389	0.7604
LHX4-AS1	turquoise	0.0868	0.495	-0.0868	0.495	0.222	0.0778	-0.0036	0.9773	-0.1577	0.2134	0.0022	0.9862	0.0211	0.8683	0.0444	0.7275
LIG4	turquoise	-0.0145	0.9095	0.0145	0.9095	-0.22	0.0807	-0.4849	0	0.892	0	-0.4314	0.0004	0.1162	0.3605	-0.0101	0.9369
LILRA3	turquoise	-0.1273	0.3161	0.1273	0.3161	0.1147	0.3666	0.0574	0.6524	-0.1305	0.3042	-0.0548	0.667	-0.2239	0.0754	-0.1564	0.2171
LINC00086	turquoise	0.2723	0.0295	-0.2723	0.0295	-0.4114	0.0007	-0.2169	0.0851	0.429	0.0004	0.1276	0.3152	0.3729	0.0024	0.2221	0.0777
LINC00092	turquoise	0.0258	0.8397	-0.0258	0.8397	-0.0692	0.5867	0.0957	0.4519	-0.3852	0.0017	0.3505	0.0045	0.0947	0.4569	0.0228	0.8579
LINC00115	turquoise	-0.0732	0.5653	0.0732	0.5653	-0.1607	0.2045	-0.0625	0.6235	0.2045	0.1051	0.0638	0.6163	0.2608	0.0374	0.2133	0.0907
LINC00152 /// LOC101930489	turquoise	-0.2156	0.0871	0.2156	0.0871	0.6034	0	0.3075	0.0134	-0.5433	0	-0.1023	0.4212	-0.2678	0.0324	-0.2713	0.0301
LINC00152 /// LOC101930489 /// MIR4435-1HG	turquoise	-0.094	0.46	0.094	0.46	0.416	0.0006	0.5048	0	-0.5905	0	0.0626	0.6233	-0.2586	0.0391	-0.1243	0.3278
LINC00189	turquoise	0.0657	0.6062	-0.0657	0.6062	-0.1452	0.2524	-0.0122	0.9237	0.396	0.0012	-0.2296	0.0681	-0.0006	0.9963	0.1486	0.2412
LINC00216	turquoise	-0.1293	0.3086	0.1293	0.3086	-0.2063	0.1019	-0.2865	0.0217	0.4767	0.0001	-0.2125	0.0918	-0.0528	0.6787	-0.0264	0.8359
LINC00263 /// PP7080	turquoise	0.1726	0.1726	-0.1726	0.1726	-0.5245	0	-0.2388	0.0574	0.5533	0	0.1842	0.145	0.3992	0.0011	0.2427	0.0533
LINC00323	turquoise	-0.0543	0.6697	0.0543	0.6697	0.1381	0.2766	0.0443	0.7281	-0.0114	0.9289	-0.0905	0.4768	-0.0729	0.567	-0.0452	0.7231
LINC00328	turquoise	0.2415	0.0545	-0.2415	0.0545	-0.1653	0.1917	-0.1015	0.4247	0.1445	0.2546	0.1204	0.3432	0.0614	0.63	-0.1364	0.2826
LINC00476	turquoise	-0.1028	0.4191	0.1028	0.4191	-0.2594	0.0385	-0.2381	0.0581	0.4174	0.0006	0.0027	0.9834	0.0217	0.8646	-0.0296	0.8167
LINC00487	turquoise	-0.4005	0.001	0.4005	0.001	0.049	0.7004	0.1664	0.1887	-0.0449	0.7248	-0.1042	0.4126	-0.1573	0.2145	0.1441	0.2559
LINC00526	turquoise	0.1479	0.2436	-0.1479	0.2436	-0.4148	0.0007	-0.119	0.3488	0.4712	0.0001	0.1431	0.2593	0.3704	0.0026	0.2174	0.0844
LINC00537	turquoise	0.0113	0.9292	-0.0113	0.9292	0.4088	0.0008	0.2871	0.0214	-0.5717	0	0.0144	0.9101	-0.2036	0.1065	-0.0713	0.5756
LINC00540	turquoise	0.2029	0.1079	-0.2029	0.1079	-0.1236	0.3304	0.0552	0.6648	0.1411	0.2662	0.004	0.9753	0.3077	0.0134	0.043	0.7356
LINC00597	turquoise	0.2166	0.0857	-0.2166	0.0857	-0.2741	0.0284	-0.1166	0.3589	0.308	0.0133	0.1036	0.4151	0.4898	0	0.1713	0.176
LINC00621	turquoise	-0.0209	0.8696	0.0209	0.8696	-0.2954	0.0178	-0.4601	0.0001	0.9092	0	-0.4388	0.0003	0.0897	0.4807	0.0385	0.7627
LINC00622	turquoise	-0.265	0.0343	0.265	0.0343	0.1312	0.3013	-0.3449	0.0053	0.6444	0	-0.6432	0	-0.1491	0.2397	-0.2217	0.0784
LINC00624	turquoise	0.165	0.1925	-0.165	0.1925	-0.2279	0.0701	0.0463	0.7164	0.0744	0.5589	0.1602	0.2061	-0.0917	0.4713	-0.0024	0.9852
LINC00853	turquoise	-0.1907	0.1313	0.1907	0.1313	0.3353	0.0068	0.5419	0	-0.4989	0	-0.0262	0.837	-0.2525	0.0441	-0.1622	0.2003
LINC00865	turquoise	0.0887	0.4859	-0.0887	0.4859	-0.4675	0.0001	-0.3226	0.0093	0.6264	0	-0.0212	0.8677	0.2331	0.0637	0.1584	0.2112
LINC00877	turquoise	-0.1463	0.2488	0.1463	0.2488	0.5798	0	0.2441	0.0519	-0.5551	0	-0.1769	0.162	-0.3176	0.0105	-0.2838	0.023
LINC00888	turquoise	0.0575	0.6519	-0.0575	0.6519	-0.3321	0.0073	-0.227	0.0713	0.7901	0	-0.2779	0.0262	0.1771	0.1615	0.099	0.4363
LINC00909	turquoise	0.0125	0.9217	-0.0125	0.9217	-0.2367	0.0597	-0.3024	0.0151	0.6882	0	-0.2879	0.0211	0.0884	0.4872	-0.045	0.7239
LINC00936	turquoise	0.2666	0.0332	-0.2666	0.0332	0.4046	0.0009	0.0831	0.5137	-0.5479	0	0.1399	0.2702	-0.0735	0.5636	-0.0564	0.6578
LINC00996	turquoise	0.3436	0.0054	-0.3436	0.0054	-0.4779	0.0001	-0.0689	0.5883	0.3687	0.0027	0.133	0.2948	0.2319	0.0651	0.2874	0.0213
LINC00998	turquoise	0.0187	0.8835	-0.0187	0.8835	-0.3592	0.0036	-0.2425	0.0536	0.6498	0	-0.1275	0.3152	0.221	0.0793	0.023	0.8569
LINC01003	turquoise	-0.1989	0.1152	0.1989	0.1152	-0.0753	0.554	-0.2887	0.0207	0.5435	0	-0.2405	0.0556	0.0441	0.7292	-0.1375	0.2787
LINC01146	turquoise	-0.2574	0.04	0.2574	0.04	0.0969	0.4464	-0.26	0.038	0.3682	0.0028	-0.32	0.0099	-0.1415	0.2649	-0.283	0.0235
LINC01189 /// LOC101927827	turquoise	0.2174	0.0844	-0.2174	0.0844	-0.5079	0	-0.346	0.0051	0.5711	0	0.0325	0.7991	0.1605	0.2052	0.168	0.1845
LINC01215	turquoise	0.16	0.2065	-0.16	0.2065	-0.6484	0	-0.382	0.0018	0.8645	0	-0.0185	0.8846	0.4541	0.0002	0.2238	0.0755
LINC01293	turquoise	0.073	0.5664	-0.073	0.5664	-0.1245	0.327	-0.1637	0.1961	0.127	0.3171	0.0431	0.7355	0.0973	0.4444	0.1609	0.204
LINC01420	turquoise	0.0828	0.5155	-0.0828	0.5155	-0.6231	0	-0.3394	0.0061	0.6279	0	0.1479	0.2433	0.3437	0.0054	0.2007	0.1117
LINC01424	turquoise	0.0899	0.48	-0.0899	0.48	-0.1787	0.1577	-0.235	0.0615	0.0225	0.86	0.2518	0.0447	0.1606	0.2048	0.0394	0.7574
LINGO2	turquoise	0.051	0.6889	-0.051	0.6889	-0.0992	0.4354	-0.1415	0.2648	0.2493	0.047	-0.0782	0.5389	0.1291	0.3094	0.0277	0.8278
LIPA /// LOC101926887	turquoise	-0.2314	0.0657	0.2314	0.0657	0.3414	0.0058	0.3327	0.0072	-0.3251	0.0088	-0.2421	0.054	-0.464	0.0001	-0.0789	0.5354
LIPC	turquoise	0.0503	0.693	-0.0503	0.693	-0.1356	0.2852	0.1779	0.1597	-0.017	0.8937	0.1557	0.2194	0.076	0.5504	-0.0179	0.8886
LIPT1	turquoise	0.2965	0.0174	-0.2965	0.0174	-0.4995	0	-0.3542	0.0041	0.7238	0	0.0049	0.9692	0.3194	0.0101	0.1605	0.2053
LIX1	turquoise	0.2064	0.1017	-0.2064	0.1017	-0.494	0	-0.2099	0.096	0.4038	0.0009	0.221	0.0793	0.7462	0	0.3115	0.0122
LL0XNC01-7P3.1	turquoise	0.1204	0.3434	-0.1204	0.3434	-0.0813	0.5232	0.3066	0.0137	-0.2152	0.0877	0.3585	0.0036	0.1818	0.1506	-0.0802	0.5289
LLNLR-246C6.1	turquoise	-0.0615	0.6294	0.0615	0.6294	0.126	0.3213	0.0452	0.7227	-0.2721	0.0296	0.1616	0.202	-0.0091	0.9429	-0.058	0.649
LMBR1L	turquoise	0.1622	0.2005	-0.1622	0.2005	0.0279	0.8269	0.3167	0.0108	-0.7105	0	0.5732	0	0.0366	0.7738	-0.0305	0.8109
LMBRD1	turquoise	-0.0499	0.6953	0.0499	0.6953	0.0618	0.6277	-0.3724	0.0024	0.5658	0	-0.5498	0	-0.0166	0.8965	0.0889	0.4847
LMBRD2	turquoise	0.0138	0.9139	-0.0138	0.9139	-0.387	0.0016	-0.4645	0.0001	0.9106	0	-0.3258	0.0086	0.1648	0.1931	0.101	0.427
LNP1	turquoise	0.1043	0.412	-0.1043	0.412	-0.35	0.0046	-0.0098	0.9386	0.2081	0.0989	0.1966	0.1194	0.2305	0.0669	0.0793	0.5331
LNX2	turquoise	0.0009	0.9946	-0.0009	0.9946	-0.3858	0.0016	-0.3214	0.0096	0.8919	0	-0.3183	0.0104	0.152	0.2305	0.1485	0.2415
LOC100127972	turquoise	0.0767	0.5471	-0.0767	0.5471	-0.2554	0.0416	0.0619	0.627	0.1809	0.1527	0.1367	0.2813	0.1987	0.1154	-0.068	0.5933
LOC100128108	turquoise	0.1169	0.3577	-0.1169	0.3577	-0.5545	0	-0.2786	0.0258	0.5296	0	0.1331	0.2943	0.2762	0.0272	0.2307	0.0666
LOC100128644	turquoise	-0.1267	0.3185	0.1267	0.3185	0.4739	0.0001	0.0966	0.4474	-0.5468	0	-0.1043	0.4119	-0.3418	0.0057	-0.3279	0.0082
LOC100129406	turquoise	0.2325	0.0645	-0.2325	0.0645	-0.2321	0.065	0.0112	0.9298	0.0749	0.5561	0.2061	0.1022	0.2076	0.0997	0.3215	0.0096
LOC100130429	turquoise	-0.0937	0.4613	0.0937	0.4613	0.1348	0.2883	0.1518	0.2312	-0.3647	0.003	0.0984	0.439	-0.053	0.6773	0.031	0.8081
LOC100130458	turquoise	0.2223	0.0775	-0.2223	0.0775	-0.3104	0.0125	-0.2775	0.0264	0.4066	0.0009	0.1283	0.3124	0.6633	0	0.2874	0.0213
LOC100130691	turquoise	0.254	0.0428	-0.254	0.0428	-0.3062	0.0139	-0.2186	0.0827	0.4814	0.0001	0.0196	0.8781	0.2296	0.0681	0.0262	0.837
LOC100130856 /// PSPN	turquoise	-0.1589	0.2098	0.1589	0.2098	0.1022	0.4217	0.2098	0.0961	-0.3996	0.0011	0.1834	0.1468	-0.1277	0.3145	-0.1573	0.2146
LOC100130938	turquoise	-0.0352	0.7823	0.0352	0.7823	0.2437	0.0523	0.5022	0	-0.6175	0	0.1929	0.1268	-0.1148	0.3666	-0.1408	0.267
LOC100131262	turquoise	-0.1743	0.1683	0.1743	0.1683	0.2472	0.0489	0.519	0	-0.4159	0.0006	-0.0612	0.6309	-0.1825	0.1489	-0.0007	0.9953
LOC100131541	turquoise	0.1769	0.162	-0.1769	0.162	-0.1776	0.1604	0.4745	0.0001	-0.5233	0	0.4849	0	0.1049	0.4096	0.1408	0.267
LOC100132077	turquoise	-0.3119	0.0121	0.3119	0.0121	0.4223	0.0005	0.3034	0.0148	-0.3595	0.0035	-0.1554	0.2202	-0.2877	0.0212	-0.1605	0.205
LOC100132319	turquoise	-0.0453	0.7225	0.0453	0.7225	0.0931	0.4642	-0.007	0.9559	-0.2383	0.058	0.2524	0.0442	0.009	0.944	-0.1512	0.233
LOC100132356	turquoise	-0.1837	0.1462	0.1837	0.1462	-0.2572	0.0402	-0.1372	0.2797	0.5404	0	-0.1996	0.1138	-0.0008	0.9952	-0.0952	0.4544
LOC100132686	turquoise	-0.2256	0.0731	0.2256	0.0731	-0.0858	0.5	-0.3274	0.0083	0.4698	0.0001	-0.3005	0.0158	0.078	0.5402	-0.0224	0.8604
LOC100133131	turquoise	0.3248	0.0088	-0.3248	0.0088	-0.2509	0.0455	-0.2619	0.0366	0.3028	0.015	0.0666	0.6013	-0.0279	0.827	0.0547	0.6678
LOC100134445	turquoise	0.3066	0.0137	-0.3066	0.0137	-0.2389	0.0573	-0.3691	0.0027	0.2853	0.0223	-0.0126	0.9214	0.0109	0.9316	0.1636	0.1964
[truncated: 1,271 more rows]
